# Supplementary material for: Genes adapt to outsmart gene-targeting strategies in mutant mouse strains by skipping exons to reinitiate transcription and translation
Source: Genome Biol. 2020 Jul 9;21:168. doi: 10.1186/s13059-020-02086-0 (PMC7350591; doi:10.1186/s13059-020-02086-0)
Supplement: Supplementary file 2 — Additional file 2. Table S1. Incomplete CDS mouse transcripts. [file 13059_2020_2086_MOESM2_ESM.xlsx]

## Sheet: Mouse
stable_id transcript	CDS 5' Incomplete: cds_start_NF	CDS 3' Incomplete: cds_end_NF	transcript biotype	gene_id	stable_id (gene)	biotype (gene)	symbol
ENSMUST00000182769	CDS start not found	#N/A	polymorphic_pseudogene	1327106	ENSMUSG00000067882	polymorphic_pseudogene	Casp16
ENSMUST00000123909	CDS start not found	#N/A	protein_coding	1296601	ENSMUSG00000042208	protein_coding	0610010F05Rik
ENSMUST00000141353	#N/A	CDS end not found	protein_coding	1296601	ENSMUSG00000042208	protein_coding	0610010F05Rik
ENSMUST00000131612	#N/A	CDS end not found	protein_coding	1296601	ENSMUSG00000042208	protein_coding	0610010F05Rik
ENSMUST00000135390	CDS start not found	#N/A	protein_coding	1342351	ENSMUSG00000020831	protein_coding	0610010K14Rik
ENSMUST00000134700	CDS start not found	#N/A	protein_coding	1342351	ENSMUSG00000020831	protein_coding	0610010K14Rik
ENSMUST00000196367	#N/A	CDS end not found	protein_coding	1336057	ENSMUSG00000060512	protein_coding	0610040J01Rik
ENSMUST00000196575	#N/A	CDS end not found	protein_coding	1336057	ENSMUSG00000060512	protein_coding	0610040J01Rik
ENSMUST00000199667	#N/A	CDS end not found	protein_coding	1336057	ENSMUSG00000060512	protein_coding	0610040J01Rik
ENSMUST00000205427	#N/A	CDS end not found	protein_coding	1298183	ENSMUSG00000030663	protein_coding	1110004F10Rik
ENSMUST00000205450	#N/A	CDS end not found	protein_coding	1298183	ENSMUSG00000030663	protein_coding	1110004F10Rik
ENSMUST00000125303	CDS start not found	#N/A	protein_coding	1307528	ENSMUSG00000028441	protein_coding	1110017D15Rik
ENSMUST00000176238	#N/A	CDS end not found	protein_coding	1326517	ENSMUSG00000037971	protein_coding	1110032A03Rik
ENSMUST00000125776	CDS start not found	#N/A	protein_coding	1331760	ENSMUSG00000078570	protein_coding	1110065P20Rik
ENSMUST00000154357	CDS start not found	CDS end not found	protein_coding	1324117	ENSMUSG00000033688	protein_coding	1300017J02Rik
ENSMUST00000142540	#N/A	CDS end not found	protein_coding	1324117	ENSMUSG00000033688	protein_coding	1300017J02Rik
ENSMUST00000218623	CDS start not found	#N/A	protein_coding	1340157	ENSMUSG00000087651	protein_coding	1500009L16Rik
ENSMUST00000222915	#N/A	CDS end not found	protein_coding	1342435	ENSMUSG00000056508	protein_coding	1700001K19Rik
ENSMUST00000177772	CDS start not found	#N/A	protein_coding	1313530	ENSMUSG00000039174	protein_coding	1700003H04Rik
ENSMUST00000127683	#N/A	CDS end not found	protein_coding	1338280	ENSMUSG00000026831	protein_coding	1700007K13Rik
ENSMUST00000150886	#N/A	CDS end not found	protein_coding	1307616	ENSMUSG00000008028	protein_coding	1700008O03Rik
ENSMUST00000136954	#N/A	CDS end not found	protein_coding	1301649	ENSMUSG00000023873	protein_coding	1700010I14Rik
ENSMUST00000143578	#N/A	CDS end not found	protein_coding	1341397	ENSMUSG00000020617	protein_coding	1700012B07Rik
ENSMUST00000178508	#N/A	CDS end not found	protein_coding	1297933	ENSMUSG00000051054	protein_coding	1700014D04Rik
ENSMUST00000128151	CDS start not found	#N/A	protein_coding	1311714	ENSMUSG00000079666	protein_coding	1700015F17Rik
ENSMUST00000191350	CDS start not found	#N/A	protein_coding	1319839	ENSMUSG00000031509	protein_coding	1700016D06Rik
ENSMUST00000217657	#N/A	CDS end not found	protein_coding	1330530	ENSMUSG00000032300	protein_coding	1700017B05Rik
ENSMUST00000191033	CDS start not found	#N/A	protein_coding	1327737	ENSMUSG00000056912	protein_coding	1700017N19Rik
ENSMUST00000191336	#N/A	CDS end not found	protein_coding	1327737	ENSMUSG00000056912	protein_coding	1700017N19Rik
ENSMUST00000188930	#N/A	CDS end not found	protein_coding	1327737	ENSMUSG00000056912	protein_coding	1700017N19Rik
ENSMUST00000182460	#N/A	CDS end not found	protein_coding	1305836	ENSMUSG00000031809	protein_coding	1700018B08Rik
ENSMUST00000188702	CDS start not found	#N/A	protein_coding	1311605	ENSMUSG00000035085	protein_coding	1700020L24Rik
ENSMUST00000185904	#N/A	CDS end not found	protein_coding	1307398	ENSMUSG00000028451	protein_coding	1700022I11Rik
ENSMUST00000190902	#N/A	CDS end not found	protein_coding	1307398	ENSMUSG00000028451	protein_coding	1700022I11Rik
ENSMUST00000206366	CDS start not found	#N/A	protein_coding	1295453	ENSMUSG00000038782	protein_coding	1700028J19Rik
ENSMUST00000177221	CDS start not found	CDS end not found	protein_coding	1338779	ENSMUSG00000005983	protein_coding	1700037C18Rik
ENSMUST00000123235	#N/A	CDS end not found	protein_coding	1338779	ENSMUSG00000005983	protein_coding	1700037C18Rik
ENSMUST00000133602	#N/A	CDS end not found	protein_coding	1333224	ENSMUSG00000027327	protein_coding	1700037H04Rik
ENSMUST00000150594	#N/A	CDS end not found	protein_coding	1320578	ENSMUSG00000074139	protein_coding	1700057G04Rik
ENSMUST00000136499	#N/A	CDS end not found	protein_coding	1317390	ENSMUSG00000029883	protein_coding	1700074P13Rik
ENSMUST00000190400	CDS start not found	#N/A	protein_coding	1322151	ENSMUSG00000033029	protein_coding	1700088E04Rik
ENSMUST00000191006	CDS start not found	#N/A	protein_coding	1322151	ENSMUSG00000033029	protein_coding	1700088E04Rik
ENSMUST00000140122	#N/A	CDS end not found	protein_coding	1295819	ENSMUSG00000020286	protein_coding	1700093K21Rik
ENSMUST00000156629	#N/A	CDS end not found	protein_coding	1295819	ENSMUSG00000020286	protein_coding	1700093K21Rik
ENSMUST00000125740	CDS start not found	#N/A	protein_coding	1302467	ENSMUSG00000008307	protein_coding	1700109H08Rik
ENSMUST00000228027	#N/A	CDS end not found	protein_coding	1327957	ENSMUSG00000040822	protein_coding	1700123O20Rik
ENSMUST00000229318	CDS start not found	#N/A	protein_coding	1305053	ENSMUSG00000022507	protein_coding	1810013L24Rik
ENSMUST00000237320	#N/A	CDS end not found	protein_coding	1299133	ENSMUSG00000035372	protein_coding	1810055G02Rik
ENSMUST00000160023	CDS start not found	#N/A	protein_coding	1327246	ENSMUSG00000026090	protein_coding	2010300C02Rik
ENSMUST00000160589	#N/A	CDS end not found	protein_coding	1327246	ENSMUSG00000026090	protein_coding	2010300C02Rik
ENSMUST00000185949	#N/A	CDS end not found	protein_coding	1322147	ENSMUSG00000074829	protein_coding	2010315B03Rik
ENSMUST00000189915	#N/A	CDS end not found	protein_coding	1322147	ENSMUSG00000074829	protein_coding	2010315B03Rik
ENSMUST00000191281	#N/A	CDS end not found	protein_coding	1350414	ENSMUSG00000098810	protein_coding	2010315B03Rik
ENSMUST00000189658	#N/A	CDS end not found	protein_coding	1350414	ENSMUSG00000098810	protein_coding	2010315B03Rik
ENSMUST00000184310	#N/A	CDS end not found	protein_coding	1350414	ENSMUSG00000098810	protein_coding	2010315B03Rik
ENSMUST00000071300	#N/A	CDS end not found	protein_coding	1322147	ENSMUSG00000074829	protein_coding	2010315B03Rik
ENSMUST00000225760	CDS start not found	CDS end not found	protein_coding	1316090	ENSMUSG00000071252	protein_coding	2210408I21Rik
ENSMUST00000007601	#N/A	CDS end not found	protein_coding	1323960	ENSMUSG00000007457	protein_coding	2310003L06Rik
ENSMUST00000190656	CDS start not found	#N/A	protein_coding	1326818	ENSMUSG00000049643	protein_coding	2310022A10Rik
ENSMUST00000191126	#N/A	CDS end not found	protein_coding	1326818	ENSMUSG00000049643	protein_coding	2310022A10Rik
ENSMUST00000207305	CDS start not found	CDS end not found	protein_coding	1301243	ENSMUSG00000040177	protein_coding	2310057M21Rik
ENSMUST00000207354	#N/A	CDS end not found	protein_coding	1301243	ENSMUSG00000040177	protein_coding	2310057M21Rik
ENSMUST00000154670	CDS start not found	#N/A	protein_coding	1340729	ENSMUSG00000050705	protein_coding	2310061I04Rik
ENSMUST00000059740	CDS start not found	#N/A	protein_coding	1340729	ENSMUSG00000050705	protein_coding	2310061I04Rik
ENSMUST00000150056	#N/A	CDS end not found	protein_coding	1340729	ENSMUSG00000050705	protein_coding	2310061I04Rik
ENSMUST00000156817	#N/A	CDS end not found	protein_coding	1340729	ENSMUSG00000050705	protein_coding	2310061I04Rik
ENSMUST00000137702	#N/A	CDS end not found	protein_coding	1300112	ENSMUSG00000045411	protein_coding	2410002F23Rik
ENSMUST00000185481	#N/A	CDS end not found	protein_coding	1300112	ENSMUSG00000045411	protein_coding	2410002F23Rik
ENSMUST00000146155	#N/A	CDS end not found	protein_coding	1300112	ENSMUSG00000045411	protein_coding	2410002F23Rik
ENSMUST00000187524	#N/A	CDS end not found	protein_coding	1300112	ENSMUSG00000045411	protein_coding	2410002F23Rik
ENSMUST00000145653	#N/A	CDS end not found	protein_coding	1300112	ENSMUSG00000045411	protein_coding	2410002F23Rik
ENSMUST00000190472	CDS start not found	#N/A	protein_coding	1332555	ENSMUSG00000036873	protein_coding	2410004B18Rik
ENSMUST00000188034	CDS start not found	#N/A	protein_coding	1332555	ENSMUSG00000036873	protein_coding	2410004B18Rik
ENSMUST00000189479	#N/A	CDS end not found	protein_coding	1324505	ENSMUSG00000071398	protein_coding	2410004P03Rik
ENSMUST00000172688	CDS start not found	#N/A	protein_coding	1318850	ENSMUSG00000074832	protein_coding	2410141K09Rik
ENSMUST00000232164	#N/A	CDS end not found	protein_coding	1311734	ENSMUSG00000043391	protein_coding	2510009E07Rik
ENSMUST00000218854	#N/A	CDS end not found	protein_coding	1326600	ENSMUSG00000060301	protein_coding	2610008E11Rik
ENSMUST00000205433	#N/A	CDS end not found	protein_coding	1304888	ENSMUSG00000091474	protein_coding	2610021A01Rik
ENSMUST00000189965	#N/A	CDS end not found	protein_coding	1302142	ENSMUSG00000071302	protein_coding	2610044O15Rik8
ENSMUST00000231297	#N/A	CDS end not found	protein_coding	1322040	ENSMUSG00000049916	protein_coding	2610318N02Rik
ENSMUST00000231558	#N/A	CDS end not found	protein_coding	1322040	ENSMUSG00000049916	protein_coding	2610318N02Rik
ENSMUST00000161907	CDS start not found	#N/A	protein_coding	1295164	ENSMUSG00000053080	protein_coding	2700081O15Rik
ENSMUST00000159346	CDS start not found	CDS end not found	protein_coding	1295164	ENSMUSG00000053080	protein_coding	2700081O15Rik
ENSMUST00000132570	#N/A	CDS end not found	protein_coding	1310639	ENSMUSG00000020491	protein_coding	2810021J22Rik
ENSMUST00000128046	#N/A	CDS end not found	protein_coding	1338633	ENSMUSG00000018570	protein_coding	2810408A11Rik
ENSMUST00000153037	CDS start not found	#N/A	protein_coding	1335971	ENSMUSG00000026388	protein_coding	3110009E18Rik
ENSMUST00000225847	CDS start not found	#N/A	protein_coding	1309663	ENSMUSG00000033111	protein_coding	3830406C13Rik
ENSMUST00000225640	#N/A	CDS end not found	protein_coding	1309663	ENSMUSG00000033111	protein_coding	3830406C13Rik
ENSMUST00000151996	#N/A	CDS end not found	protein_coding	1307400	ENSMUSG00000031179	protein_coding	3830417A13Rik
ENSMUST00000161813	#N/A	CDS end not found	protein_coding	1307127	ENSMUSG00000064202	protein_coding	4430402I18Rik
ENSMUST00000224081	#N/A	CDS end not found	protein_coding	1331770	ENSMUSG00000062822	protein_coding	4833420G17Rik
ENSMUST00000126295	#N/A	CDS end not found	protein_coding	1328442	ENSMUSG00000025871	protein_coding	4833439L19Rik
ENSMUST00000143144	#N/A	CDS end not found	protein_coding	1328442	ENSMUSG00000025871	protein_coding	4833439L19Rik
ENSMUST00000132136	#N/A	CDS end not found	protein_coding	1328442	ENSMUSG00000025871	protein_coding	4833439L19Rik
ENSMUST00000234821	#N/A	CDS end not found	protein_coding	1342633	ENSMUSG00000039540	protein_coding	4921524L21Rik
ENSMUST00000138758	CDS start not found	CDS end not found	protein_coding	1327401	ENSMUSG00000027309	protein_coding	4930402H24Rik
ENSMUST00000145851	CDS start not found	CDS end not found	protein_coding	1327401	ENSMUSG00000027309	protein_coding	4930402H24Rik
ENSMUST00000138990	#N/A	CDS end not found	protein_coding	1327401	ENSMUSG00000027309	protein_coding	4930402H24Rik
ENSMUST00000146975	#N/A	CDS end not found	protein_coding	1327401	ENSMUSG00000027309	protein_coding	4930402H24Rik
ENSMUST00000120316	#N/A	CDS end not found	protein_coding	1327401	ENSMUSG00000027309	protein_coding	4930402H24Rik
ENSMUST00000131736	CDS start not found	#N/A	protein_coding	1311110	ENSMUSG00000020234	protein_coding	4930404N11Rik
ENSMUST00000218328	CDS start not found	CDS end not found	protein_coding	1324760	ENSMUSG00000046567	protein_coding	4930430F08Rik
ENSMUST00000218821	#N/A	CDS end not found	protein_coding	1324760	ENSMUSG00000046567	protein_coding	4930430F08Rik
ENSMUST00000143833	#N/A	CDS end not found	protein_coding	1304817	ENSMUSG00000008129	protein_coding	4930432K21Rik
ENSMUST00000132067	#N/A	CDS end not found	protein_coding	1317124	ENSMUSG00000021098	protein_coding	4930447C04Rik
ENSMUST00000130635	#N/A	CDS end not found	protein_coding	1317124	ENSMUSG00000021098	protein_coding	4930447C04Rik
ENSMUST00000205320	CDS start not found	#N/A	protein_coding	1341289	ENSMUSG00000045989	protein_coding	4930451I11Rik
ENSMUST00000226164	#N/A	CDS end not found	protein_coding	1315909	ENSMUSG00000072595	protein_coding	4930503E14Rik
ENSMUST00000142582	CDS start not found	#N/A	protein_coding	1321538	ENSMUSG00000029564	protein_coding	4930519G04Rik
ENSMUST00000228025	CDS start not found	CDS end not found	protein_coding	1333458	ENSMUSG00000048905	protein_coding	4930539E08Rik
ENSMUST00000217105	CDS start not found	#N/A	protein_coding	1306060	ENSMUSG00000050702	protein_coding	4930563M21Rik
ENSMUST00000205569	CDS start not found	#N/A	protein_coding	1336254	ENSMUSG00000034063	protein_coding	4930590J08Rik
ENSMUST00000168883	#N/A	CDS end not found	protein_coding	1305579	ENSMUSG00000013353	protein_coding	4931406B18Rik
ENSMUST00000205264	CDS start not found	CDS end not found	protein_coding	1329231	ENSMUSG00000066571	protein_coding	4931406P16Rik
ENSMUST00000227280	CDS start not found	#N/A	protein_coding	1327666	ENSMUSG00000022179	protein_coding	4931414P19Rik
ENSMUST00000160795	#N/A	CDS end not found	protein_coding	1306328	ENSMUSG00000056617	protein_coding	4931429L15Rik
ENSMUST00000125621	#N/A	CDS end not found	protein_coding	1303918	ENSMUSG00000079324	protein_coding	4932414N04Rik
ENSMUST00000146948	CDS start not found	#N/A	protein_coding	1320479	ENSMUSG00000037270	protein_coding	4932438A13Rik
ENSMUST00000141740	CDS start not found	#N/A	protein_coding	1320479	ENSMUSG00000037270	protein_coding	4932438A13Rik
ENSMUST00000138152	CDS start not found	CDS end not found	protein_coding	1320479	ENSMUSG00000037270	protein_coding	4932438A13Rik
ENSMUST00000138950	CDS start not found	#N/A	protein_coding	1320479	ENSMUSG00000037270	protein_coding	4932438A13Rik
ENSMUST00000211820	#N/A	CDS end not found	protein_coding	1320479	ENSMUSG00000037270	protein_coding	4932438A13Rik
ENSMUST00000146047	#N/A	CDS end not found	protein_coding	1336262	ENSMUSG00000039851	protein_coding	4932438H23Rik
ENSMUST00000168329	CDS start not found	#N/A	protein_coding	1314256	ENSMUSG00000067848	protein_coding	4933402N22Rik
ENSMUST00000137117	CDS start not found	CDS end not found	protein_coding	1303733	ENSMUSG00000053896	protein_coding	4933409G03Rik
ENSMUST00000192873	#N/A	CDS end not found	protein_coding	1303713	ENSMUSG00000102416	protein_coding	4933424G06Rik
ENSMUST00000134274	#N/A	CDS end not found	protein_coding	1337075	ENSMUSG00000057181	protein_coding	5730455P16Rik
ENSMUST00000238915	#N/A	CDS end not found	protein_coding	1303245	ENSMUSG00000110067	protein_coding	6330411D24Rik
ENSMUST00000239153	#N/A	CDS end not found	protein_coding	1350648	ENSMUSG00000116002	protein_coding	6330411D24Rik
ENSMUST00000132229	#N/A	CDS end not found	protein_coding	1301363	ENSMUSG00000031824	protein_coding	6430548M08Rik
ENSMUST00000153725	#N/A	CDS end not found	protein_coding	1301363	ENSMUSG00000031824	protein_coding	6430548M08Rik
ENSMUST00000144686	#N/A	CDS end not found	protein_coding	1330018	ENSMUSG00000074646	protein_coding	6430550D23Rik
ENSMUST00000141437	#N/A	CDS end not found	protein_coding	1330018	ENSMUSG00000074646	protein_coding	6430550D23Rik
ENSMUST00000140657	#N/A	CDS end not found	protein_coding	1330018	ENSMUSG00000074646	protein_coding	6430550D23Rik
ENSMUST00000139116	#N/A	CDS end not found	protein_coding	1330018	ENSMUSG00000074646	protein_coding	6430550D23Rik
ENSMUST00000156993	#N/A	CDS end not found	protein_coding	1330018	ENSMUSG00000074646	protein_coding	6430550D23Rik
ENSMUST00000128737	#N/A	CDS end not found	protein_coding	1337352	ENSMUSG00000032680	protein_coding	6820408C15Rik
ENSMUST00000185553	#N/A	CDS end not found	protein_coding	1330992	ENSMUSG00000101892	protein_coding	9130401M01Rik
ENSMUST00000229699	#N/A	CDS end not found	protein_coding	1350833	ENSMUSG00000116094	protein_coding	9130401M01Rik
ENSMUST00000214436	#N/A	CDS end not found	protein_coding	1300061	ENSMUSG00000036411	protein_coding	9530077C05Rik
ENSMUST00000175764	CDS start not found	#N/A	protein_coding	1319675	ENSMUSG00000046138	protein_coding	9930021J03Rik
ENSMUST00000175726	CDS start not found	#N/A	protein_coding	1319675	ENSMUSG00000046138	protein_coding	9930021J03Rik
ENSMUST00000141200	#N/A	CDS end not found	protein_coding	1315204	ENSMUSG00000069893	protein_coding	9930111J21Rik1
ENSMUST00000132768	#N/A	CDS end not found	protein_coding	1315276	ENSMUSG00000069892	protein_coding	9930111J21Rik2
ENSMUST00000137333	#N/A	CDS end not found	protein_coding	1322256	ENSMUSG00000027596	protein_coding	a
ENSMUST00000148402	#N/A	CDS end not found	protein_coding	1322256	ENSMUSG00000027596	protein_coding	a
ENSMUST00000193307	#N/A	CDS end not found	protein_coding	1324509	ENSMUSG00000079144	protein_coding	A130010J15Rik
ENSMUST00000160077	#N/A	CDS end not found	protein_coding	1324509	ENSMUSG00000079144	protein_coding	A130010J15Rik
ENSMUST00000192189	#N/A	CDS end not found	protein_coding	1324509	ENSMUSG00000079144	protein_coding	A130010J15Rik
ENSMUST00000191613	#N/A	CDS end not found	protein_coding	1324509	ENSMUSG00000079144	protein_coding	A130010J15Rik
ENSMUST00000228632	#N/A	CDS end not found	protein_coding	1298161	ENSMUSG00000022347	protein_coding	A1bg
ENSMUST00000207359	#N/A	CDS end not found	protein_coding	1297314	ENSMUSG00000109344	protein_coding	A26c2
ENSMUST00000142636	#N/A	CDS end not found	protein_coding	1338668	ENSMUSG00000027157	protein_coding	A26c3
ENSMUST00000204850	#N/A	CDS end not found	protein_coding	1336494	ENSMUSG00000030111	protein_coding	A2m
ENSMUST00000141493	#N/A	CDS end not found	protein_coding	1315826	ENSMUSG00000047613	protein_coding	A430005L14Rik
ENSMUST00000229687	#N/A	CDS end not found	protein_coding	1324961	ENSMUSG00000047878	protein_coding	A4galt
ENSMUST00000161675	#N/A	CDS end not found	protein_coding	1338270	ENSMUSG00000089844	protein_coding	A530032D15Rik
ENSMUST00000147024	#N/A	CDS end not found	protein_coding	1303323	ENSMUSG00000075395	protein_coding	A630010A05Rik
ENSMUST00000231741	#N/A	CDS end not found	protein_coding	1336453	ENSMUSG00000116673	protein_coding	A630089N07Rik
ENSMUST00000141339	CDS start not found	#N/A	protein_coding	1324905	ENSMUSG00000057715	protein_coding	A830018L16Rik
ENSMUST00000142767	#N/A	CDS end not found	protein_coding	1334048	ENSMUSG00000033213	protein_coding	AA467197
ENSMUST00000213798	#N/A	CDS end not found	protein_coding	1350882	ENSMUSG00000110868	protein_coding	AA467197
ENSMUST00000230239	CDS start not found	CDS end not found	protein_coding	1339233	ENSMUSG00000036678	protein_coding	Aaas
ENSMUST00000228959	CDS start not found	#N/A	protein_coding	1339233	ENSMUSG00000036678	protein_coding	Aaas
ENSMUST00000231061	#N/A	CDS end not found	protein_coding	1339233	ENSMUSG00000036678	protein_coding	Aaas
ENSMUST00000204613	CDS start not found	CDS end not found	protein_coding	1314694	ENSMUSG00000057230	protein_coding	Aak1
ENSMUST00000204139	CDS start not found	#N/A	protein_coding	1314694	ENSMUSG00000057230	protein_coding	Aak1
ENSMUST00000204414	#N/A	CDS end not found	protein_coding	1314694	ENSMUSG00000057230	protein_coding	Aak1
ENSMUST00000135998	#N/A	CDS end not found	protein_coding	1314464	ENSMUSG00000035642	protein_coding	Aamdc
ENSMUST00000151840	#N/A	CDS end not found	protein_coding	1314464	ENSMUSG00000035642	protein_coding	Aamdc
ENSMUST00000187046	CDS start not found	CDS end not found	protein_coding	1321940	ENSMUSG00000006299	protein_coding	Aamp
ENSMUST00000190008	#N/A	CDS end not found	protein_coding	1321940	ENSMUSG00000006299	protein_coding	Aamp
ENSMUST00000150212	#N/A	CDS end not found	protein_coding	1337620	ENSMUSG00000027628	protein_coding	Aar2
ENSMUST00000126250	#N/A	CDS end not found	protein_coding	1337620	ENSMUSG00000027628	protein_coding	Aar2
ENSMUST00000125268	#N/A	CDS end not found	protein_coding	1327151	ENSMUSG00000031960	protein_coding	Aars
ENSMUST00000149602	CDS start not found	CDS end not found	protein_coding	1304629	ENSMUSG00000055923	protein_coding	Aasdh
ENSMUST00000146570	#N/A	CDS end not found	protein_coding	1304629	ENSMUSG00000055923	protein_coding	Aasdh
ENSMUST00000135954	#N/A	CDS end not found	protein_coding	1304629	ENSMUSG00000055923	protein_coding	Aasdh
ENSMUST00000142450	#N/A	CDS end not found	protein_coding	1304629	ENSMUSG00000055923	protein_coding	Aasdh
ENSMUST00000149864	CDS start not found	CDS end not found	protein_coding	1302365	ENSMUSG00000029695	protein_coding	Aass
ENSMUST00000132575	#N/A	CDS end not found	protein_coding	1343922	ENSMUSG00000025375	protein_coding	Aatk
ENSMUST00000134319	#N/A	CDS end not found	protein_coding	1343922	ENSMUSG00000025375	protein_coding	Aatk
ENSMUST00000138987	CDS start not found	CDS end not found	protein_coding	1295943	ENSMUSG00000057880	protein_coding	Abat
ENSMUST00000144444	CDS start not found	#N/A	protein_coding	1295943	ENSMUSG00000057880	protein_coding	Abat
ENSMUST00000151522	#N/A	CDS end not found	protein_coding	1333056	ENSMUSG00000004668	protein_coding	Abca13
ENSMUST00000124714	#N/A	CDS end not found	protein_coding	1342074	ENSMUSG00000018800	protein_coding	Abca5
ENSMUST00000134721	#N/A	CDS end not found	protein_coding	1342074	ENSMUSG00000018800	protein_coding	Abca5
ENSMUST00000146635	CDS start not found	CDS end not found	protein_coding	1341798	ENSMUSG00000041828	protein_coding	Abca8a
ENSMUST00000106662	#N/A	CDS end not found	protein_coding	1341798	ENSMUSG00000041828	protein_coding	Abca8a
ENSMUST00000198650	CDS start not found	CDS end not found	protein_coding	1309788	ENSMUSG00000028970	protein_coding	Abcb1b
ENSMUST00000196067	#N/A	CDS end not found	protein_coding	1310915	ENSMUSG00000042476	protein_coding	Abcb4
ENSMUST00000161215	CDS start not found	#N/A	protein_coding	1325295	ENSMUSG00000026198	protein_coding	Abcb6
ENSMUST00000198166	CDS start not found	#N/A	protein_coding	1299489	ENSMUSG00000028973	protein_coding	Abcb8
ENSMUST00000151535	CDS start not found	#N/A	protein_coding	1299489	ENSMUSG00000028973	protein_coding	Abcb8
ENSMUST00000138168	#N/A	CDS end not found	protein_coding	1299489	ENSMUSG00000028973	protein_coding	Abcb8
ENSMUST00000154748	#N/A	CDS end not found	protein_coding	1301702	ENSMUSG00000023088	protein_coding	Abcc1
ENSMUST00000134776	#N/A	CDS end not found	protein_coding	1301702	ENSMUSG00000023088	protein_coding	Abcc1
ENSMUST00000144676	#N/A	CDS end not found	protein_coding	1301702	ENSMUSG00000023088	protein_coding	Abcc1
ENSMUST00000168490	#N/A	CDS end not found	protein_coding	1330293	ENSMUSG00000032842	protein_coding	Abcc10
ENSMUST00000077867	#N/A	CDS end not found	protein_coding	1311239	ENSMUSG00000022822	protein_coding	Abcc5
ENSMUST00000211220	CDS start not found	#N/A	protein_coding	1329509	ENSMUSG00000030834	protein_coding	Abcc6
ENSMUST00000209432	CDS start not found	#N/A	protein_coding	1323513	ENSMUSG00000040136	protein_coding	Abcc8
ENSMUST00000210770	CDS start not found	#N/A	protein_coding	1323513	ENSMUSG00000040136	protein_coding	Abcc8
ENSMUST00000210110	CDS start not found	#N/A	protein_coding	1323513	ENSMUSG00000040136	protein_coding	Abcc8
ENSMUST00000210655	CDS start not found	#N/A	protein_coding	1323513	ENSMUSG00000040136	protein_coding	Abcc8
ENSMUST00000221070	#N/A	CDS end not found	protein_coding	1328038	ENSMUSG00000021240	protein_coding	Abcd4
ENSMUST00000174128	#N/A	CDS end not found	protein_coding	1333182	ENSMUSG00000038762	protein_coding	Abcf1
ENSMUST00000232490	CDS start not found	CDS end not found	protein_coding	1322628	ENSMUSG00000003234	protein_coding	Abcf3
ENSMUST00000231258	CDS start not found	CDS end not found	protein_coding	1322628	ENSMUSG00000003234	protein_coding	Abcf3
ENSMUST00000148679	CDS start not found	#N/A	protein_coding	1322628	ENSMUSG00000003234	protein_coding	Abcf3
ENSMUST00000232680	#N/A	CDS end not found	protein_coding	1322628	ENSMUSG00000003234	protein_coding	Abcf3
ENSMUST00000236241	CDS start not found	#N/A	protein_coding	1342441	ENSMUSG00000024030	protein_coding	Abcg1
ENSMUST00000236391	#N/A	CDS end not found	protein_coding	1342441	ENSMUSG00000024030	protein_coding	Abcg1
ENSMUST00000145161	#N/A	CDS end not found	protein_coding	1319158	ENSMUSG00000029802	protein_coding	Abcg2
ENSMUST00000148008	#N/A	CDS end not found	protein_coding	1319158	ENSMUSG00000029802	protein_coding	Abcg2
ENSMUST00000203146	#N/A	CDS end not found	protein_coding	1319158	ENSMUSG00000029802	protein_coding	Abcg2
ENSMUST00000204948	#N/A	CDS end not found	protein_coding	1319158	ENSMUSG00000029802	protein_coding	Abcg2
ENSMUST00000147213	#N/A	CDS end not found	protein_coding	1319158	ENSMUSG00000029802	protein_coding	Abcg2
ENSMUST00000161408	#N/A	CDS end not found	protein_coding	1305588	ENSMUSG00000032131	protein_coding	Abcg4
ENSMUST00000160384	#N/A	CDS end not found	protein_coding	1305588	ENSMUSG00000032131	protein_coding	Abcg4
ENSMUST00000201890	#N/A	CDS end not found	protein_coding	1313227	ENSMUSG00000040532	protein_coding	Abhd11
ENSMUST00000187983	#N/A	CDS end not found	protein_coding	1298934	ENSMUSG00000042210	protein_coding	Abhd14a
ENSMUST00000190798	#N/A	CDS end not found	protein_coding	1298934	ENSMUSG00000042210	protein_coding	Abhd14a
ENSMUST00000187001	#N/A	CDS end not found	protein_coding	1298934	ENSMUSG00000042210	protein_coding	Abhd14a
ENSMUST00000215475	#N/A	CDS end not found	protein_coding	1298787	ENSMUSG00000042073	protein_coding	Abhd14b
ENSMUST00000187106	#N/A	CDS end not found	protein_coding	1298787	ENSMUSG00000042073	protein_coding	Abhd14b
ENSMUST00000190167	#N/A	CDS end not found	protein_coding	1298787	ENSMUSG00000042073	protein_coding	Abhd14b
ENSMUST00000186361	#N/A	CDS end not found	protein_coding	1298787	ENSMUSG00000042073	protein_coding	Abhd14b
ENSMUST00000185527	#N/A	CDS end not found	protein_coding	1298787	ENSMUSG00000042073	protein_coding	Abhd14b
ENSMUST00000147386	CDS start not found	#N/A	protein_coding	1332517	ENSMUSG00000000686	protein_coding	Abhd15
ENSMUST00000145676	CDS start not found	#N/A	protein_coding	1332517	ENSMUSG00000000686	protein_coding	Abhd15
ENSMUST00000189605	CDS start not found	#N/A	protein_coding	1336812	ENSMUSG00000003346	protein_coding	Abhd17a
ENSMUST00000187646	#N/A	CDS end not found	protein_coding	1336812	ENSMUSG00000003346	protein_coding	Abhd17a
ENSMUST00000144150	CDS start not found	CDS end not found	protein_coding	1337345	ENSMUSG00000002475	protein_coding	Abhd3
ENSMUST00000199068	CDS start not found	#N/A	protein_coding	1314693	ENSMUSG00000040997	protein_coding	Abhd4
ENSMUST00000197605	#N/A	CDS end not found	protein_coding	1314693	ENSMUSG00000040997	protein_coding	Abhd4
ENSMUST00000154161	#N/A	CDS end not found	protein_coding	1341521	ENSMUSG00000032540	protein_coding	Abhd5
ENSMUST00000185788	CDS start not found	#N/A	protein_coding	1341809	ENSMUSG00000026782	protein_coding	Abi2
ENSMUST00000187400	CDS start not found	#N/A	protein_coding	1341809	ENSMUSG00000026782	protein_coding	Abi2
ENSMUST00000186097	CDS start not found	#N/A	protein_coding	1341809	ENSMUSG00000026782	protein_coding	Abi2
ENSMUST00000190158	CDS start not found	#N/A	protein_coding	1341809	ENSMUSG00000026782	protein_coding	Abi2
ENSMUST00000189082	#N/A	CDS end not found	protein_coding	1341809	ENSMUSG00000026782	protein_coding	Abi2
ENSMUST00000137645	CDS start not found	CDS end not found	protein_coding	1335859	ENSMUSG00000018381	protein_coding	Abi3
ENSMUST00000124089	#N/A	CDS end not found	protein_coding	1318424	ENSMUSG00000026842	protein_coding	Abl1
ENSMUST00000123471	#N/A	CDS end not found	protein_coding	1318424	ENSMUSG00000026842	protein_coding	Abl1
ENSMUST00000190749	CDS start not found	CDS end not found	protein_coding	1329687	ENSMUSG00000026596	protein_coding	Abl2
ENSMUST00000173929	#N/A	CDS end not found	protein_coding	1329687	ENSMUSG00000026596	protein_coding	Abl2
ENSMUST00000133369	CDS start not found	CDS end not found	protein_coding	1307803	ENSMUSG00000025085	protein_coding	Ablim1
ENSMUST00000151636	CDS start not found	CDS end not found	protein_coding	1331679	ENSMUSG00000029095	protein_coding	Ablim2
ENSMUST00000151322	CDS start not found	CDS end not found	protein_coding	1331679	ENSMUSG00000029095	protein_coding	Ablim2
ENSMUST00000153529	CDS start not found	#N/A	protein_coding	1331679	ENSMUSG00000029095	protein_coding	Ablim2
ENSMUST00000125378	CDS start not found	#N/A	protein_coding	1331679	ENSMUSG00000029095	protein_coding	Ablim2
ENSMUST00000130233	#N/A	CDS end not found	protein_coding	1331679	ENSMUSG00000029095	protein_coding	Ablim2
ENSMUST00000176024	#N/A	CDS end not found	protein_coding	1317979	ENSMUSG00000017631	protein_coding	Abr
ENSMUST00000176179	#N/A	CDS end not found	protein_coding	1317979	ENSMUSG00000017631	protein_coding	Abr
ENSMUST00000151526	#N/A	CDS end not found	protein_coding	1317979	ENSMUSG00000017631	protein_coding	Abr
ENSMUST00000220433	#N/A	CDS end not found	protein_coding	1304163	ENSMUSG00000078453	protein_coding	Abracl
ENSMUST00000106161	CDS start not found	#N/A	protein_coding	1300987	ENSMUSG00000030965	protein_coding	Abraxas2
ENSMUST00000176351	#N/A	CDS end not found	protein_coding	1343914	ENSMUSG00000036138	protein_coding	Acaa1a
ENSMUST00000177463	#N/A	CDS end not found	protein_coding	1343914	ENSMUSG00000036138	protein_coding	Acaa1a
ENSMUST00000237306	CDS start not found	#N/A	protein_coding	1339700	ENSMUSG00000036880	protein_coding	Acaa2
ENSMUST00000183887	CDS start not found	CDS end not found	protein_coding	1319301	ENSMUSG00000020532	protein_coding	Acaca
ENSMUST00000133811	#N/A	CDS end not found	protein_coding	1319301	ENSMUSG00000020532	protein_coding	Acaca
ENSMUST00000136463	#N/A	CDS end not found	protein_coding	1319301	ENSMUSG00000020532	protein_coding	Acaca
ENSMUST00000130012	#N/A	CDS end not found	protein_coding	1319301	ENSMUSG00000020532	protein_coding	Acaca
ENSMUST00000137500	#N/A	CDS end not found	protein_coding	1319301	ENSMUSG00000020532	protein_coding	Acaca
ENSMUST00000146841	#N/A	CDS end not found	protein_coding	1302431	ENSMUSG00000042010	protein_coding	Acacb
ENSMUST00000131338	CDS start not found	#N/A	protein_coding	1327312	ENSMUSG00000042647	protein_coding	Acad12
ENSMUST00000150070	#N/A	CDS end not found	protein_coding	1313007	ENSMUSG00000062908	protein_coding	Acadm
ENSMUST00000133277	CDS start not found	#N/A	protein_coding	1303806	ENSMUSG00000030861	protein_coding	Acadsb
ENSMUST00000206779	CDS start not found	#N/A	protein_coding	1324438	ENSMUSG00000030607	protein_coding	Acan
ENSMUST00000239132	CDS start not found	#N/A	protein_coding	1331411	ENSMUSG00000049076	protein_coding	Acap2
ENSMUST00000152971	#N/A	CDS end not found	protein_coding	1330912	ENSMUSG00000056938	protein_coding	Acbd4
ENSMUST00000134884	#N/A	CDS end not found	protein_coding	1330912	ENSMUSG00000056938	protein_coding	Acbd4
ENSMUST00000140372	#N/A	CDS end not found	protein_coding	1330912	ENSMUSG00000056938	protein_coding	Acbd4
ENSMUST00000144088	#N/A	CDS end not found	protein_coding	1294995	ENSMUSG00000026781	protein_coding	Acbd5
ENSMUST00000130077	#N/A	CDS end not found	protein_coding	1343704	ENSMUSG00000040272	protein_coding	Accs
ENSMUST00000132722	CDS start not found	#N/A	protein_coding	1343764	ENSMUSG00000075023	protein_coding	Accsl
ENSMUST00000143033	#N/A	CDS end not found	protein_coding	1343764	ENSMUSG00000075023	protein_coding	Accsl
ENSMUST00000133562	#N/A	CDS end not found	protein_coding	1343764	ENSMUSG00000075023	protein_coding	Accsl
ENSMUST00000132280	CDS start not found	#N/A	protein_coding	1339781	ENSMUSG00000020681	protein_coding	Ace
ENSMUST00000131543	#N/A	CDS end not found	protein_coding	1312235	ENSMUSG00000015405	protein_coding	Ace2
ENSMUST00000132191	#N/A	CDS end not found	protein_coding	1328663	ENSMUSG00000023328	protein_coding	Ache
ENSMUST00000138591	#N/A	CDS end not found	protein_coding	1328663	ENSMUSG00000023328	protein_coding	Ache
ENSMUST00000125195	#N/A	CDS end not found	protein_coding	1328663	ENSMUSG00000023328	protein_coding	Ache
ENSMUST00000141123	#N/A	CDS end not found	protein_coding	1328663	ENSMUSG00000023328	protein_coding	Ache
ENSMUST00000137126	#N/A	CDS end not found	protein_coding	1328663	ENSMUSG00000023328	protein_coding	Ache
ENSMUST00000147714	CDS start not found	#N/A	protein_coding	1327971	ENSMUSG00000022185	protein_coding	Acin1
ENSMUST00000138321	CDS start not found	#N/A	protein_coding	1327971	ENSMUSG00000022185	protein_coding	Acin1
ENSMUST00000125265	#N/A	CDS end not found	protein_coding	1327971	ENSMUSG00000022185	protein_coding	Acin1
ENSMUST00000123875	#N/A	CDS end not found	protein_coding	1327971	ENSMUSG00000022185	protein_coding	Acin1
ENSMUST00000215664	#N/A	CDS end not found	protein_coding	1335801	ENSMUSG00000044534	protein_coding	Ackr2
ENSMUST00000216326	#N/A	CDS end not found	protein_coding	1335801	ENSMUSG00000044534	protein_coding	Ackr2
ENSMUST00000159654	#N/A	CDS end not found	protein_coding	1300563	ENSMUSG00000044337	protein_coding	Ackr3
ENSMUST00000135976	#N/A	CDS end not found	protein_coding	1305400	ENSMUSG00000070985	protein_coding	Acnat1
ENSMUST00000125123	#N/A	CDS end not found	protein_coding	1305317	ENSMUSG00000060317	protein_coding	Acnat2
ENSMUST00000229068	#N/A	CDS end not found	protein_coding	1319017	ENSMUSG00000022477	protein_coding	Aco2
ENSMUST00000231091	#N/A	CDS end not found	protein_coding	1319017	ENSMUSG00000022477	protein_coding	Aco2
ENSMUST00000220901	CDS start not found	#N/A	protein_coding	1311420	ENSMUSG00000072949	protein_coding	Acot1
ENSMUST00000145061	#N/A	CDS end not found	protein_coding	1315467	ENSMUSG00000034853	protein_coding	Acot11
ENSMUST00000148688	#N/A	CDS end not found	protein_coding	1315467	ENSMUSG00000034853	protein_coding	Acot11
ENSMUST00000128162	CDS start not found	#N/A	protein_coding	1311789	ENSMUSG00000052392	protein_coding	Acot4
ENSMUST00000148601	CDS start not found	#N/A	protein_coding	1340349	ENSMUSG00000020777	protein_coding	Acox1
ENSMUST00000170534	#N/A	CDS end not found	protein_coding	1304070	ENSMUSG00000021751	protein_coding	Acox2
ENSMUST00000201106	CDS start not found	CDS end not found	protein_coding	1334826	ENSMUSG00000029098	protein_coding	Acox3
ENSMUST00000156125	#N/A	CDS end not found	protein_coding	1334826	ENSMUSG00000029098	protein_coding	Acox3
ENSMUST00000155418	#N/A	CDS end not found	protein_coding	1318685	ENSMUSG00000002103	protein_coding	Acp2
ENSMUST00000150403	#N/A	CDS end not found	protein_coding	1318685	ENSMUSG00000002103	protein_coding	Acp2
ENSMUST00000107945	#N/A	CDS end not found	protein_coding	1300581	ENSMUSG00000012777	protein_coding	Acp4
ENSMUST00000012921	#N/A	CDS end not found	protein_coding	1300581	ENSMUSG00000012777	protein_coding	Acp4
ENSMUST00000159418	#N/A	CDS end not found	protein_coding	1333433	ENSMUSG00000037469	protein_coding	Acp7
ENSMUST00000162880	#N/A	CDS end not found	protein_coding	1333433	ENSMUSG00000037469	protein_coding	Acp7
ENSMUST00000159095	#N/A	CDS end not found	protein_coding	1333433	ENSMUSG00000037469	protein_coding	Acp7
ENSMUST00000215852	#N/A	CDS end not found	protein_coding	1335367	ENSMUSG00000032561	protein_coding	Acpp
ENSMUST00000230978	CDS start not found	#N/A	protein_coding	1327822	ENSMUSG00000022622	protein_coding	Acr
ENSMUST00000230538	CDS start not found	CDS end not found	protein_coding	1327822	ENSMUSG00000022622	protein_coding	Acr
ENSMUST00000138315	#N/A	CDS end not found	protein_coding	1328490	ENSMUSG00000032281	protein_coding	Acsbg1
ENSMUST00000128163	#N/A	CDS end not found	protein_coding	1328490	ENSMUSG00000032281	protein_coding	Acsbg1
ENSMUST00000128624	#N/A	CDS end not found	protein_coding	1328490	ENSMUSG00000032281	protein_coding	Acsbg1
ENSMUST00000152423	CDS start not found	#N/A	protein_coding	1334574	ENSMUSG00000018796	protein_coding	Acsl1
ENSMUST00000130563	#N/A	CDS end not found	protein_coding	1334574	ENSMUSG00000018796	protein_coding	Acsl1
ENSMUST00000135955	#N/A	CDS end not found	protein_coding	1334574	ENSMUSG00000018796	protein_coding	Acsl1
ENSMUST00000211644	#N/A	CDS end not found	protein_coding	1334574	ENSMUSG00000018796	protein_coding	Acsl1
ENSMUST00000135642	#N/A	CDS end not found	protein_coding	1331674	ENSMUSG00000032883	protein_coding	Acsl3
ENSMUST00000224414	CDS start not found	#N/A	protein_coding	1312460	ENSMUSG00000024981	protein_coding	Acsl5
ENSMUST00000225454	CDS start not found	#N/A	protein_coding	1312460	ENSMUSG00000024981	protein_coding	Acsl5
ENSMUST00000225551	#N/A	CDS end not found	protein_coding	1312460	ENSMUSG00000024981	protein_coding	Acsl5
ENSMUST00000139484	CDS start not found	#N/A	protein_coding	1342918	ENSMUSG00000020333	protein_coding	Acsl6
ENSMUST00000138515	#N/A	CDS end not found	protein_coding	1342918	ENSMUSG00000020333	protein_coding	Acsl6
ENSMUST00000149403	#N/A	CDS end not found	protein_coding	1342918	ENSMUSG00000020333	protein_coding	Acsl6
ENSMUST00000156252	#N/A	CDS end not found	protein_coding	1342918	ENSMUSG00000020333	protein_coding	Acsl6
ENSMUST00000126367	#N/A	CDS end not found	protein_coding	1306012	ENSMUSG00000033533	protein_coding	Acsm1
ENSMUST00000135683	#N/A	CDS end not found	protein_coding	1306012	ENSMUSG00000033533	protein_coding	Acsm1
ENSMUST00000129766	CDS start not found	#N/A	protein_coding	1304095	ENSMUSG00000030945	protein_coding	Acsm2
ENSMUST00000123638	CDS start not found	#N/A	protein_coding	1304095	ENSMUSG00000030945	protein_coding	Acsm2
ENSMUST00000207977	CDS start not found	#N/A	protein_coding	1304095	ENSMUSG00000030945	protein_coding	Acsm2
ENSMUST00000130583	#N/A	CDS end not found	protein_coding	1304095	ENSMUSG00000030945	protein_coding	Acsm2
ENSMUST00000151781	CDS start not found	CDS end not found	protein_coding	1326397	ENSMUSG00000027605	protein_coding	Acss2
ENSMUST00000212584	#N/A	CDS end not found	protein_coding	1306216	ENSMUSG00000031972	protein_coding	Acta1
ENSMUST00000238147	#N/A	CDS end not found	protein_coding	1325432	ENSMUSG00000035783	protein_coding	Acta2
ENSMUST00000171419	#N/A	CDS end not found	protein_coding	1304509	ENSMUSG00000029580	protein_coding	Actb
ENSMUST00000163829	#N/A	CDS end not found	protein_coding	1304509	ENSMUSG00000029580	protein_coding	Actb
ENSMUST00000106216	#N/A	CDS end not found	protein_coding	1304509	ENSMUSG00000029580	protein_coding	Actb
ENSMUST00000149125	#N/A	CDS end not found	protein_coding	1341436	ENSMUSG00000068614	protein_coding	Actc1
ENSMUST00000089616	CDS start not found	#N/A	protein_coding	1343950	ENSMUSG00000062825	protein_coding	Actg1
ENSMUST00000128055	#N/A	CDS end not found	protein_coding	1343950	ENSMUSG00000062825	protein_coding	Actg1
ENSMUST00000205926	#N/A	CDS end not found	protein_coding	1325487	ENSMUSG00000059430	protein_coding	Actg2
ENSMUST00000141904	#N/A	CDS end not found	protein_coding	1325487	ENSMUSG00000059430	protein_coding	Actg2
ENSMUST00000152029	#N/A	CDS end not found	protein_coding	1325487	ENSMUSG00000059430	protein_coding	Actg2
ENSMUST00000194781	#N/A	CDS end not found	protein_coding	1296249	ENSMUSG00000027671	protein_coding	Actl6a
ENSMUST00000126144	#N/A	CDS end not found	protein_coding	1296249	ENSMUSG00000027671	protein_coding	Actl6a
ENSMUST00000136088	#N/A	CDS end not found	protein_coding	1339722	ENSMUSG00000029712	protein_coding	Actl6b
ENSMUST00000136565	#N/A	CDS end not found	protein_coding	1339722	ENSMUSG00000029712	protein_coding	Actl6b
ENSMUST00000125489	#N/A	CDS end not found	protein_coding	1339722	ENSMUSG00000029712	protein_coding	Actl6b
ENSMUST00000149292	#N/A	CDS end not found	protein_coding	1339722	ENSMUSG00000029712	protein_coding	Actl6b
ENSMUST00000221162	CDS start not found	CDS end not found	protein_coding	1298084	ENSMUSG00000052374	protein_coding	Actn2
ENSMUST00000216863	CDS start not found	#N/A	protein_coding	1325745	ENSMUSG00000054808	protein_coding	Actn4
ENSMUST00000127210	#N/A	CDS end not found	protein_coding	1325745	ENSMUSG00000054808	protein_coding	Actn4
ENSMUST00000140622	#N/A	CDS end not found	protein_coding	1325745	ENSMUSG00000054808	protein_coding	Actn4
ENSMUST00000148196	#N/A	CDS end not found	protein_coding	1325745	ENSMUSG00000054808	protein_coding	Actn4
ENSMUST00000223549	#N/A	CDS end not found	protein_coding	1322435	ENSMUSG00000021076	protein_coding	Actr10
ENSMUST00000159448	#N/A	CDS end not found	protein_coding	1303665	ENSMUSG00000037351	protein_coding	Actr1b
ENSMUST00000160084	#N/A	CDS end not found	protein_coding	1303665	ENSMUSG00000037351	protein_coding	Actr1b
ENSMUST00000191544	#N/A	CDS end not found	protein_coding	1340416	ENSMUSG00000026341	protein_coding	Actr3
ENSMUST00000188497	#N/A	CDS end not found	protein_coding	1340416	ENSMUSG00000026341	protein_coding	Actr3
ENSMUST00000191004	#N/A	CDS end not found	protein_coding	1340416	ENSMUSG00000026341	protein_coding	Actr3
ENSMUST00000187460	#N/A	CDS end not found	protein_coding	1340416	ENSMUSG00000026341	protein_coding	Actr3
ENSMUST00000185280	#N/A	CDS end not found	protein_coding	1340416	ENSMUSG00000026341	protein_coding	Actr3
ENSMUST00000225811	#N/A	CDS end not found	protein_coding	1324616	ENSMUSG00000015971	protein_coding	Actr8
ENSMUST00000126407	#N/A	CDS end not found	protein_coding	1334225	ENSMUSG00000026836	protein_coding	Acvr1
ENSMUST00000154453	#N/A	CDS end not found	protein_coding	1331887	ENSMUSG00000026834	protein_coding	Acvr1c
ENSMUST00000124151	#N/A	CDS end not found	protein_coding	1338777	ENSMUSG00000000530	protein_coding	Acvrl1
ENSMUST00000130432	#N/A	CDS end not found	protein_coding	1338777	ENSMUSG00000000530	protein_coding	Acvrl1
ENSMUST00000144229	#N/A	CDS end not found	protein_coding	1338777	ENSMUSG00000000530	protein_coding	Acvrl1
ENSMUST00000217531	CDS start not found	CDS end not found	protein_coding	1295726	ENSMUSG00000023262	protein_coding	Acy1
ENSMUST00000190972	#N/A	CDS end not found	protein_coding	1295726	ENSMUSG00000023262	protein_coding	Acy1
ENSMUST00000190900	#N/A	CDS end not found	protein_coding	1295726	ENSMUSG00000023262	protein_coding	Acy1
ENSMUST00000236224	#N/A	CDS end not found	protein_coding	1302886	ENSMUSG00000024866	protein_coding	Acy3
ENSMUST00000237910	#N/A	CDS end not found	protein_coding	1302886	ENSMUSG00000024866	protein_coding	Acy3
ENSMUST00000147773	CDS start not found	#N/A	protein_coding	1295359	ENSMUSG00000027719	protein_coding	Adad1
ENSMUST00000144537	#N/A	CDS end not found	protein_coding	1299122	ENSMUSG00000054693	protein_coding	Adam10
ENSMUST00000138363	CDS start not found	#N/A	protein_coding	1326010	ENSMUSG00000054555	protein_coding	Adam12
ENSMUST00000127524	#N/A	CDS end not found	protein_coding	1326010	ENSMUSG00000054555	protein_coding	Adam12
ENSMUST00000134504	#N/A	CDS end not found	protein_coding	1326010	ENSMUSG00000054555	protein_coding	Adam12
ENSMUST00000138232	CDS start not found	#N/A	protein_coding	1296857	ENSMUSG00000031552	protein_coding	Adam18
ENSMUST00000124121	CDS start not found	#N/A	protein_coding	1296633	ENSMUSG00000040537	protein_coding	Adam22
ENSMUST00000197700	CDS start not found	CDS end not found	protein_coding	1296633	ENSMUSG00000040537	protein_coding	Adam22
ENSMUST00000154935	CDS start not found	CDS end not found	protein_coding	1296633	ENSMUSG00000040537	protein_coding	Adam22
ENSMUST00000139048	CDS start not found	CDS end not found	protein_coding	1296633	ENSMUSG00000040537	protein_coding	Adam22
ENSMUST00000139841	CDS start not found	CDS end not found	protein_coding	1296633	ENSMUSG00000040537	protein_coding	Adam22
ENSMUST00000153427	CDS start not found	CDS end not found	protein_coding	1296633	ENSMUSG00000040537	protein_coding	Adam22
ENSMUST00000136524	CDS start not found	CDS end not found	protein_coding	1296633	ENSMUSG00000040537	protein_coding	Adam22
ENSMUST00000153889	CDS start not found	CDS end not found	protein_coding	1296633	ENSMUSG00000040537	protein_coding	Adam22
ENSMUST00000123168	CDS start not found	CDS end not found	protein_coding	1296633	ENSMUSG00000040537	protein_coding	Adam22
ENSMUST00000130315	CDS start not found	CDS end not found	protein_coding	1296633	ENSMUSG00000040537	protein_coding	Adam22
ENSMUST00000136808	CDS start not found	CDS end not found	protein_coding	1296633	ENSMUSG00000040537	protein_coding	Adam22
ENSMUST00000126384	CDS start not found	CDS end not found	protein_coding	1296633	ENSMUSG00000040537	protein_coding	Adam22
ENSMUST00000199853	CDS start not found	#N/A	protein_coding	1296633	ENSMUSG00000040537	protein_coding	Adam22
ENSMUST00000167431	CDS start not found	#N/A	protein_coding	1298463	ENSMUSG00000031553	protein_coding	Adam3
ENSMUST00000198363	#N/A	CDS end not found	protein_coding	1302291	ENSMUSG00000043468	protein_coding	Adam30
ENSMUST00000173069	CDS start not found	#N/A	protein_coding	1303275	ENSMUSG00000037437	protein_coding	Adam32
ENSMUST00000140573	CDS start not found	#N/A	protein_coding	1303275	ENSMUSG00000037437	protein_coding	Adam32
ENSMUST00000135149	CDS start not found	#N/A	protein_coding	1330838	ENSMUSG00000027318	protein_coding	Adam33
ENSMUST00000147333	CDS start not found	#N/A	protein_coding	1330838	ENSMUSG00000027318	protein_coding	Adam33
ENSMUST00000132180	CDS start not found	#N/A	protein_coding	1301650	ENSMUSG00000031554	protein_coding	Adam5
ENSMUST00000148670	#N/A	CDS end not found	protein_coding	1331170	ENSMUSG00000025473	protein_coding	Adam8
ENSMUST00000207132	#N/A	CDS end not found	protein_coding	1306530	ENSMUSG00000031555	protein_coding	Adam9
ENSMUST00000125897	#N/A	CDS end not found	protein_coding	1324268	ENSMUSG00000022893	protein_coding	Adamts1
ENSMUST00000216215	#N/A	CDS end not found	protein_coding	1322713	ENSMUSG00000033453	protein_coding	Adamts15
ENSMUST00000125014	CDS start not found	#N/A	protein_coding	1296020	ENSMUSG00000058145	protein_coding	Adamts17
ENSMUST00000154103	CDS start not found	CDS end not found	protein_coding	1296020	ENSMUSG00000058145	protein_coding	Adamts17
ENSMUST00000136320	CDS start not found	CDS end not found	protein_coding	1297389	ENSMUSG00000066113	protein_coding	Adamtsl1
ENSMUST00000213098	#N/A	CDS end not found	protein_coding	1297389	ENSMUSG00000066113	protein_coding	Adamtsl1
ENSMUST00000172784	CDS start not found	#N/A	protein_coding	1327166	ENSMUSG00000070469	protein_coding	Adamtsl3
ENSMUST00000148854	#N/A	CDS end not found	protein_coding	1301350	ENSMUSG00000015850	protein_coding	Adamtsl4
ENSMUST00000221670	#N/A	CDS end not found	protein_coding	1337722	ENSMUSG00000113640	protein_coding	Adat3
ENSMUST00000221960	#N/A	CDS end not found	protein_coding	1337722	ENSMUSG00000113640	protein_coding	Adat3
ENSMUST00000145788	#N/A	CDS end not found	protein_coding	1327887	ENSMUSG00000046947	protein_coding	Adck2
ENSMUST00000193149	CDS start not found	#N/A	protein_coding	1343557	ENSMUSG00000026567	protein_coding	Adcy10
ENSMUST00000227031	#N/A	CDS end not found	protein_coding	1299778	ENSMUSG00000022220	protein_coding	Adcy4
ENSMUST00000226500	#N/A	CDS end not found	protein_coding	1334440	ENSMUSG00000022994	protein_coding	Adcy6
ENSMUST00000227501	#N/A	CDS end not found	protein_coding	1334440	ENSMUSG00000022994	protein_coding	Adcy6
ENSMUST00000234646	#N/A	CDS end not found	protein_coding	1342028	ENSMUSG00000024256	protein_coding	Adcyap1
ENSMUST00000234663	#N/A	CDS end not found	protein_coding	1342028	ENSMUSG00000024256	protein_coding	Adcyap1
ENSMUST00000166962	#N/A	CDS end not found	protein_coding	1328215	ENSMUSG00000029778	protein_coding	Adcyap1r1
ENSMUST00000167484	#N/A	CDS end not found	protein_coding	1328215	ENSMUSG00000029778	protein_coding	Adcyap1r1
ENSMUST00000135321	CDS start not found	CDS end not found	protein_coding	1303392	ENSMUSG00000029106	protein_coding	Add1
ENSMUST00000201810	CDS start not found	CDS end not found	protein_coding	1303392	ENSMUSG00000029106	protein_coding	Add1
ENSMUST00000152805	CDS start not found	#N/A	protein_coding	1303392	ENSMUSG00000029106	protein_coding	Add1
ENSMUST00000147574	#N/A	CDS end not found	protein_coding	1303392	ENSMUSG00000029106	protein_coding	Add1
ENSMUST00000146295	#N/A	CDS end not found	protein_coding	1303392	ENSMUSG00000029106	protein_coding	Add1
ENSMUST00000203445	#N/A	CDS end not found	protein_coding	1307096	ENSMUSG00000030000	protein_coding	Add2
ENSMUST00000235133	#N/A	CDS end not found	protein_coding	1297671	ENSMUSG00000025026	protein_coding	Add3
ENSMUST00000237593	#N/A	CDS end not found	protein_coding	1297671	ENSMUSG00000025026	protein_coding	Add3
ENSMUST00000237099	#N/A	CDS end not found	protein_coding	1297671	ENSMUSG00000025026	protein_coding	Add3
ENSMUST00000237153	#N/A	CDS end not found	protein_coding	1297671	ENSMUSG00000025026	protein_coding	Add3
ENSMUST00000132573	#N/A	CDS end not found	protein_coding	1306388	ENSMUSG00000050994	protein_coding	Adgb
ENSMUST00000179351	CDS start not found	#N/A	protein_coding	1321491	ENSMUSG00000031486	protein_coding	Adgra2
ENSMUST00000190524	#N/A	CDS end not found	protein_coding	1325596	ENSMUSG00000034730	protein_coding	Adgrb1
ENSMUST00000187599	#N/A	CDS end not found	protein_coding	1325596	ENSMUSG00000034730	protein_coding	Adgrb1
ENSMUST00000189353	#N/A	CDS end not found	protein_coding	1325596	ENSMUSG00000034730	protein_coding	Adgrb1
ENSMUST00000146592	CDS start not found	#N/A	protein_coding	1322761	ENSMUSG00000033569	protein_coding	Adgrb3
ENSMUST00000232808	#N/A	CDS end not found	protein_coding	1340556	ENSMUSG00000004730	protein_coding	Adgre1
ENSMUST00000233376	#N/A	CDS end not found	protein_coding	1340556	ENSMUSG00000004730	protein_coding	Adgre1
ENSMUST00000233840	#N/A	CDS end not found	protein_coding	1340556	ENSMUSG00000004730	protein_coding	Adgre1
ENSMUST00000125367	CDS start not found	#N/A	protein_coding	1324158	ENSMUSG00000067642	protein_coding	Adgrf3
ENSMUST00000164524	#N/A	CDS end not found	protein_coding	1319544	ENSMUSG00000023918	protein_coding	Adgrf4
ENSMUST00000225962	CDS start not found	#N/A	protein_coding	1320642	ENSMUSG00000056492	protein_coding	Adgrf5
ENSMUST00000224278	#N/A	CDS end not found	protein_coding	1320642	ENSMUSG00000056492	protein_coding	Adgrf5
ENSMUST00000225466	#N/A	CDS end not found	protein_coding	1320642	ENSMUSG00000056492	protein_coding	Adgrf5
ENSMUST00000212976	#N/A	CDS end not found	protein_coding	1326144	ENSMUSG00000031785	protein_coding	Adgrg1
ENSMUST00000211944	#N/A	CDS end not found	protein_coding	1326144	ENSMUSG00000031785	protein_coding	Adgrg1
ENSMUST00000211984	#N/A	CDS end not found	protein_coding	1326144	ENSMUSG00000031785	protein_coding	Adgrg1
ENSMUST00000212956	#N/A	CDS end not found	protein_coding	1326144	ENSMUSG00000031785	protein_coding	Adgrg1
ENSMUST00000212118	#N/A	CDS end not found	protein_coding	1326144	ENSMUSG00000031785	protein_coding	Adgrg1
ENSMUST00000212531	#N/A	CDS end not found	protein_coding	1326144	ENSMUSG00000031785	protein_coding	Adgrg1
ENSMUST00000212995	#N/A	CDS end not found	protein_coding	1326144	ENSMUSG00000031785	protein_coding	Adgrg1
ENSMUST00000212581	#N/A	CDS end not found	protein_coding	1326144	ENSMUSG00000031785	protein_coding	Adgrg1
ENSMUST00000212799	#N/A	CDS end not found	protein_coding	1326144	ENSMUSG00000031785	protein_coding	Adgrg1
ENSMUST00000212141	#N/A	CDS end not found	protein_coding	1326144	ENSMUSG00000031785	protein_coding	Adgrg1
ENSMUST00000146805	#N/A	CDS end not found	protein_coding	1305715	ENSMUSG00000031298	protein_coding	Adgrg2
ENSMUST00000136396	CDS start not found	#N/A	protein_coding	1326097	ENSMUSG00000053852	protein_coding	Adgrg4
ENSMUST00000145035	CDS start not found	#N/A	protein_coding	1326097	ENSMUSG00000053852	protein_coding	Adgrg4
ENSMUST00000153448	#N/A	CDS end not found	protein_coding	1323821	ENSMUSG00000061577	protein_coding	Adgrg5
ENSMUST00000131018	CDS start not found	CDS end not found	protein_coding	1314969	ENSMUSG00000013033	protein_coding	Adgrl1
ENSMUST00000198139	CDS start not found	#N/A	protein_coding	1303431	ENSMUSG00000028184	protein_coding	Adgrl2
ENSMUST00000200216	CDS start not found	#N/A	protein_coding	1303431	ENSMUSG00000028184	protein_coding	Adgrl2
ENSMUST00000197348	CDS start not found	#N/A	protein_coding	1303431	ENSMUSG00000028184	protein_coding	Adgrl2
ENSMUST00000197925	CDS start not found	CDS end not found	protein_coding	1303431	ENSMUSG00000028184	protein_coding	Adgrl2
ENSMUST00000200456	CDS start not found	#N/A	protein_coding	1303431	ENSMUSG00000028184	protein_coding	Adgrl2
ENSMUST00000124117	CDS start not found	#N/A	protein_coding	1317366	ENSMUSG00000037605	protein_coding	Adgrl3
ENSMUST00000196970	#N/A	CDS end not found	protein_coding	1307655	ENSMUSG00000039167	protein_coding	Adgrl4
ENSMUST00000161312	#N/A	CDS end not found	protein_coding	1321356	ENSMUSG00000037797	protein_coding	Adh4
ENSMUST00000090166	CDS start not found	#N/A	protein_coding	1321231	ENSMUSG00000074206	protein_coding	Adh6b
ENSMUST00000171309	#N/A	CDS end not found	protein_coding	1340998	ENSMUSG00000022878	protein_coding	Adipoq
ENSMUST00000189710	#N/A	CDS end not found	protein_coding	1321557	ENSMUSG00000030168	protein_coding	Adipor2
ENSMUST00000223915	CDS start not found	CDS end not found	protein_coding	1314957	ENSMUSG00000039197	protein_coding	Adk
ENSMUST00000223645	CDS start not found	#N/A	protein_coding	1314957	ENSMUSG00000039197	protein_coding	Adk
ENSMUST00000224899	#N/A	CDS end not found	protein_coding	1314957	ENSMUSG00000039197	protein_coding	Adk
ENSMUST00000187631	#N/A	CDS end not found	protein_coding	1336480	ENSMUSG00000042429	protein_coding	Adora1
ENSMUST00000217703	#N/A	CDS end not found	protein_coding	1314121	ENSMUSG00000020178	protein_coding	Adora2a
ENSMUST00000219044	#N/A	CDS end not found	protein_coding	1314121	ENSMUSG00000020178	protein_coding	Adora2a
ENSMUST00000219322	#N/A	CDS end not found	protein_coding	1314121	ENSMUSG00000020178	protein_coding	Adora2a
ENSMUST00000171619	#N/A	CDS end not found	protein_coding	1320713	ENSMUSG00000031448	protein_coding	Adprhl1
ENSMUST00000168498	#N/A	CDS end not found	protein_coding	1320713	ENSMUSG00000031448	protein_coding	Adprhl1
ENSMUST00000139906	#N/A	CDS end not found	protein_coding	1306085	ENSMUSG00000050541	protein_coding	Adra1b
ENSMUST00000170354	#N/A	CDS end not found	protein_coding	1318691	ENSMUSG00000022407	protein_coding	Adsl
ENSMUST00000207170	#N/A	CDS end not found	protein_coding	1318691	ENSMUSG00000022407	protein_coding	Adsl
ENSMUST00000221691	#N/A	CDS end not found	protein_coding	1318988	ENSMUSG00000058022	protein_coding	Adtrp
ENSMUST00000223337	#N/A	CDS end not found	protein_coding	1318988	ENSMUSG00000058022	protein_coding	Adtrp
ENSMUST00000137905	#N/A	CDS end not found	protein_coding	1318988	ENSMUSG00000058022	protein_coding	Adtrp
ENSMUST00000162903	CDS start not found	#N/A	protein_coding	1310672	ENSMUSG00000030232	protein_coding	Aebp2
ENSMUST00000205861	CDS start not found	CDS end not found	protein_coding	1323135	ENSMUSG00000030609	protein_coding	Aen
ENSMUST00000138167	#N/A	CDS end not found	protein_coding	1323135	ENSMUSG00000030609	protein_coding	Aen
ENSMUST00000205882	#N/A	CDS end not found	protein_coding	1323135	ENSMUSG00000030609	protein_coding	Aen
ENSMUST00000212374	CDS start not found	CDS end not found	protein_coding	1337544	ENSMUSG00000029094	protein_coding	Afap1
ENSMUST00000141824	#N/A	CDS end not found	protein_coding	1337544	ENSMUSG00000029094	protein_coding	Afap1
ENSMUST00000225394	CDS start not found	CDS end not found	protein_coding	1297055	ENSMUSG00000025083	protein_coding	Afap1l2
ENSMUST00000148049	#N/A	CDS end not found	protein_coding	1297055	ENSMUSG00000025083	protein_coding	Afap1l2
ENSMUST00000126964	#N/A	CDS end not found	protein_coding	1297055	ENSMUSG00000025083	protein_coding	Afap1l2
ENSMUST00000137531	CDS start not found	#N/A	protein_coding	1295641	ENSMUSG00000068036	protein_coding	Afdn
ENSMUST00000139347	#N/A	CDS end not found	protein_coding	1295641	ENSMUSG00000068036	protein_coding	Afdn
ENSMUST00000156591	#N/A	CDS end not found	protein_coding	1295641	ENSMUSG00000068036	protein_coding	Afdn
ENSMUST00000239324	#N/A	CDS end not found	protein_coding	1295641	ENSMUSG00000068036	protein_coding	Afdn
ENSMUST00000153165	#N/A	CDS end not found	protein_coding	1330507	ENSMUSG00000029313	protein_coding	Aff1
ENSMUST00000152616	CDS start not found	CDS end not found	protein_coding	1330948	ENSMUSG00000049470	protein_coding	Aff4
ENSMUST00000153821	#N/A	CDS end not found	protein_coding	1330948	ENSMUSG00000049470	protein_coding	Aff4
ENSMUST00000151747	CDS start not found	#N/A	protein_coding	1321778	ENSMUSG00000038302	protein_coding	Afg1l
ENSMUST00000149668	CDS start not found	#N/A	protein_coding	1343035	ENSMUSG00000017718	protein_coding	Afmid
ENSMUST00000200693	#N/A	CDS end not found	protein_coding	1295428	ENSMUSG00000054932	protein_coding	Afp
ENSMUST00000176782	CDS start not found	CDS end not found	protein_coding	1296032	ENSMUSG00000049659	protein_coding	Aftph
ENSMUST00000212924	CDS start not found	CDS end not found	protein_coding	1299008	ENSMUSG00000055013	protein_coding	Agap1
ENSMUST00000197513	CDS start not found	#N/A	protein_coding	1306677	ENSMUSG00000023353	protein_coding	Agap3
ENSMUST00000136058	#N/A	CDS end not found	protein_coding	1299253	ENSMUSG00000040812	protein_coding	Agbl2
ENSMUST00000148038	CDS start not found	#N/A	protein_coding	1307233	ENSMUSG00000061298	protein_coding	Agbl4
ENSMUST00000106589	#N/A	CDS end not found	protein_coding	1307233	ENSMUSG00000061298	protein_coding	Agbl4
ENSMUST00000202109	CDS start not found	CDS end not found	protein_coding	1324088	ENSMUSG00000029165	protein_coding	Agbl5
ENSMUST00000201014	CDS start not found	#N/A	protein_coding	1324088	ENSMUSG00000029165	protein_coding	Agbl5
ENSMUST00000200695	#N/A	CDS end not found	protein_coding	1324088	ENSMUSG00000029165	protein_coding	Agbl5
ENSMUST00000200850	#N/A	CDS end not found	protein_coding	1324088	ENSMUSG00000029165	protein_coding	Agbl5
ENSMUST00000190046	CDS start not found	#N/A	protein_coding	1342058	ENSMUSG00000026159	protein_coding	Agfg1
ENSMUST00000186043	#N/A	CDS end not found	protein_coding	1342058	ENSMUSG00000026159	protein_coding	Agfg1
ENSMUST00000198657	CDS start not found	CDS end not found	protein_coding	1342352	ENSMUSG00000029722	protein_coding	Agfg2
ENSMUST00000151839	#N/A	CDS end not found	protein_coding	1342352	ENSMUSG00000029722	protein_coding	Agfg2
ENSMUST00000160484	CDS start not found	#N/A	protein_coding	1299474	ENSMUSG00000033400	protein_coding	Agl
ENSMUST00000159995	CDS start not found	#N/A	protein_coding	1299474	ENSMUSG00000033400	protein_coding	Agl
ENSMUST00000159670	#N/A	CDS end not found	protein_coding	1299474	ENSMUSG00000033400	protein_coding	Agl
ENSMUST00000176315	CDS start not found	#N/A	protein_coding	1329009	ENSMUSG00000041530	protein_coding	Ago1
ENSMUST00000132123	CDS start not found	#N/A	protein_coding	1327845	ENSMUSG00000028842	protein_coding	Ago3
ENSMUST00000127831	CDS start not found	CDS end not found	protein_coding	1327845	ENSMUSG00000028842	protein_coding	Ago3
ENSMUST00000173242	#N/A	CDS end not found	protein_coding	1338132	ENSMUSG00000034254	protein_coding	Agpat1
ENSMUST00000174041	#N/A	CDS end not found	protein_coding	1338132	ENSMUSG00000034254	protein_coding	Agpat1
ENSMUST00000154753	#N/A	CDS end not found	protein_coding	1338342	ENSMUSG00000026922	protein_coding	Agpat2
ENSMUST00000139282	#N/A	CDS end not found	protein_coding	1341543	ENSMUSG00000001211	protein_coding	Agpat3
ENSMUST00000150828	#N/A	CDS end not found	protein_coding	1341543	ENSMUSG00000001211	protein_coding	Agpat3
ENSMUST00000138035	#N/A	CDS end not found	protein_coding	1341543	ENSMUSG00000001211	protein_coding	Agpat3
ENSMUST00000146899	#N/A	CDS end not found	protein_coding	1341543	ENSMUSG00000001211	protein_coding	Agpat3
ENSMUST00000164143	#N/A	CDS end not found	protein_coding	1311025	ENSMUSG00000023827	protein_coding	Agpat4
ENSMUST00000167792	#N/A	CDS end not found	protein_coding	1311025	ENSMUSG00000023827	protein_coding	Agpat4
ENSMUST00000176056	CDS start not found	#N/A	protein_coding	1319068	ENSMUSG00000042410	protein_coding	Agps
ENSMUST00000154042	#N/A	CDS end not found	protein_coding	1330636	ENSMUSG00000036231	protein_coding	Agr3
ENSMUST00000194654	#N/A	CDS end not found	protein_coding	1313446	ENSMUSG00000005705	protein_coding	Agrp
ENSMUST00000224397	CDS start not found	#N/A	protein_coding	1324701	ENSMUSG00000021557	protein_coding	Agtpbp1
ENSMUST00000163149	CDS start not found	#N/A	protein_coding	1324701	ENSMUSG00000021557	protein_coding	Agtpbp1
ENSMUST00000169434	#N/A	CDS end not found	protein_coding	1324701	ENSMUSG00000021557	protein_coding	Agtpbp1
ENSMUST00000166585	#N/A	CDS end not found	protein_coding	1324701	ENSMUSG00000021557	protein_coding	Agtpbp1
ENSMUST00000165370	#N/A	CDS end not found	protein_coding	1324701	ENSMUSG00000021557	protein_coding	Agtpbp1
ENSMUST00000170520	#N/A	CDS end not found	protein_coding	1324701	ENSMUSG00000021557	protein_coding	Agtpbp1
ENSMUST00000223201	#N/A	CDS end not found	protein_coding	1330366	ENSMUSG00000049115	protein_coding	Agtr1a
ENSMUST00000222503	#N/A	CDS end not found	protein_coding	1330366	ENSMUSG00000049115	protein_coding	Agtr1a
ENSMUST00000221743	#N/A	CDS end not found	protein_coding	1330366	ENSMUSG00000049115	protein_coding	Agtr1a
ENSMUST00000222370	#N/A	CDS end not found	protein_coding	1330366	ENSMUSG00000049115	protein_coding	Agtr1a
ENSMUST00000145968	CDS start not found	CDS end not found	protein_coding	1324413	ENSMUSG00000026491	protein_coding	Ahctf1
ENSMUST00000140489	CDS start not found	#N/A	protein_coding	1324413	ENSMUSG00000026491	protein_coding	Ahctf1
ENSMUST00000137242	#N/A	CDS end not found	protein_coding	1323373	ENSMUSG00000027597	protein_coding	Ahcy
ENSMUST00000153623	#N/A	CDS end not found	protein_coding	1325263	ENSMUSG00000027893	protein_coding	Ahcyl1
ENSMUST00000136031	#N/A	CDS end not found	protein_coding	1299387	ENSMUSG00000029772	protein_coding	Ahcyl2
ENSMUST00000143091	#N/A	CDS end not found	protein_coding	1299387	ENSMUSG00000029772	protein_coding	Ahcyl2
ENSMUST00000152581	#N/A	CDS end not found	protein_coding	1299387	ENSMUSG00000029772	protein_coding	Ahcyl2
ENSMUST00000176265	#N/A	CDS end not found	protein_coding	1299387	ENSMUSG00000029772	protein_coding	Ahcyl2
ENSMUST00000154079	#N/A	CDS end not found	protein_coding	1299387	ENSMUSG00000029772	protein_coding	Ahcyl2
ENSMUST00000128927	#N/A	CDS end not found	protein_coding	1299387	ENSMUSG00000029772	protein_coding	Ahcyl2
ENSMUST00000134438	#N/A	CDS end not found	protein_coding	1299387	ENSMUSG00000029772	protein_coding	Ahcyl2
ENSMUST00000236390	#N/A	CDS end not found	protein_coding	1321369	ENSMUSG00000069833	protein_coding	Ahnak
ENSMUST00000137195	CDS start not found	CDS end not found	protein_coding	1329395	ENSMUSG00000072812	protein_coding	Ahnak2
ENSMUST00000128258	CDS start not found	#N/A	protein_coding	1329395	ENSMUSG00000072812	protein_coding	Ahnak2
ENSMUST00000124526	#N/A	CDS end not found	protein_coding	1329395	ENSMUSG00000072812	protein_coding	Ahnak2
ENSMUST00000223352	#N/A	CDS end not found	protein_coding	1339224	ENSMUSG00000021037	protein_coding	Ahsa1
ENSMUST00000128372	CDS start not found	#N/A	protein_coding	1316889	ENSMUSG00000020288	protein_coding	Ahsa2
ENSMUST00000147157	#N/A	CDS end not found	protein_coding	1316889	ENSMUSG00000020288	protein_coding	Ahsa2
ENSMUST00000128559	#N/A	CDS end not found	protein_coding	1316889	ENSMUSG00000020288	protein_coding	Ahsa2
ENSMUST00000232674	CDS start not found	#N/A	protein_coding	1331058	ENSMUSG00000022868	protein_coding	Ahsg
ENSMUST00000213843	#N/A	CDS end not found	protein_coding	1303384	ENSMUSG00000078307	protein_coding	AI593442
ENSMUST00000204958	#N/A	CDS end not found	protein_coding	1328251	ENSMUSG00000053297	protein_coding	AI854703
ENSMUST00000203088	#N/A	CDS end not found	protein_coding	1328251	ENSMUSG00000053297	protein_coding	AI854703
ENSMUST00000173106	#N/A	CDS end not found	protein_coding	1329503	ENSMUSG00000024397	protein_coding	Aif1
ENSMUST00000151276	#N/A	CDS end not found	protein_coding	1321776	ENSMUSG00000001864	protein_coding	Aif1l
ENSMUST00000151176	#N/A	CDS end not found	protein_coding	1334844	ENSMUSG00000037860	protein_coding	Aim2
ENSMUST00000173023	#N/A	CDS end not found	protein_coding	1334844	ENSMUSG00000037860	protein_coding	Aim2
ENSMUST00000196963	#N/A	CDS end not found	protein_coding	1327228	ENSMUSG00000028029	protein_coding	Aimp1
ENSMUST00000196206	#N/A	CDS end not found	protein_coding	1327228	ENSMUSG00000028029	protein_coding	Aimp1
ENSMUST00000197793	#N/A	CDS end not found	protein_coding	1327228	ENSMUSG00000028029	protein_coding	Aimp1
ENSMUST00000121402	#N/A	CDS end not found	protein_coding	1309466	ENSMUSG00000024847	protein_coding	Aip
ENSMUST00000181061	#N/A	CDS end not found	protein_coding	1351149	ENSMUSG00000097319	protein_coding	Aip
ENSMUST00000187017	#N/A	CDS end not found	protein_coding	1314993	ENSMUSG00000029419	protein_coding	Ajm1
ENSMUST00000195721	#N/A	CDS end not found	protein_coding	1314168	ENSMUSG00000026817	protein_coding	Ak1
ENSMUST00000156578	#N/A	CDS end not found	protein_coding	1314168	ENSMUSG00000026817	protein_coding	Ak1
ENSMUST00000125587	CDS start not found	#N/A	protein_coding	1310542	ENSMUSG00000024782	protein_coding	Ak3
ENSMUST00000155749	CDS start not found	#N/A	protein_coding	1338928	ENSMUSG00000028527	protein_coding	Ak4
ENSMUST00000131397	#N/A	CDS end not found	protein_coding	1338928	ENSMUSG00000028527	protein_coding	Ak4
ENSMUST00000133055	#N/A	CDS end not found	protein_coding	1338928	ENSMUSG00000028527	protein_coding	Ak4
ENSMUST00000200062	CDS start not found	#N/A	protein_coding	1300535	ENSMUSG00000039058	protein_coding	Ak5
ENSMUST00000239220	#N/A	CDS end not found	protein_coding	1329539	ENSMUSG00000038587	protein_coding	Akap12
ENSMUST00000207998	CDS start not found	CDS end not found	protein_coding	1332114	ENSMUSG00000066406	protein_coding	Akap13
ENSMUST00000208708	CDS start not found	CDS end not found	protein_coding	1332114	ENSMUSG00000066406	protein_coding	Akap13
ENSMUST00000207923	CDS start not found	CDS end not found	protein_coding	1332114	ENSMUSG00000066406	protein_coding	Akap13
ENSMUST00000207239	#N/A	CDS end not found	protein_coding	1332114	ENSMUSG00000066406	protein_coding	Akap13
ENSMUST00000239346	#N/A	CDS end not found	protein_coding	1332114	ENSMUSG00000066406	protein_coding	Akap13
ENSMUST00000133980	#N/A	CDS end not found	protein_coding	1307061	ENSMUSG00000059708	protein_coding	Akap17b
ENSMUST00000220347	CDS start not found	#N/A	protein_coding	1314021	ENSMUSG00000039166	protein_coding	Akap7
ENSMUST00000176231	#N/A	CDS end not found	protein_coding	1314021	ENSMUSG00000039166	protein_coding	Akap7
ENSMUST00000176258	#N/A	CDS end not found	protein_coding	1314021	ENSMUSG00000039166	protein_coding	Akap7
ENSMUST00000177124	#N/A	CDS end not found	protein_coding	1314021	ENSMUSG00000039166	protein_coding	Akap7
ENSMUST00000235360	#N/A	CDS end not found	protein_coding	1331415	ENSMUSG00000024045	protein_coding	Akap8
ENSMUST00000237860	#N/A	CDS end not found	protein_coding	1331415	ENSMUSG00000024045	protein_coding	Akap8
ENSMUST00000235702	#N/A	CDS end not found	protein_coding	1331415	ENSMUSG00000024045	protein_coding	Akap8
ENSMUST00000236580	#N/A	CDS end not found	protein_coding	1331415	ENSMUSG00000024045	protein_coding	Akap8
ENSMUST00000236765	CDS start not found	CDS end not found	protein_coding	1333076	ENSMUSG00000002625	protein_coding	Akap8l
ENSMUST00000235265	#N/A	CDS end not found	protein_coding	1333076	ENSMUSG00000002625	protein_coding	Akap8l
ENSMUST00000133952	CDS start not found	#N/A	protein_coding	1306730	ENSMUSG00000040407	protein_coding	Akap9
ENSMUST00000176863	CDS start not found	CDS end not found	protein_coding	1306730	ENSMUSG00000040407	protein_coding	Akap9
ENSMUST00000143365	#N/A	CDS end not found	protein_coding	1306730	ENSMUSG00000040407	protein_coding	Akap9
ENSMUST00000238634	#N/A	CDS end not found	protein_coding	1306730	ENSMUSG00000040407	protein_coding	Akap9
ENSMUST00000143581	#N/A	CDS end not found	protein_coding	1301732	ENSMUSG00000031023	protein_coding	Akip1
ENSMUST00000128059	#N/A	CDS end not found	protein_coding	1329714	ENSMUSG00000028692	protein_coding	Akr1a1
ENSMUST00000154655	#N/A	CDS end not found	protein_coding	1307428	ENSMUSG00000001642	protein_coding	Akr1b3
ENSMUST00000129751	CDS start not found	#N/A	protein_coding	1300201	ENSMUSG00000071551	protein_coding	Akr1c19
ENSMUST00000221564	CDS start not found	CDS end not found	protein_coding	1303944	ENSMUSG00000054757	protein_coding	Akr1c20
ENSMUST00000223118	CDS start not found	#N/A	protein_coding	1302520	ENSMUSG00000021210	protein_coding	Akr1c6
ENSMUST00000156277	#N/A	CDS end not found	protein_coding	1302520	ENSMUSG00000021210	protein_coding	Akr1c6
ENSMUST00000144550	#N/A	CDS end not found	protein_coding	1326462	ENSMUSG00000001729	protein_coding	Akt1
ENSMUST00000130342	#N/A	CDS end not found	protein_coding	1326462	ENSMUSG00000001729	protein_coding	Akt1
ENSMUST00000142880	CDS start not found	CDS end not found	protein_coding	1334650	ENSMUSG00000011096	protein_coding	Akt1s1
ENSMUST00000207223	#N/A	CDS end not found	protein_coding	1334650	ENSMUSG00000011096	protein_coding	Akt1s1
ENSMUST00000208384	#N/A	CDS end not found	protein_coding	1334650	ENSMUSG00000011096	protein_coding	Akt1s1
ENSMUST00000141311	#N/A	CDS end not found	protein_coding	1334650	ENSMUSG00000011096	protein_coding	Akt1s1
ENSMUST00000150335	#N/A	CDS end not found	protein_coding	1334650	ENSMUSG00000011096	protein_coding	Akt1s1
ENSMUST00000127783	#N/A	CDS end not found	protein_coding	1334650	ENSMUSG00000011096	protein_coding	Akt1s1
ENSMUST00000136232	#N/A	CDS end not found	protein_coding	1334650	ENSMUSG00000011096	protein_coding	Akt1s1
ENSMUST00000128540	#N/A	CDS end not found	protein_coding	1330663	ENSMUSG00000004056	protein_coding	Akt2
ENSMUST00000136962	#N/A	CDS end not found	protein_coding	1330663	ENSMUSG00000004056	protein_coding	Akt2
ENSMUST00000108342	#N/A	CDS end not found	protein_coding	1330663	ENSMUSG00000004056	protein_coding	Akt2
ENSMUST00000142365	#N/A	CDS end not found	protein_coding	1330663	ENSMUSG00000004056	protein_coding	Akt2
ENSMUST00000143499	#N/A	CDS end not found	protein_coding	1330663	ENSMUSG00000004056	protein_coding	Akt2
ENSMUST00000138459	#N/A	CDS end not found	protein_coding	1330663	ENSMUSG00000004056	protein_coding	Akt2
ENSMUST00000209444	#N/A	CDS end not found	protein_coding	1299877	ENSMUSG00000031667	protein_coding	Aktip
ENSMUST00000209311	#N/A	CDS end not found	protein_coding	1299877	ENSMUSG00000031667	protein_coding	Aktip
ENSMUST00000214989	CDS start not found	CDS end not found	protein_coding	1339733	ENSMUSG00000032786	protein_coding	Alas1
ENSMUST00000219129	#N/A	CDS end not found	protein_coding	1339733	ENSMUSG00000032786	protein_coding	Alas1
ENSMUST00000215222	#N/A	CDS end not found	protein_coding	1339733	ENSMUSG00000032786	protein_coding	Alas1
ENSMUST00000167115	CDS start not found	#N/A	protein_coding	1333482	ENSMUSG00000022636	protein_coding	Alcam
ENSMUST00000211169	CDS start not found	#N/A	protein_coding	1300908	ENSMUSG00000007833	protein_coding	Aldh16a1
ENSMUST00000210125	CDS start not found	#N/A	protein_coding	1300908	ENSMUSG00000007833	protein_coding	Aldh16a1
ENSMUST00000175967	CDS start not found	#N/A	protein_coding	1303856	ENSMUSG00000025007	protein_coding	Aldh18a1
ENSMUST00000176955	#N/A	CDS end not found	protein_coding	1303856	ENSMUSG00000025007	protein_coding	Aldh18a1
ENSMUST00000149476	#N/A	CDS end not found	protein_coding	1303856	ENSMUSG00000025007	protein_coding	Aldh18a1
ENSMUST00000175932	#N/A	CDS end not found	protein_coding	1303856	ENSMUSG00000025007	protein_coding	Aldh18a1
ENSMUST00000225313	#N/A	CDS end not found	protein_coding	1329450	ENSMUSG00000053279	protein_coding	Aldh1a1
ENSMUST00000174701	CDS start not found	CDS end not found	protein_coding	1317051	ENSMUSG00000015134	protein_coding	Aldh1a3
ENSMUST00000172750	#N/A	CDS end not found	protein_coding	1314221	ENSMUSG00000035561	protein_coding	Aldh1b1
ENSMUST00000203111	#N/A	CDS end not found	protein_coding	1311830	ENSMUSG00000030088	protein_coding	Aldh1l1
ENSMUST00000199369	CDS start not found	#N/A	protein_coding	1326919	ENSMUSG00000029455	protein_coding	Aldh2
ENSMUST00000200541	CDS start not found	#N/A	protein_coding	1326919	ENSMUSG00000029455	protein_coding	Aldh2
ENSMUST00000152945	#N/A	CDS end not found	protein_coding	1326919	ENSMUSG00000029455	protein_coding	Aldh2
ENSMUST00000147792	#N/A	CDS end not found	protein_coding	1296836	ENSMUSG00000019102	protein_coding	Aldh3a1
ENSMUST00000208086	CDS start not found	#N/A	protein_coding	1299783	ENSMUSG00000010025	protein_coding	Aldh3a2
ENSMUST00000025794	CDS start not found	#N/A	protein_coding	1300476	ENSMUSG00000037263	protein_coding	Aldh3b3
ENSMUST00000220491	#N/A	CDS end not found	protein_coding	1325621	ENSMUSG00000021238	protein_coding	Aldh6a1
ENSMUST00000170309	CDS start not found	CDS end not found	protein_coding	1338953	ENSMUSG00000053644	protein_coding	Aldh7a1
ENSMUST00000171844	CDS start not found	CDS end not found	protein_coding	1338953	ENSMUSG00000053644	protein_coding	Aldh7a1
ENSMUST00000141355	#N/A	CDS end not found	protein_coding	1340524	ENSMUSG00000030695	protein_coding	Aldoa
ENSMUST00000151137	#N/A	CDS end not found	protein_coding	1340524	ENSMUSG00000030695	protein_coding	Aldoa
ENSMUST00000133514	#N/A	CDS end not found	protein_coding	1340524	ENSMUSG00000030695	protein_coding	Aldoa
ENSMUST00000205890	#N/A	CDS end not found	protein_coding	1340524	ENSMUSG00000030695	protein_coding	Aldoa
ENSMUST00000205336	#N/A	CDS end not found	protein_coding	1340524	ENSMUSG00000030695	protein_coding	Aldoa
ENSMUST00000131624	CDS start not found	CDS end not found	protein_coding	1303644	ENSMUSG00000063362	protein_coding	Alg11
ENSMUST00000159328	#N/A	CDS end not found	protein_coding	1324354	ENSMUSG00000035845	protein_coding	Alg12
ENSMUST00000198341	CDS start not found	#N/A	protein_coding	1312481	ENSMUSG00000039887	protein_coding	Alg14
ENSMUST00000143104	CDS start not found	CDS end not found	protein_coding	1298601	ENSMUSG00000039740	protein_coding	Alg2
ENSMUST00000231749	#N/A	CDS end not found	protein_coding	1325707	ENSMUSG00000033809	protein_coding	Alg3
ENSMUST00000107004	#N/A	CDS end not found	protein_coding	1329919	ENSMUSG00000073792	protein_coding	Alg6
ENSMUST00000139799	#N/A	CDS end not found	protein_coding	1329919	ENSMUSG00000073792	protein_coding	Alg6
ENSMUST00000229664	#N/A	CDS end not found	protein_coding	1350623	ENSMUSG00000116382	protein_coding	Alg6
ENSMUST00000230570	#N/A	CDS end not found	protein_coding	1350623	ENSMUSG00000116382	protein_coding	Alg6
ENSMUST00000175728	CDS start not found	#N/A	protein_coding	1326550	ENSMUSG00000032059	protein_coding	Alg9
ENSMUST00000159576	#N/A	CDS end not found	protein_coding	1326550	ENSMUSG00000032059	protein_coding	Alg9
ENSMUST00000160687	CDS start not found	CDS end not found	protein_coding	1332288	ENSMUSG00000079036	protein_coding	Alkbh1
ENSMUST00000149418	#N/A	CDS end not found	protein_coding	1297643	ENSMUSG00000044339	protein_coding	Alkbh2
ENSMUST00000126378	#N/A	CDS end not found	protein_coding	1343796	ENSMUSG00000040174	protein_coding	Alkbh3
ENSMUST00000143229	CDS start not found	#N/A	protein_coding	1334409	ENSMUSG00000039754	protein_coding	Alkbh4
ENSMUST00000136634	#N/A	CDS end not found	protein_coding	1334409	ENSMUSG00000039754	protein_coding	Alkbh4
ENSMUST00000136887	#N/A	CDS end not found	protein_coding	1296571	ENSMUSG00000042831	protein_coding	Alkbh6
ENSMUST00000212666	#N/A	CDS end not found	protein_coding	1296080	ENSMUSG00000025899	protein_coding	Alkbh8
ENSMUST00000212154	#N/A	CDS end not found	protein_coding	1296080	ENSMUSG00000025899	protein_coding	Alkbh8
ENSMUST00000200806	#N/A	CDS end not found	protein_coding	1333622	ENSMUSG00000060063	protein_coding	Alox5ap
ENSMUST00000159720	CDS start not found	CDS end not found	protein_coding	1317118	ENSMUSG00000028028	protein_coding	Alpk1
ENSMUST00000235298	CDS start not found	#N/A	protein_coding	1309461	ENSMUSG00000032845	protein_coding	Alpk2
ENSMUST00000133473	#N/A	CDS end not found	protein_coding	1312044	ENSMUSG00000028766	protein_coding	Alpl
ENSMUST00000139951	#N/A	CDS end not found	protein_coding	1312044	ENSMUSG00000028766	protein_coding	Alpl
ENSMUST00000153588	#N/A	CDS end not found	protein_coding	1312044	ENSMUSG00000028766	protein_coding	Alpl
ENSMUST00000160945	#N/A	CDS end not found	protein_coding	1327975	ENSMUSG00000026024	protein_coding	Als2
ENSMUST00000123389	#N/A	CDS end not found	protein_coding	1310721	ENSMUSG00000044037	protein_coding	Als2cl
ENSMUST00000233202	#N/A	CDS end not found	protein_coding	1323584	ENSMUSG00000014603	protein_coding	Alx3
ENSMUST00000142901	#N/A	CDS end not found	protein_coding	1332769	ENSMUSG00000028356	protein_coding	Ambp
ENSMUST00000214698	#N/A	CDS end not found	protein_coding	1330304	ENSMUSG00000075232	protein_coding	Amd1
ENSMUST00000224957	#N/A	CDS end not found	protein_coding	1299339	ENSMUSG00000021986	protein_coding	Amer2
ENSMUST00000143265	#N/A	CDS end not found	protein_coding	1319512	ENSMUSG00000031751	protein_coding	Amfr
ENSMUST00000162893	CDS start not found	#N/A	protein_coding	1341522	ENSMUSG00000023047	protein_coding	Amhr2
ENSMUST00000229566	#N/A	CDS end not found	protein_coding	1341522	ENSMUSG00000023047	protein_coding	Amhr2
ENSMUST00000155782	CDS start not found	#N/A	protein_coding	1332549	ENSMUSG00000050947	protein_coding	Amigo1
ENSMUST00000106661	CDS start not found	#N/A	protein_coding	1332549	ENSMUSG00000050947	protein_coding	Amigo1
ENSMUST00000141346	#N/A	CDS end not found	protein_coding	1324481	ENSMUSG00000068250	protein_coding	Amn1
ENSMUST00000138187	CDS start not found	#N/A	protein_coding	1330134	ENSMUSG00000041688	protein_coding	Amot
ENSMUST00000125271	CDS start not found	#N/A	protein_coding	1330134	ENSMUSG00000041688	protein_coding	Amot
ENSMUST00000143610	#N/A	CDS end not found	protein_coding	1330134	ENSMUSG00000041688	protein_coding	Amot
ENSMUST00000162901	#N/A	CDS end not found	protein_coding	1316638	ENSMUSG00000013076	protein_coding	Amotl1
ENSMUST00000130602	CDS start not found	#N/A	protein_coding	1322082	ENSMUSG00000032531	protein_coding	Amotl2
ENSMUST00000134483	#N/A	CDS end not found	protein_coding	1322082	ENSMUSG00000032531	protein_coding	Amotl2
ENSMUST00000145913	#N/A	CDS end not found	protein_coding	1322082	ENSMUSG00000032531	protein_coding	Amotl2
ENSMUST00000190047	#N/A	CDS end not found	protein_coding	1322082	ENSMUSG00000032531	protein_coding	Amotl2
ENSMUST00000153911	#N/A	CDS end not found	protein_coding	1322082	ENSMUSG00000032531	protein_coding	Amotl2
ENSMUST00000145937	#N/A	CDS end not found	protein_coding	1322082	ENSMUSG00000032531	protein_coding	Amotl2
ENSMUST00000156485	#N/A	CDS end not found	protein_coding	1322082	ENSMUSG00000032531	protein_coding	Amotl2
ENSMUST00000177250	CDS start not found	#N/A	protein_coding	1299272	ENSMUSG00000070385	protein_coding	Ampd1
ENSMUST00000176440	#N/A	CDS end not found	protein_coding	1299272	ENSMUSG00000070385	protein_coding	Ampd1
ENSMUST00000147587	#N/A	CDS end not found	protein_coding	1320092	ENSMUSG00000005686	protein_coding	Ampd3
ENSMUST00000143786	#N/A	CDS end not found	protein_coding	1320092	ENSMUSG00000005686	protein_coding	Ampd3
ENSMUST00000148292	#N/A	CDS end not found	protein_coding	1320092	ENSMUSG00000005686	protein_coding	Ampd3
ENSMUST00000174147	#N/A	CDS end not found	protein_coding	1329107	ENSMUSG00000074264	protein_coding	Amy1
ENSMUST00000142505	#N/A	CDS end not found	protein_coding	1329107	ENSMUSG00000074264	protein_coding	Amy1
ENSMUST00000132353	#N/A	CDS end not found	protein_coding	1328845	ENSMUSG00000070360	protein_coding	Amy2a1
ENSMUST00000209334	#N/A	CDS end not found	protein_coding	1307514	ENSMUSG00000030649	protein_coding	Anapc15
ENSMUST00000210984	#N/A	CDS end not found	protein_coding	1307514	ENSMUSG00000030649	protein_coding	Anapc15
ENSMUST00000143835	#N/A	CDS end not found	protein_coding	1307514	ENSMUSG00000030649	protein_coding	Anapc15
ENSMUST00000129300	CDS start not found	CDS end not found	protein_coding	1335049	ENSMUSG00000026965	protein_coding	Anapc2
ENSMUST00000198207	CDS start not found	CDS end not found	protein_coding	1310702	ENSMUSG00000029176	protein_coding	Anapc4
ENSMUST00000150682	CDS start not found	CDS end not found	protein_coding	1310702	ENSMUSG00000029176	protein_coding	Anapc4
ENSMUST00000199191	CDS start not found	CDS end not found	protein_coding	1307674	ENSMUSG00000029472	protein_coding	Anapc5
ENSMUST00000154074	CDS start not found	#N/A	protein_coding	1299771	ENSMUSG00000029466	protein_coding	Anapc7
ENSMUST00000135364	#N/A	CDS end not found	protein_coding	1343048	ENSMUSG00000026634	protein_coding	Angel2
ENSMUST00000193373	#N/A	CDS end not found	protein_coding	1296898	ENSMUSG00000004105	protein_coding	Angptl2
ENSMUST00000152511	CDS start not found	#N/A	protein_coding	1300566	ENSMUSG00000031543	protein_coding	Ank1
ENSMUST00000174435	#N/A	CDS end not found	protein_coding	1300566	ENSMUSG00000031543	protein_coding	Ank1
ENSMUST00000211813	CDS start not found	CDS end not found	protein_coding	1313877	ENSMUSG00000032826	protein_coding	Ank2
ENSMUST00000182118	CDS start not found	CDS end not found	protein_coding	1313877	ENSMUSG00000032826	protein_coding	Ank2
ENSMUST00000182571	CDS start not found	#N/A	protein_coding	1313877	ENSMUSG00000032826	protein_coding	Ank2
ENSMUST00000182062	CDS start not found	CDS end not found	protein_coding	1313877	ENSMUSG00000032826	protein_coding	Ank2
ENSMUST00000182711	#N/A	CDS end not found	protein_coding	1313877	ENSMUSG00000032826	protein_coding	Ank2
ENSMUST00000239234	#N/A	CDS end not found	protein_coding	1313877	ENSMUSG00000032826	protein_coding	Ank2
ENSMUST00000183095	#N/A	CDS end not found	protein_coding	1313877	ENSMUSG00000032826	protein_coding	Ank2
ENSMUST00000182452	#N/A	CDS end not found	protein_coding	1313877	ENSMUSG00000032826	protein_coding	Ank2
ENSMUST00000238781	#N/A	CDS end not found	protein_coding	1313877	ENSMUSG00000032826	protein_coding	Ank2
ENSMUST00000182959	#N/A	CDS end not found	protein_coding	1313877	ENSMUSG00000032826	protein_coding	Ank2
ENSMUST00000185582	CDS start not found	CDS end not found	protein_coding	1329365	ENSMUSG00000069601	protein_coding	Ank3
ENSMUST00000183023	CDS start not found	#N/A	protein_coding	1329365	ENSMUSG00000069601	protein_coding	Ank3
ENSMUST00000182972	CDS start not found	#N/A	protein_coding	1329365	ENSMUSG00000069601	protein_coding	Ank3
ENSMUST00000182207	CDS start not found	#N/A	protein_coding	1329365	ENSMUSG00000069601	protein_coding	Ank3
ENSMUST00000183082	CDS start not found	CDS end not found	protein_coding	1329365	ENSMUSG00000069601	protein_coding	Ank3
ENSMUST00000186247	CDS start not found	CDS end not found	protein_coding	1329365	ENSMUSG00000069601	protein_coding	Ank3
ENSMUST00000182683	CDS start not found	CDS end not found	protein_coding	1329365	ENSMUSG00000069601	protein_coding	Ank3
ENSMUST00000182992	#N/A	CDS end not found	protein_coding	1329365	ENSMUSG00000069601	protein_coding	Ank3
ENSMUST00000183240	#N/A	CDS end not found	protein_coding	1329365	ENSMUSG00000069601	protein_coding	Ank3
ENSMUST00000212710	#N/A	CDS end not found	protein_coding	1314871	ENSMUSG00000039342	protein_coding	Ankar
ENSMUST00000217646	#N/A	CDS end not found	protein_coding	1323073	ENSMUSG00000066510	protein_coding	Ankdd1a
ENSMUST00000181761	CDS start not found	#N/A	protein_coding	1322951	ENSMUSG00000047117	protein_coding	Ankdd1b
ENSMUST00000181613	#N/A	CDS end not found	protein_coding	1322951	ENSMUSG00000047117	protein_coding	Ankdd1b
ENSMUST00000123214	#N/A	CDS end not found	protein_coding	1338589	ENSMUSG00000074771	protein_coding	Ankef1
ENSMUST00000207815	CDS start not found	#N/A	protein_coding	1341654	ENSMUSG00000047773	protein_coding	Ankfn1
ENSMUST00000152060	CDS start not found	CDS end not found	protein_coding	1323924	ENSMUSG00000024483	protein_coding	Ankhd1
ENSMUST00000116653	CDS start not found	#N/A	protein_coding	1323924	ENSMUSG00000024483	protein_coding	Ankhd1
ENSMUST00000037072	CDS start not found	#N/A	protein_coding	1323924	ENSMUSG00000024483	protein_coding	Ankhd1
ENSMUST00000134146	CDS start not found	CDS end not found	protein_coding	1323924	ENSMUSG00000024483	protein_coding	Ankhd1
ENSMUST00000136030	CDS start not found	CDS end not found	protein_coding	1323924	ENSMUSG00000024483	protein_coding	Ankhd1
ENSMUST00000200335	#N/A	CDS end not found	protein_coding	1307617	ENSMUSG00000040351	protein_coding	Ankib1
ENSMUST00000216227	CDS start not found	#N/A	protein_coding	1303005	ENSMUSG00000032257	protein_coding	Ankk1
ENSMUST00000212504	CDS start not found	#N/A	protein_coding	1321331	ENSMUSG00000034212	protein_coding	Ankmy1
ENSMUST00000210876	#N/A	CDS end not found	protein_coding	1317655	ENSMUSG00000031508	protein_coding	Ankrd10
ENSMUST00000212050	CDS start not found	#N/A	protein_coding	1302227	ENSMUSG00000035569	protein_coding	Ankrd11
ENSMUST00000233978	CDS start not found	#N/A	protein_coding	1339543	ENSMUSG00000034647	protein_coding	Ankrd12
ENSMUST00000233045	#N/A	CDS end not found	protein_coding	1339543	ENSMUSG00000034647	protein_coding	Ankrd12
ENSMUST00000150766	#N/A	CDS end not found	protein_coding	1339543	ENSMUSG00000034647	protein_coding	Ankrd12
ENSMUST00000137519	CDS start not found	CDS end not found	protein_coding	1317669	ENSMUSG00000041870	protein_coding	Ankrd13a
ENSMUST00000127291	CDS start not found	CDS end not found	protein_coding	1329491	ENSMUSG00000037907	protein_coding	Ankrd13b
ENSMUST00000145934	CDS start not found	#N/A	protein_coding	1329491	ENSMUSG00000037907	protein_coding	Ankrd13b
ENSMUST00000130186	#N/A	CDS end not found	protein_coding	1329869	ENSMUSG00000047909	protein_coding	Ankrd16
ENSMUST00000132458	CDS start not found	#N/A	protein_coding	1328322	ENSMUSG00000054708	protein_coding	Ankrd24
ENSMUST00000129622	#N/A	CDS end not found	protein_coding	1328322	ENSMUSG00000054708	protein_coding	Ankrd24
ENSMUST00000152892	#N/A	CDS end not found	protein_coding	1328322	ENSMUSG00000054708	protein_coding	Ankrd24
ENSMUST00000126323	#N/A	CDS end not found	protein_coding	1328322	ENSMUSG00000054708	protein_coding	Ankrd24
ENSMUST00000153573	#N/A	CDS end not found	protein_coding	1328322	ENSMUSG00000054708	protein_coding	Ankrd24
ENSMUST00000123896	#N/A	CDS end not found	protein_coding	1328322	ENSMUSG00000054708	protein_coding	Ankrd24
ENSMUST00000140345	#N/A	CDS end not found	protein_coding	1328322	ENSMUSG00000054708	protein_coding	Ankrd24
ENSMUST00000187807	CDS start not found	CDS end not found	protein_coding	1330410	ENSMUSG00000034867	protein_coding	Ankrd27
ENSMUST00000188906	#N/A	CDS end not found	protein_coding	1330410	ENSMUSG00000034867	protein_coding	Ankrd27
ENSMUST00000228037	#N/A	CDS end not found	protein_coding	1322660	ENSMUSG00000014496	protein_coding	Ankrd28
ENSMUST00000234212	CDS start not found	CDS end not found	protein_coding	1341795	ENSMUSG00000057766	protein_coding	Ankrd29
ENSMUST00000142066	#N/A	CDS end not found	protein_coding	1341795	ENSMUSG00000057766	protein_coding	Ankrd29
ENSMUST00000229842	#N/A	CDS end not found	protein_coding	1336371	ENSMUSG00000047034	protein_coding	Ankrd33
ENSMUST00000231158	#N/A	CDS end not found	protein_coding	1336371	ENSMUSG00000047034	protein_coding	Ankrd33
ENSMUST00000165225	#N/A	CDS end not found	protein_coding	1309284	ENSMUSG00000045034	protein_coding	Ankrd34b
ENSMUST00000137933	CDS start not found	#N/A	protein_coding	1336032	ENSMUSG00000020481	protein_coding	Ankrd36
ENSMUST00000118112	#N/A	CDS end not found	protein_coding	1336032	ENSMUSG00000020481	protein_coding	Ankrd36
ENSMUST00000149867	#N/A	CDS end not found	protein_coding	1340165	ENSMUSG00000020864	protein_coding	Ankrd40
ENSMUST00000178226	CDS start not found	CDS end not found	protein_coding	1333273	ENSMUSG00000052331	protein_coding	Ankrd44
ENSMUST00000178156	CDS start not found	#N/A	protein_coding	1333273	ENSMUSG00000052331	protein_coding	Ankrd44
ENSMUST00000177679	#N/A	CDS end not found	protein_coding	1333273	ENSMUSG00000052331	protein_coding	Ankrd44
ENSMUST00000125018	#N/A	CDS end not found	protein_coding	1341413	ENSMUSG00000044835	protein_coding	Ankrd45
ENSMUST00000228601	#N/A	CDS end not found	protein_coding	1326095	ENSMUSG00000048307	protein_coding	Ankrd46
ENSMUST00000214979	#N/A	CDS end not found	protein_coding	1320263	ENSMUSG00000031931	protein_coding	Ankrd49
ENSMUST00000156038	CDS start not found	#N/A	protein_coding	1309947	ENSMUSG00000044864	protein_coding	Ankrd50
ENSMUST00000166577	CDS start not found	#N/A	protein_coding	1339934	ENSMUSG00000014498	protein_coding	Ankrd52
ENSMUST00000206496	#N/A	CDS end not found	protein_coding	1328425	ENSMUSG00000014747	protein_coding	Ankrd53
ENSMUST00000125523	CDS start not found	#N/A	protein_coding	1318872	ENSMUSG00000033055	protein_coding	Ankrd54
ENSMUST00000156411	CDS start not found	#N/A	protein_coding	1318872	ENSMUSG00000033055	protein_coding	Ankrd54
ENSMUST00000151889	#N/A	CDS end not found	protein_coding	1318872	ENSMUSG00000033055	protein_coding	Ankrd54
ENSMUST00000105593	#N/A	CDS end not found	protein_coding	1343745	ENSMUSG00000078487	protein_coding	Ankrd65
ENSMUST00000233866	CDS start not found	#N/A	protein_coding	1322026	ENSMUSG00000024219	protein_coding	Anks1
ENSMUST00000233309	CDS start not found	#N/A	protein_coding	1322026	ENSMUSG00000024219	protein_coding	Anks1
ENSMUST00000232872	CDS start not found	#N/A	protein_coding	1322026	ENSMUSG00000024219	protein_coding	Anks1
ENSMUST00000233058	#N/A	CDS end not found	protein_coding	1322026	ENSMUSG00000024219	protein_coding	Anks1
ENSMUST00000233298	#N/A	CDS end not found	protein_coding	1322026	ENSMUSG00000024219	protein_coding	Anks1
ENSMUST00000233869	#N/A	CDS end not found	protein_coding	1322026	ENSMUSG00000024219	protein_coding	Anks1
ENSMUST00000183024	CDS start not found	#N/A	protein_coding	1332938	ENSMUSG00000058589	protein_coding	Anks1b
ENSMUST00000183109	CDS start not found	#N/A	protein_coding	1332938	ENSMUSG00000058589	protein_coding	Anks1b
ENSMUST00000182202	#N/A	CDS end not found	protein_coding	1332938	ENSMUSG00000058589	protein_coding	Anks1b
ENSMUST00000182936	#N/A	CDS end not found	protein_coding	1332938	ENSMUSG00000058589	protein_coding	Anks1b
ENSMUST00000182192	#N/A	CDS end not found	protein_coding	1332938	ENSMUSG00000058589	protein_coding	Anks1b
ENSMUST00000182427	#N/A	CDS end not found	protein_coding	1332938	ENSMUSG00000058589	protein_coding	Anks1b
ENSMUST00000229017	CDS start not found	CDS end not found	protein_coding	1316174	ENSMUSG00000022515	protein_coding	Anks3
ENSMUST00000229272	CDS start not found	#N/A	protein_coding	1316174	ENSMUSG00000022515	protein_coding	Anks3
ENSMUST00000215006	CDS start not found	CDS end not found	protein_coding	1299096	ENSMUSG00000036777	protein_coding	Anln
ENSMUST00000216793	CDS start not found	#N/A	protein_coding	1299096	ENSMUSG00000036777	protein_coding	Anln
ENSMUST00000152531	CDS start not found	CDS end not found	protein_coding	1300305	ENSMUSG00000031075	protein_coding	Ano1
ENSMUST00000155175	#N/A	CDS end not found	protein_coding	1300305	ENSMUSG00000031075	protein_coding	Ano1
ENSMUST00000131731	#N/A	CDS end not found	protein_coding	1300305	ENSMUSG00000031075	protein_coding	Ano1
ENSMUST00000216738	CDS start not found	#N/A	protein_coding	1340557	ENSMUSG00000037949	protein_coding	Ano10
ENSMUST00000214507	CDS start not found	#N/A	protein_coding	1340557	ENSMUSG00000037949	protein_coding	Ano10
ENSMUST00000140777	CDS start not found	#N/A	protein_coding	1337796	ENSMUSG00000074968	protein_coding	Ano3
ENSMUST00000182598	CDS start not found	CDS end not found	protein_coding	1331160	ENSMUSG00000035189	protein_coding	Ano4
ENSMUST00000182624	#N/A	CDS end not found	protein_coding	1331160	ENSMUSG00000035189	protein_coding	Ano4
ENSMUST00000226793	#N/A	CDS end not found	protein_coding	1324526	ENSMUSG00000064210	protein_coding	Ano6
ENSMUST00000190340	CDS start not found	#N/A	protein_coding	1309872	ENSMUSG00000034107	protein_coding	Ano7
ENSMUST00000156461	CDS start not found	CDS end not found	protein_coding	1311691	ENSMUSG00000032249	protein_coding	Anp32a
ENSMUST00000128636	#N/A	CDS end not found	protein_coding	1311691	ENSMUSG00000032249	protein_coding	Anp32a
ENSMUST00000171035	#N/A	CDS end not found	protein_coding	1313713	ENSMUSG00000015749	protein_coding	Anp32e
ENSMUST00000167876	#N/A	CDS end not found	protein_coding	1313713	ENSMUSG00000015749	protein_coding	Anp32e
ENSMUST00000205502	#N/A	CDS end not found	protein_coding	1297307	ENSMUSG00000039062	protein_coding	Anpep
ENSMUST00000206235	#N/A	CDS end not found	protein_coding	1297307	ENSMUSG00000039062	protein_coding	Anpep
ENSMUST00000226211	#N/A	CDS end not found	protein_coding	1298455	ENSMUSG00000047441	protein_coding	Antxrl
ENSMUST00000227979	#N/A	CDS end not found	protein_coding	1298455	ENSMUSG00000047441	protein_coding	Antxrl
ENSMUST00000136282	CDS start not found	#N/A	protein_coding	1331072	ENSMUSG00000032231	protein_coding	Anxa2
ENSMUST00000123470	#N/A	CDS end not found	protein_coding	1331072	ENSMUSG00000032231	protein_coding	Anxa2
ENSMUST00000134907	#N/A	CDS end not found	protein_coding	1331072	ENSMUSG00000032231	protein_coding	Anxa2
ENSMUST00000199330	#N/A	CDS end not found	protein_coding	1321758	ENSMUSG00000029484	protein_coding	Anxa3
ENSMUST00000200379	#N/A	CDS end not found	protein_coding	1321758	ENSMUSG00000029484	protein_coding	Anxa3
ENSMUST00000155456	CDS start not found	#N/A	protein_coding	1312342	ENSMUSG00000029994	protein_coding	Anxa4
ENSMUST00000123732	#N/A	CDS end not found	protein_coding	1312342	ENSMUSG00000029994	protein_coding	Anxa4
ENSMUST00000204441	#N/A	CDS end not found	protein_coding	1312342	ENSMUSG00000029994	protein_coding	Anxa4
ENSMUST00000204398	#N/A	CDS end not found	protein_coding	1312342	ENSMUSG00000029994	protein_coding	Anxa4
ENSMUST00000199478	#N/A	CDS end not found	protein_coding	1310350	ENSMUSG00000027712	protein_coding	Anxa5
ENSMUST00000225941	CDS start not found	#N/A	protein_coding	1316558	ENSMUSG00000021814	protein_coding	Anxa7
ENSMUST00000225132	#N/A	CDS end not found	protein_coding	1316558	ENSMUSG00000021814	protein_coding	Anxa7
ENSMUST00000123365	#N/A	CDS end not found	protein_coding	1311005	ENSMUSG00000015702	protein_coding	Anxa9
ENSMUST00000204856	#N/A	CDS end not found	protein_coding	1321615	ENSMUSG00000029811	protein_coding	Aoc1
ENSMUST00000017316	CDS start not found	#N/A	protein_coding	1334137	ENSMUSG00000019326	protein_coding	Aoc3
ENSMUST00000220863	CDS start not found	#N/A	protein_coding	1294997	ENSMUSG00000021458	protein_coding	Aopep
ENSMUST00000222282	CDS start not found	#N/A	protein_coding	1294997	ENSMUSG00000021458	protein_coding	Aopep
ENSMUST00000222929	CDS start not found	#N/A	protein_coding	1294997	ENSMUSG00000021458	protein_coding	Aopep
ENSMUST00000159152	CDS start not found	#N/A	protein_coding	1294997	ENSMUSG00000021458	protein_coding	Aopep
ENSMUST00000221820	CDS start not found	CDS end not found	protein_coding	1294997	ENSMUSG00000021458	protein_coding	Aopep
ENSMUST00000126885	#N/A	CDS end not found	protein_coding	1333215	ENSMUSG00000003033	protein_coding	Ap1m1
ENSMUST00000212841	#N/A	CDS end not found	protein_coding	1333215	ENSMUSG00000003033	protein_coding	Ap1m1
ENSMUST00000145213	#N/A	CDS end not found	protein_coding	1333215	ENSMUSG00000003033	protein_coding	Ap1m1
ENSMUST00000213250	#N/A	CDS end not found	protein_coding	1308076	ENSMUSG00000003309	protein_coding	Ap1m2
ENSMUST00000129356	#N/A	CDS end not found	protein_coding	1326750	ENSMUSG00000004849	protein_coding	Ap1s1
ENSMUST00000144303	#N/A	CDS end not found	protein_coding	1326750	ENSMUSG00000004849	protein_coding	Ap1s1
ENSMUST00000150603	#N/A	CDS end not found	protein_coding	1326750	ENSMUSG00000004849	protein_coding	Ap1s1
ENSMUST00000140845	CDS start not found	#N/A	protein_coding	1310636	ENSMUSG00000031367	protein_coding	Ap1s2
ENSMUST00000208472	CDS start not found	CDS end not found	protein_coding	1306057	ENSMUSG00000060279	protein_coding	Ap2a1
ENSMUST00000201261	#N/A	CDS end not found	protein_coding	1339556	ENSMUSG00000002957	protein_coding	Ap2a2
ENSMUST00000176944	#N/A	CDS end not found	protein_coding	1342249	ENSMUSG00000035152	protein_coding	Ap2b1
ENSMUST00000142680	#N/A	CDS end not found	protein_coding	1342249	ENSMUSG00000035152	protein_coding	Ap2b1
ENSMUST00000232001	#N/A	CDS end not found	protein_coding	1318084	ENSMUSG00000022841	protein_coding	Ap2m1
ENSMUST00000231916	CDS start not found	#N/A	protein_coding	1303854	ENSMUSG00000021686	protein_coding	Ap3b1
ENSMUST00000238692	#N/A	CDS end not found	protein_coding	1319156	ENSMUSG00000062444	protein_coding	Ap3b2
ENSMUST00000130291	#N/A	CDS end not found	protein_coding	1309753	ENSMUSG00000021824	protein_coding	Ap3m1
ENSMUST00000130370	#N/A	CDS end not found	protein_coding	1309753	ENSMUSG00000021824	protein_coding	Ap3m1
ENSMUST00000151318	#N/A	CDS end not found	protein_coding	1337986	ENSMUSG00000019518	protein_coding	Ap4m1
ENSMUST00000218820	#N/A	CDS end not found	protein_coding	1297464	ENSMUSG00000020955	protein_coding	Ap4s1
ENSMUST00000235542	#N/A	CDS end not found	protein_coding	1320688	ENSMUSG00000049562	protein_coding	Ap5b1
ENSMUST00000227991	CDS start not found	CDS end not found	protein_coding	1337166	ENSMUSG00000036291	protein_coding	Ap5m1
ENSMUST00000226695	CDS start not found	#N/A	protein_coding	1337166	ENSMUSG00000036291	protein_coding	Ap5m1
ENSMUST00000227066	CDS start not found	#N/A	protein_coding	1337166	ENSMUSG00000036291	protein_coding	Ap5m1
ENSMUST00000153097	#N/A	CDS end not found	protein_coding	1335010	ENSMUSG00000068264	protein_coding	Ap5s1
ENSMUST00000198967	#N/A	CDS end not found	protein_coding	1298431	ENSMUSG00000039623	protein_coding	Ap5z1
ENSMUST00000206630	CDS start not found	#N/A	protein_coding	1308890	ENSMUSG00000030519	protein_coding	Apba2
ENSMUST00000205613	#N/A	CDS end not found	protein_coding	1308890	ENSMUSG00000030519	protein_coding	Apba2
ENSMUST00000205604	#N/A	CDS end not found	protein_coding	1308890	ENSMUSG00000030519	protein_coding	Apba2
ENSMUST00000218297	CDS start not found	#N/A	protein_coding	1340342	ENSMUSG00000004931	protein_coding	Apba3
ENSMUST00000219460	CDS start not found	CDS end not found	protein_coding	1340342	ENSMUSG00000004931	protein_coding	Apba3
ENSMUST00000218742	#N/A	CDS end not found	protein_coding	1340342	ENSMUSG00000004931	protein_coding	Apba3
ENSMUST00000219304	#N/A	CDS end not found	protein_coding	1340342	ENSMUSG00000004931	protein_coding	Apba3
ENSMUST00000211614	CDS start not found	#N/A	protein_coding	1297959	ENSMUSG00000037032	protein_coding	Apbb1
ENSMUST00000188440	#N/A	CDS end not found	protein_coding	1297959	ENSMUSG00000037032	protein_coding	Apbb1
ENSMUST00000187721	#N/A	CDS end not found	protein_coding	1297959	ENSMUSG00000037032	protein_coding	Apbb1
ENSMUST00000187683	#N/A	CDS end not found	protein_coding	1297959	ENSMUSG00000037032	protein_coding	Apbb1
ENSMUST00000210079	#N/A	CDS end not found	protein_coding	1297959	ENSMUSG00000037032	protein_coding	Apbb1
ENSMUST00000187051	#N/A	CDS end not found	protein_coding	1297959	ENSMUSG00000037032	protein_coding	Apbb1
ENSMUST00000186868	#N/A	CDS end not found	protein_coding	1297959	ENSMUSG00000037032	protein_coding	Apbb1
ENSMUST00000188726	#N/A	CDS end not found	protein_coding	1297959	ENSMUSG00000037032	protein_coding	Apbb1
ENSMUST00000161879	#N/A	CDS end not found	protein_coding	1329039	ENSMUSG00000029207	protein_coding	Apbb2
ENSMUST00000159357	#N/A	CDS end not found	protein_coding	1329039	ENSMUSG00000029207	protein_coding	Apbb2
ENSMUST00000160103	#N/A	CDS end not found	protein_coding	1329039	ENSMUSG00000029207	protein_coding	Apbb2
ENSMUST00000162382	#N/A	CDS end not found	protein_coding	1329039	ENSMUSG00000029207	protein_coding	Apbb2
ENSMUST00000161716	#N/A	CDS end not found	protein_coding	1329039	ENSMUSG00000029207	protein_coding	Apbb2
ENSMUST00000162994	#N/A	CDS end not found	protein_coding	1329039	ENSMUSG00000029207	protein_coding	Apbb2
ENSMUST00000237679	CDS start not found	CDS end not found	protein_coding	1325223	ENSMUSG00000117679	protein_coding	Apbb3
ENSMUST00000238072	CDS start not found	CDS end not found	protein_coding	1325223	ENSMUSG00000117679	protein_coding	Apbb3
ENSMUST00000171187	#N/A	CDS end not found	protein_coding	1343365	ENSMUSG00000005871	protein_coding	Apc
ENSMUST00000138909	#N/A	CDS end not found	protein_coding	1320250	ENSMUSG00000020135	protein_coding	Apc2
ENSMUST00000140828	#N/A	CDS end not found	protein_coding	1320250	ENSMUSG00000020135	protein_coding	Apc2
ENSMUST00000154212	#N/A	CDS end not found	protein_coding	1320250	ENSMUSG00000020135	protein_coding	Apc2
ENSMUST00000081309	CDS start not found	#N/A	protein_coding	1320653	ENSMUSG00000032590	protein_coding	Apeh
ENSMUST00000191985	#N/A	CDS end not found	protein_coding	1320653	ENSMUSG00000032590	protein_coding	Apeh
ENSMUST00000128395	CDS start not found	#N/A	protein_coding	1326673	ENSMUSG00000035960	protein_coding	Apex1
ENSMUST00000154288	#N/A	CDS end not found	protein_coding	1326673	ENSMUSG00000035960	protein_coding	Apex1
ENSMUST00000136753	#N/A	CDS end not found	protein_coding	1326673	ENSMUSG00000035960	protein_coding	Apex1
ENSMUST00000140207	CDS start not found	CDS end not found	protein_coding	1334207	ENSMUSG00000025269	protein_coding	Apex2
ENSMUST00000197081	#N/A	CDS end not found	protein_coding	1312521	ENSMUSG00000015750	protein_coding	Aph1a
ENSMUST00000184728	CDS start not found	#N/A	protein_coding	1325423	ENSMUSG00000044338	protein_coding	Aplnr
ENSMUST00000213254	#N/A	CDS end not found	protein_coding	1326273	ENSMUSG00000031996	protein_coding	Aplp2
ENSMUST00000132155	#N/A	CDS end not found	protein_coding	1296374	ENSMUSG00000032083	protein_coding	Apoa1
ENSMUST00000214202	#N/A	CDS end not found	protein_coding	1300088	ENSMUSG00000032079	protein_coding	Apoa5
ENSMUST00000215458	#N/A	CDS end not found	protein_coding	1300088	ENSMUSG00000032079	protein_coding	Apoa5
ENSMUST00000171239	CDS start not found	#N/A	protein_coding	1297479	ENSMUSG00000020609	protein_coding	Apob
ENSMUST00000171271	#N/A	CDS end not found	protein_coding	1297479	ENSMUSG00000020609	protein_coding	Apob
ENSMUST00000037520	#N/A	CDS end not found	protein_coding	1297479	ENSMUSG00000020609	protein_coding	Apob
ENSMUST00000203309	#N/A	CDS end not found	protein_coding	1309346	ENSMUSG00000040613	protein_coding	Apobec1
ENSMUST00000203204	#N/A	CDS end not found	protein_coding	1309346	ENSMUSG00000040613	protein_coding	Apobec1
ENSMUST00000203197	#N/A	CDS end not found	protein_coding	1309346	ENSMUSG00000040613	protein_coding	Apobec1
ENSMUST00000147760	#N/A	CDS end not found	protein_coding	1309346	ENSMUSG00000040613	protein_coding	Apobec1
ENSMUST00000177483	#N/A	CDS end not found	protein_coding	1304885	ENSMUSG00000009585	protein_coding	Apobec3
ENSMUST00000176904	#N/A	CDS end not found	protein_coding	1304885	ENSMUSG00000009585	protein_coding	Apobec3
ENSMUST00000230135	#N/A	CDS end not found	protein_coding	1304885	ENSMUSG00000009585	protein_coding	Apobec3
ENSMUST00000230741	#N/A	CDS end not found	protein_coding	1304885	ENSMUSG00000009585	protein_coding	Apobec3
ENSMUST00000177350	#N/A	CDS end not found	protein_coding	1304885	ENSMUSG00000009585	protein_coding	Apobec3
ENSMUST00000144173	CDS start not found	#N/A	protein_coding	1333467	ENSMUSG00000042759	protein_coding	Apobr
ENSMUST00000138558	CDS start not found	#N/A	protein_coding	1333467	ENSMUSG00000042759	protein_coding	Apobr
ENSMUST00000145672	#N/A	CDS end not found	protein_coding	1298944	ENSMUSG00000032081	protein_coding	Apoc3
ENSMUST00000174144	#N/A	CDS end not found	protein_coding	1307339	ENSMUSG00000002985	protein_coding	Apoe
ENSMUST00000172808	#N/A	CDS end not found	protein_coding	1307339	ENSMUSG00000002985	protein_coding	Apoe
ENSMUST00000172983	#N/A	CDS end not found	protein_coding	1307339	ENSMUSG00000002985	protein_coding	Apoe
ENSMUST00000152958	#N/A	CDS end not found	protein_coding	1339878	ENSMUSG00000000049	protein_coding	Apoh
ENSMUST00000133383	#N/A	CDS end not found	protein_coding	1339878	ENSMUSG00000000049	protein_coding	Apoh
ENSMUST00000146050	#N/A	CDS end not found	protein_coding	1339878	ENSMUSG00000000049	protein_coding	Apoh
ENSMUST00000181154	#N/A	CDS end not found	protein_coding	1339115	ENSMUSG00000091694	protein_coding	Apol11b
ENSMUST00000129468	#N/A	CDS end not found	protein_coding	1308312	ENSMUSG00000033576	protein_coding	Apol6
ENSMUST00000152949	#N/A	CDS end not found	protein_coding	1308312	ENSMUSG00000033576	protein_coding	Apol6
ENSMUST00000175789	#N/A	CDS end not found	protein_coding	1335406	ENSMUSG00000010601	protein_coding	Apol7a
ENSMUST00000229434	#N/A	CDS end not found	protein_coding	1336440	ENSMUSG00000068252	protein_coding	Apol7b
ENSMUST00000230863	#N/A	CDS end not found	protein_coding	1338302	ENSMUSG00000044309	protein_coding	Apol7c
ENSMUST00000229445	#N/A	CDS end not found	protein_coding	1295551	ENSMUSG00000056656	protein_coding	Apol8
ENSMUST00000229332	#N/A	CDS end not found	protein_coding	1295551	ENSMUSG00000056656	protein_coding	Apol8
ENSMUST00000231161	#N/A	CDS end not found	protein_coding	1336083	ENSMUSG00000057346	protein_coding	Apol9a
ENSMUST00000230742	#N/A	CDS end not found	protein_coding	1341917	ENSMUSG00000068246	protein_coding	Apol9b
ENSMUST00000230377	#N/A	CDS end not found	protein_coding	1341917	ENSMUSG00000068246	protein_coding	Apol9b
ENSMUST00000177187	CDS start not found	#N/A	protein_coding	1338794	ENSMUSG00000020263	protein_coding	Appl2
ENSMUST00000176294	#N/A	CDS end not found	protein_coding	1338794	ENSMUSG00000020263	protein_coding	Appl2
ENSMUST00000146876	#N/A	CDS end not found	protein_coding	1338794	ENSMUSG00000020263	protein_coding	Appl2
ENSMUST00000084986	CDS start not found	#N/A	protein_coding	1316604	ENSMUSG00000042797	protein_coding	Aqp11
ENSMUST00000234533	#N/A	CDS end not found	protein_coding	1298205	ENSMUSG00000024411	protein_coding	Aqp4
ENSMUST00000128250	CDS start not found	#N/A	protein_coding	1305083	ENSMUSG00000001127	protein_coding	Araf
ENSMUST00000122850	#N/A	CDS end not found	protein_coding	1305083	ENSMUSG00000001127	protein_coding	Araf
ENSMUST00000133423	#N/A	CDS end not found	protein_coding	1326118	ENSMUSG00000032812	protein_coding	Arap1
ENSMUST00000130016	#N/A	CDS end not found	protein_coding	1326118	ENSMUSG00000032812	protein_coding	Arap1
ENSMUST00000141083	#N/A	CDS end not found	protein_coding	1326118	ENSMUSG00000032812	protein_coding	Arap1
ENSMUST00000127873	#N/A	CDS end not found	protein_coding	1326118	ENSMUSG00000032812	protein_coding	Arap1
ENSMUST00000148902	#N/A	CDS end not found	protein_coding	1326118	ENSMUSG00000032812	protein_coding	Arap1
ENSMUST00000134143	#N/A	CDS end not found	protein_coding	1326118	ENSMUSG00000032812	protein_coding	Arap1
ENSMUST00000155754	#N/A	CDS end not found	protein_coding	1326118	ENSMUSG00000032812	protein_coding	Arap1
ENSMUST00000137384	#N/A	CDS end not found	protein_coding	1326118	ENSMUSG00000032812	protein_coding	Arap1
ENSMUST00000138628	#N/A	CDS end not found	protein_coding	1326118	ENSMUSG00000032812	protein_coding	Arap1
ENSMUST00000159470	#N/A	CDS end not found	protein_coding	1335369	ENSMUSG00000037999	protein_coding	Arap2
ENSMUST00000236534	CDS start not found	CDS end not found	protein_coding	1331948	ENSMUSG00000024451	protein_coding	Arap3
ENSMUST00000236134	#N/A	CDS end not found	protein_coding	1331948	ENSMUSG00000024451	protein_coding	Arap3
ENSMUST00000236588	#N/A	CDS end not found	protein_coding	1331948	ENSMUSG00000024451	protein_coding	Arap3
ENSMUST00000169161	#N/A	CDS end not found	protein_coding	1310195	ENSMUSG00000042350	protein_coding	Arel1
ENSMUST00000165093	#N/A	CDS end not found	protein_coding	1310195	ENSMUSG00000042350	protein_coding	Arel1
ENSMUST00000167448	#N/A	CDS end not found	protein_coding	1310195	ENSMUSG00000042350	protein_coding	Arel1
ENSMUST00000165886	#N/A	CDS end not found	protein_coding	1310195	ENSMUSG00000042350	protein_coding	Arel1
ENSMUST00000154089	#N/A	CDS end not found	protein_coding	1334904	ENSMUSG00000062421	protein_coding	Arf2
ENSMUST00000156572	#N/A	CDS end not found	protein_coding	1339335	ENSMUSG00000051853	protein_coding	Arf3
ENSMUST00000226764	CDS start not found	#N/A	protein_coding	1325931	ENSMUSG00000054277	protein_coding	Arfgap3
ENSMUST00000144847	CDS start not found	CDS end not found	protein_coding	1338567	ENSMUSG00000074582	protein_coding	Arfgef2
ENSMUST00000133519	#N/A	CDS end not found	protein_coding	1308347	ENSMUSG00000030881	protein_coding	Arfip2
ENSMUST00000182921	CDS start not found	CDS end not found	protein_coding	1341060	ENSMUSG00000041225	protein_coding	Arhgap12
ENSMUST00000182038	#N/A	CDS end not found	protein_coding	1341060	ENSMUSG00000041225	protein_coding	Arhgap12
ENSMUST00000135866	#N/A	CDS end not found	protein_coding	1323653	ENSMUSG00000039031	protein_coding	Arhgap18
ENSMUST00000176060	#N/A	CDS end not found	protein_coding	1323653	ENSMUSG00000039031	protein_coding	Arhgap18
ENSMUST00000174584	CDS start not found	#N/A	protein_coding	1295699	ENSMUSG00000036591	protein_coding	Arhgap21
ENSMUST00000173784	CDS start not found	CDS end not found	protein_coding	1295699	ENSMUSG00000036591	protein_coding	Arhgap21
ENSMUST00000140230	#N/A	CDS end not found	protein_coding	1295699	ENSMUSG00000036591	protein_coding	Arhgap21
ENSMUST00000125783	#N/A	CDS end not found	protein_coding	1295699	ENSMUSG00000036591	protein_coding	Arhgap21
ENSMUST00000165792	#N/A	CDS end not found	protein_coding	1335547	ENSMUSG00000063506	protein_coding	Arhgap22
ENSMUST00000140711	#N/A	CDS end not found	protein_coding	1335547	ENSMUSG00000063506	protein_coding	Arhgap22
ENSMUST00000131086	#N/A	CDS end not found	protein_coding	1335547	ENSMUSG00000063506	protein_coding	Arhgap22
ENSMUST00000154551	CDS start not found	#N/A	protein_coding	1312011	ENSMUSG00000036452	protein_coding	Arhgap26
ENSMUST00000235660	CDS start not found	#N/A	protein_coding	1312011	ENSMUSG00000036452	protein_coding	Arhgap26
ENSMUST00000141058	CDS start not found	#N/A	protein_coding	1312011	ENSMUSG00000036452	protein_coding	Arhgap26
ENSMUST00000148850	#N/A	CDS end not found	protein_coding	1312002	ENSMUSG00000118193	protein_coding	Arhgap26
ENSMUST00000136491	#N/A	CDS end not found	protein_coding	1333841	ENSMUSG00000034255	protein_coding	Arhgap27
ENSMUST00000107023	#N/A	CDS end not found	protein_coding	1333841	ENSMUSG00000034255	protein_coding	Arhgap27
ENSMUST00000170581	CDS start not found	CDS end not found	protein_coding	1342201	ENSMUSG00000024043	protein_coding	Arhgap28
ENSMUST00000198914	CDS start not found	#N/A	protein_coding	1317012	ENSMUSG00000039831	protein_coding	Arhgap29
ENSMUST00000197155	#N/A	CDS end not found	protein_coding	1317012	ENSMUSG00000039831	protein_coding	Arhgap29
ENSMUST00000196904	#N/A	CDS end not found	protein_coding	1317012	ENSMUSG00000039831	protein_coding	Arhgap29
ENSMUST00000196479	#N/A	CDS end not found	protein_coding	1317012	ENSMUSG00000039831	protein_coding	Arhgap29
ENSMUST00000196984	#N/A	CDS end not found	protein_coding	1317012	ENSMUSG00000039831	protein_coding	Arhgap29
ENSMUST00000182310	CDS start not found	CDS end not found	protein_coding	1311241	ENSMUSG00000041444	protein_coding	Arhgap32
ENSMUST00000183121	#N/A	CDS end not found	protein_coding	1311241	ENSMUSG00000041444	protein_coding	Arhgap32
ENSMUST00000208491	#N/A	CDS end not found	protein_coding	1305200	ENSMUSG00000036882	protein_coding	Arhgap33
ENSMUST00000130558	#N/A	CDS end not found	protein_coding	1321980	ENSMUSG00000036198	protein_coding	Arhgap36
ENSMUST00000176855	#N/A	CDS end not found	protein_coding	1302213	ENSMUSG00000033697	protein_coding	Arhgap39
ENSMUST00000175843	#N/A	CDS end not found	protein_coding	1302213	ENSMUSG00000033697	protein_coding	Arhgap39
ENSMUST00000176736	#N/A	CDS end not found	protein_coding	1302213	ENSMUSG00000033697	protein_coding	Arhgap39
ENSMUST00000149774	CDS start not found	CDS end not found	protein_coding	1331606	ENSMUSG00000031389	protein_coding	Arhgap4
ENSMUST00000143696	CDS start not found	CDS end not found	protein_coding	1331606	ENSMUSG00000031389	protein_coding	Arhgap4
ENSMUST00000124798	CDS start not found	CDS end not found	protein_coding	1331606	ENSMUSG00000031389	protein_coding	Arhgap4
ENSMUST00000099133	CDS start not found	#N/A	protein_coding	1338711	ENSMUSG00000074625	protein_coding	Arhgap40
ENSMUST00000215397	#N/A	CDS end not found	protein_coding	1312704	ENSMUSG00000050730	protein_coding	Arhgap42
ENSMUST00000130420	CDS start not found	#N/A	protein_coding	1327952	ENSMUSG00000033389	protein_coding	Arhgap44
ENSMUST00000204934	#N/A	CDS end not found	protein_coding	1298749	ENSMUSG00000030220	protein_coding	Arhgdib
ENSMUST00000154440	#N/A	CDS end not found	protein_coding	1298749	ENSMUSG00000030220	protein_coding	Arhgdib
ENSMUST00000132751	CDS start not found	#N/A	protein_coding	1311736	ENSMUSG00000040940	protein_coding	Arhgef1
ENSMUST00000206906	#N/A	CDS end not found	protein_coding	1311736	ENSMUSG00000040940	protein_coding	Arhgef1
ENSMUST00000206011	#N/A	CDS end not found	protein_coding	1311736	ENSMUSG00000040940	protein_coding	Arhgef1
ENSMUST00000205295	#N/A	CDS end not found	protein_coding	1311736	ENSMUSG00000040940	protein_coding	Arhgef1
ENSMUST00000151121	#N/A	CDS end not found	protein_coding	1311736	ENSMUSG00000040940	protein_coding	Arhgef1
ENSMUST00000206028	#N/A	CDS end not found	protein_coding	1311736	ENSMUSG00000040940	protein_coding	Arhgef1
ENSMUST00000163062	CDS start not found	#N/A	protein_coding	1320406	ENSMUSG00000071176	protein_coding	Arhgef10
ENSMUST00000161162	#N/A	CDS end not found	protein_coding	1320406	ENSMUSG00000071176	protein_coding	Arhgef10
ENSMUST00000147426	#N/A	CDS end not found	protein_coding	1323448	ENSMUSG00000040964	protein_coding	Arhgef10l
ENSMUST00000143614	#N/A	CDS end not found	protein_coding	1323448	ENSMUSG00000040964	protein_coding	Arhgef10l
ENSMUST00000154979	#N/A	CDS end not found	protein_coding	1323448	ENSMUSG00000040964	protein_coding	Arhgef10l
ENSMUST00000129113	#N/A	CDS end not found	protein_coding	1308894	ENSMUSG00000041977	protein_coding	Arhgef11
ENSMUST00000212015	#N/A	CDS end not found	protein_coding	1308894	ENSMUSG00000041977	protein_coding	Arhgef11
ENSMUST00000154895	#N/A	CDS end not found	protein_coding	1328145	ENSMUSG00000029032	protein_coding	Arhgef16
ENSMUST00000152947	#N/A	CDS end not found	protein_coding	1328145	ENSMUSG00000029032	protein_coding	Arhgef16
ENSMUST00000208482	CDS start not found	CDS end not found	protein_coding	1316539	ENSMUSG00000032875	protein_coding	Arhgef17
ENSMUST00000145394	#N/A	CDS end not found	protein_coding	1300005	ENSMUSG00000004568	protein_coding	Arhgef18
ENSMUST00000147903	CDS start not found	CDS end not found	protein_coding	1308740	ENSMUSG00000028919	protein_coding	Arhgef19
ENSMUST00000141834	#N/A	CDS end not found	protein_coding	1308740	ENSMUSG00000028919	protein_coding	Arhgef19
ENSMUST00000138096	#N/A	CDS end not found	protein_coding	1308740	ENSMUSG00000028919	protein_coding	Arhgef19
ENSMUST00000125392	#N/A	CDS end not found	protein_coding	1308740	ENSMUSG00000028919	protein_coding	Arhgef19
ENSMUST00000135623	#N/A	CDS end not found	protein_coding	1308740	ENSMUSG00000028919	protein_coding	Arhgef19
ENSMUST00000177023	#N/A	CDS end not found	protein_coding	1307338	ENSMUSG00000028059	protein_coding	Arhgef2
ENSMUST00000176539	#N/A	CDS end not found	protein_coding	1307338	ENSMUSG00000028059	protein_coding	Arhgef2
ENSMUST00000176307	#N/A	CDS end not found	protein_coding	1307338	ENSMUSG00000028059	protein_coding	Arhgef2
ENSMUST00000176243	#N/A	CDS end not found	protein_coding	1307338	ENSMUSG00000028059	protein_coding	Arhgef2
ENSMUST00000176316	#N/A	CDS end not found	protein_coding	1307338	ENSMUSG00000028059	protein_coding	Arhgef2
ENSMUST00000176879	#N/A	CDS end not found	protein_coding	1307338	ENSMUSG00000028059	protein_coding	Arhgef2
ENSMUST00000175745	#N/A	CDS end not found	protein_coding	1307338	ENSMUSG00000028059	protein_coding	Arhgef2
ENSMUST00000219245	#N/A	CDS end not found	protein_coding	1340249	ENSMUSG00000019467	protein_coding	Arhgef25
ENSMUST00000161057	CDS start not found	CDS end not found	protein_coding	1328953	ENSMUSG00000036885	protein_coding	Arhgef26
ENSMUST00000223849	#N/A	CDS end not found	protein_coding	1300911	ENSMUSG00000021662	protein_coding	Arhgef28
ENSMUST00000224866	#N/A	CDS end not found	protein_coding	1300911	ENSMUSG00000021662	protein_coding	Arhgef28
ENSMUST00000224391	#N/A	CDS end not found	protein_coding	1339379	ENSMUSG00000054901	protein_coding	Arhgef33
ENSMUST00000237557	#N/A	CDS end not found	protein_coding	1329649	ENSMUSG00000045094	protein_coding	Arhgef37
ENSMUST00000152134	CDS start not found	#N/A	protein_coding	1298802	ENSMUSG00000051517	protein_coding	Arhgef39
ENSMUST00000136005	CDS start not found	CDS end not found	protein_coding	1298802	ENSMUSG00000051517	protein_coding	Arhgef39
ENSMUST00000162599	CDS start not found	#N/A	protein_coding	1318575	ENSMUSG00000037509	protein_coding	Arhgef4
ENSMUST00000159021	#N/A	CDS end not found	protein_coding	1318575	ENSMUSG00000037509	protein_coding	Arhgef4
ENSMUST00000182828	CDS start not found	#N/A	protein_coding	1311904	ENSMUSG00000004562	protein_coding	Arhgef40
ENSMUST00000182217	CDS start not found	#N/A	protein_coding	1311904	ENSMUSG00000004562	protein_coding	Arhgef40
ENSMUST00000182667	CDS start not found	#N/A	protein_coding	1311904	ENSMUSG00000004562	protein_coding	Arhgef40
ENSMUST00000182193	#N/A	CDS end not found	protein_coding	1311904	ENSMUSG00000004562	protein_coding	Arhgef40
ENSMUST00000182924	CDS start not found	#N/A	protein_coding	1305562	ENSMUSG00000033542	protein_coding	Arhgef5
ENSMUST00000175900	CDS start not found	CDS end not found	protein_coding	1296358	ENSMUSG00000031133	protein_coding	Arhgef6
ENSMUST00000176986	#N/A	CDS end not found	protein_coding	1296358	ENSMUSG00000031133	protein_coding	Arhgef6
ENSMUST00000110904	CDS start not found	#N/A	protein_coding	1321973	ENSMUSG00000031511	protein_coding	Arhgef7
ENSMUST00000210012	#N/A	CDS end not found	protein_coding	1321973	ENSMUSG00000031511	protein_coding	Arhgef7
ENSMUST00000210104	#N/A	CDS end not found	protein_coding	1321973	ENSMUSG00000031511	protein_coding	Arhgef7
ENSMUST00000196354	CDS start not found	#N/A	protein_coding	1295735	ENSMUSG00000025656	protein_coding	Arhgef9
ENSMUST00000182135	CDS start not found	#N/A	protein_coding	1295735	ENSMUSG00000025656	protein_coding	Arhgef9
ENSMUST00000182137	CDS start not found	#N/A	protein_coding	1295735	ENSMUSG00000025656	protein_coding	Arhgef9
ENSMUST00000198753	#N/A	CDS end not found	protein_coding	1295735	ENSMUSG00000025656	protein_coding	Arhgef9
ENSMUST00000200628	#N/A	CDS end not found	protein_coding	1295735	ENSMUSG00000025656	protein_coding	Arhgef9
ENSMUST00000182562	#N/A	CDS end not found	protein_coding	1295735	ENSMUSG00000025656	protein_coding	Arhgef9
ENSMUST00000196012	#N/A	CDS end not found	protein_coding	1295735	ENSMUSG00000025656	protein_coding	Arhgef9
ENSMUST00000139709	#N/A	CDS end not found	protein_coding	1304841	ENSMUSG00000007880	protein_coding	Arid1a
ENSMUST00000131118	#N/A	CDS end not found	protein_coding	1299484	ENSMUSG00000019564	protein_coding	Arid3a
ENSMUST00000171949	CDS start not found	#N/A	protein_coding	1325378	ENSMUSG00000004661	protein_coding	Arid3b
ENSMUST00000170477	#N/A	CDS end not found	protein_coding	1325378	ENSMUSG00000004661	protein_coding	Arid3b
ENSMUST00000125125	#N/A	CDS end not found	protein_coding	1326589	ENSMUSG00000048118	protein_coding	Arid4a
ENSMUST00000135709	#N/A	CDS end not found	protein_coding	1326589	ENSMUSG00000048118	protein_coding	Arid4a
ENSMUST00000129488	#N/A	CDS end not found	protein_coding	1315270	ENSMUSG00000039219	protein_coding	Arid4b
ENSMUST00000126413	#N/A	CDS end not found	protein_coding	1302565	ENSMUSG00000037447	protein_coding	Arid5a
ENSMUST00000142319	#N/A	CDS end not found	protein_coding	1302565	ENSMUSG00000037447	protein_coding	Arid5a
ENSMUST00000193197	#N/A	CDS end not found	protein_coding	1331245	ENSMUSG00000064145	protein_coding	Arih2
ENSMUST00000080379	#N/A	CDS end not found	protein_coding	1325112	ENSMUSG00000060904	protein_coding	Arl1
ENSMUST00000170137	#N/A	CDS end not found	protein_coding	1325112	ENSMUSG00000060904	protein_coding	Arl1
ENSMUST00000142246	CDS start not found	#N/A	protein_coding	1297232	ENSMUSG00000025870	protein_coding	Arl10
ENSMUST00000156024	#N/A	CDS end not found	protein_coding	1297232	ENSMUSG00000025870	protein_coding	Arl10
ENSMUST00000232561	#N/A	CDS end not found	protein_coding	1334523	ENSMUSG00000022911	protein_coding	Arl13b
ENSMUST00000193883	CDS start not found	#N/A	protein_coding	1305546	ENSMUSG00000017418	protein_coding	Arl5b
ENSMUST00000149797	#N/A	CDS end not found	protein_coding	1332770	ENSMUSG00000022722	protein_coding	Arl6
ENSMUST00000206491	#N/A	CDS end not found	protein_coding	1302542	ENSMUSG00000030654	protein_coding	Arl6ip1
ENSMUST00000196401	CDS start not found	#N/A	protein_coding	1328492	ENSMUSG00000029404	protein_coding	Arl6ip4
ENSMUST00000145667	#N/A	CDS end not found	protein_coding	1328492	ENSMUSG00000029404	protein_coding	Arl6ip4
ENSMUST00000149835	#N/A	CDS end not found	protein_coding	1328492	ENSMUSG00000029404	protein_coding	Arl6ip4
ENSMUST00000125774	CDS start not found	#N/A	protein_coding	1340594	ENSMUSG00000026426	protein_coding	Arl8a
ENSMUST00000134197	CDS start not found	#N/A	protein_coding	1311278	ENSMUSG00000063820	protein_coding	Arl9
ENSMUST00000148873	#N/A	CDS end not found	protein_coding	1326849	ENSMUSG00000038525	protein_coding	Armc10
ENSMUST00000161167	CDS start not found	#N/A	protein_coding	1320463	ENSMUSG00000071324	protein_coding	Armc2
ENSMUST00000161081	#N/A	CDS end not found	protein_coding	1320463	ENSMUSG00000071324	protein_coding	Armc2
ENSMUST00000234281	#N/A	CDS end not found	protein_coding	1342869	ENSMUSG00000061802	protein_coding	Armc4
ENSMUST00000234196	#N/A	CDS end not found	protein_coding	1342869	ENSMUSG00000061802	protein_coding	Armc4
ENSMUST00000130319	#N/A	CDS end not found	protein_coding	1325211	ENSMUSG00000002343	protein_coding	Armc6
ENSMUST00000150059	CDS start not found	CDS end not found	protein_coding	1342065	ENSMUSG00000062590	protein_coding	Armc9
ENSMUST00000156675	CDS start not found	#N/A	protein_coding	1342065	ENSMUSG00000062590	protein_coding	Armc9
ENSMUST00000186509	#N/A	CDS end not found	protein_coding	1342065	ENSMUSG00000062590	protein_coding	Armc9
ENSMUST00000136413	CDS start not found	CDS end not found	protein_coding	1295589	ENSMUSG00000015522	protein_coding	Arnt
ENSMUST00000208392	#N/A	CDS end not found	protein_coding	1337136	ENSMUSG00000015709	protein_coding	Arnt2
ENSMUST00000208995	#N/A	CDS end not found	protein_coding	1337136	ENSMUSG00000015709	protein_coding	Arnt2
ENSMUST00000208863	#N/A	CDS end not found	protein_coding	1337136	ENSMUSG00000015709	protein_coding	Arnt2
ENSMUST00000207769	#N/A	CDS end not found	protein_coding	1337136	ENSMUSG00000015709	protein_coding	Arnt2
ENSMUST00000124379	#N/A	CDS end not found	protein_coding	1317259	ENSMUSG00000029621	protein_coding	Arpc1a
ENSMUST00000138922	CDS start not found	#N/A	protein_coding	1320077	ENSMUSG00000029622	protein_coding	Arpc1b
ENSMUST00000136074	CDS start not found	CDS end not found	protein_coding	1320077	ENSMUSG00000029622	protein_coding	Arpc1b
ENSMUST00000141602	#N/A	CDS end not found	protein_coding	1320077	ENSMUSG00000029622	protein_coding	Arpc1b
ENSMUST00000185733	#N/A	CDS end not found	protein_coding	1320574	ENSMUSG00000006304	protein_coding	Arpc2
ENSMUST00000196969	CDS start not found	#N/A	protein_coding	1298258	ENSMUSG00000029465	protein_coding	Arpc3
ENSMUST00000161097	#N/A	CDS end not found	protein_coding	1329737	ENSMUSG00000032503	protein_coding	Arpp21
ENSMUST00000159055	#N/A	CDS end not found	protein_coding	1329737	ENSMUSG00000032503	protein_coding	Arpp21
ENSMUST00000162796	#N/A	CDS end not found	protein_coding	1329737	ENSMUSG00000032503	protein_coding	Arpp21
ENSMUST00000160478	#N/A	CDS end not found	protein_coding	1329737	ENSMUSG00000032503	protein_coding	Arpp21
ENSMUST00000164940	#N/A	CDS end not found	protein_coding	1324010	ENSMUSG00000060890	protein_coding	Arr3
ENSMUST00000162290	CDS start not found	#N/A	protein_coding	1318269	ENSMUSG00000018909	protein_coding	Arrb1
ENSMUST00000161525	#N/A	CDS end not found	protein_coding	1318269	ENSMUSG00000018909	protein_coding	Arrb1
ENSMUST00000162404	#N/A	CDS end not found	protein_coding	1318269	ENSMUSG00000018909	protein_coding	Arrb1
ENSMUST00000124943	#N/A	CDS end not found	protein_coding	1300801	ENSMUSG00000060216	protein_coding	Arrb2
ENSMUST00000150076	#N/A	CDS end not found	protein_coding	1300801	ENSMUSG00000060216	protein_coding	Arrb2
ENSMUST00000132074	CDS start not found	CDS end not found	protein_coding	1310143	ENSMUSG00000026972	protein_coding	Arrdc1
ENSMUST00000133934	#N/A	CDS end not found	protein_coding	1310143	ENSMUSG00000026972	protein_coding	Arrdc1
ENSMUST00000212405	#N/A	CDS end not found	protein_coding	1315558	ENSMUSG00000002910	protein_coding	Arrdc2
ENSMUST00000216528	#N/A	CDS end not found	protein_coding	1350612	ENSMUSG00000110906	protein_coding	Arrdc2
ENSMUST00000168270	CDS start not found	#N/A	protein_coding	1322919	ENSMUSG00000022620	protein_coding	Arsa
ENSMUST00000152041	CDS start not found	#N/A	protein_coding	1319109	ENSMUSG00000034842	protein_coding	Art3
ENSMUST00000126281	CDS start not found	#N/A	protein_coding	1319109	ENSMUSG00000034842	protein_coding	Art3
ENSMUST00000138003	CDS start not found	#N/A	protein_coding	1319109	ENSMUSG00000034842	protein_coding	Art3
ENSMUST00000145072	#N/A	CDS end not found	protein_coding	1319109	ENSMUSG00000034842	protein_coding	Art3
ENSMUST00000120781	#N/A	CDS end not found	protein_coding	1319109	ENSMUSG00000034842	protein_coding	Art3
ENSMUST00000138687	#N/A	CDS end not found	protein_coding	1319109	ENSMUSG00000034842	protein_coding	Art3
ENSMUST00000125462	#N/A	CDS end not found	protein_coding	1319109	ENSMUSG00000034842	protein_coding	Art3
ENSMUST00000128246	#N/A	CDS end not found	protein_coding	1319109	ENSMUSG00000034842	protein_coding	Art3
ENSMUST00000154245	#N/A	CDS end not found	protein_coding	1319109	ENSMUSG00000034842	protein_coding	Art3
ENSMUST00000124509	#N/A	CDS end not found	protein_coding	1319109	ENSMUSG00000034842	protein_coding	Art3
ENSMUST00000212959	CDS start not found	#N/A	protein_coding	1308984	ENSMUSG00000031982	protein_coding	Arv1
ENSMUST00000232241	CDS start not found	#N/A	protein_coding	1301066	ENSMUSG00000000325	protein_coding	Arvcf
ENSMUST00000143057	#N/A	CDS end not found	protein_coding	1329176	ENSMUSG00000031591	protein_coding	Asah1
ENSMUST00000236208	#N/A	CDS end not found	protein_coding	1311742	ENSMUSG00000024887	protein_coding	Asah2
ENSMUST00000176358	CDS start not found	CDS end not found	protein_coding	1310313	ENSMUSG00000022377	protein_coding	Asap1
ENSMUST00000175963	#N/A	CDS end not found	protein_coding	1310313	ENSMUSG00000022377	protein_coding	Asap1
ENSMUST00000186068	#N/A	CDS end not found	protein_coding	1318842	ENSMUSG00000026311	protein_coding	Asb1
ENSMUST00000190484	#N/A	CDS end not found	protein_coding	1318842	ENSMUSG00000026311	protein_coding	Asb1
ENSMUST00000134899	#N/A	CDS end not found	protein_coding	1301534	ENSMUSG00000031204	protein_coding	Asb12
ENSMUST00000220355	#N/A	CDS end not found	protein_coding	1312811	ENSMUSG00000038774	protein_coding	Ascc3
ENSMUST00000218025	CDS start not found	#N/A	protein_coding	1298703	ENSMUSG00000019857	protein_coding	Asf1a
ENSMUST00000123369	#N/A	CDS end not found	protein_coding	1339942	ENSMUSG00000020884	protein_coding	Asgr1
ENSMUST00000143772	#N/A	CDS end not found	protein_coding	1340424	ENSMUSG00000040963	protein_coding	Asgr2
ENSMUST00000124721	#N/A	CDS end not found	protein_coding	1340424	ENSMUSG00000040963	protein_coding	Asgr2
ENSMUST00000159096	CDS start not found	#N/A	protein_coding	1310864	ENSMUSG00000025533	protein_coding	Asl
ENSMUST00000161640	#N/A	CDS end not found	protein_coding	1310864	ENSMUSG00000025533	protein_coding	Asl
ENSMUST00000161884	#N/A	CDS end not found	protein_coding	1310864	ENSMUSG00000025533	protein_coding	Asl
ENSMUST00000126303	#N/A	CDS end not found	protein_coding	1304689	ENSMUSG00000029752	protein_coding	Asns
ENSMUST00000139596	#N/A	CDS end not found	protein_coding	1304689	ENSMUSG00000029752	protein_coding	Asns
ENSMUST00000148349	#N/A	CDS end not found	protein_coding	1304689	ENSMUSG00000029752	protein_coding	Asns
ENSMUST00000154402	#N/A	CDS end not found	protein_coding	1324988	ENSMUSG00000026095	protein_coding	Asnsd1
ENSMUST00000155630	#N/A	CDS end not found	protein_coding	1338323	ENSMUSG00000020774	protein_coding	Aspa
ENSMUST00000134079	#N/A	CDS end not found	protein_coding	1338323	ENSMUSG00000020774	protein_coding	Aspa
ENSMUST00000156957	CDS start not found	#N/A	protein_coding	1309171	ENSMUSG00000038704	protein_coding	Aspdh
ENSMUST00000146128	#N/A	CDS end not found	protein_coding	1309171	ENSMUSG00000038704	protein_coding	Aspdh
ENSMUST00000135624	#N/A	CDS end not found	protein_coding	1309171	ENSMUSG00000038704	protein_coding	Aspdh
ENSMUST00000223412	CDS start not found	CDS end not found	protein_coding	1320397	ENSMUSG00000037686	protein_coding	Aspg
ENSMUST00000222970	CDS start not found	#N/A	protein_coding	1320397	ENSMUSG00000037686	protein_coding	Aspg
ENSMUST00000152526	#N/A	CDS end not found	protein_coding	1295773	ENSMUSG00000028207	protein_coding	Asph
ENSMUST00000084912	#N/A	CDS end not found	protein_coding	1295773	ENSMUSG00000028207	protein_coding	Asph
ENSMUST00000131605	#N/A	CDS end not found	protein_coding	1295773	ENSMUSG00000028207	protein_coding	Asph
ENSMUST00000200227	#N/A	CDS end not found	protein_coding	1312543	ENSMUSG00000029348	protein_coding	Asphd2
ENSMUST00000196256	#N/A	CDS end not found	protein_coding	1312543	ENSMUSG00000029348	protein_coding	Asphd2
ENSMUST00000199906	#N/A	CDS end not found	protein_coding	1312543	ENSMUSG00000029348	protein_coding	Asphd2
ENSMUST00000197585	#N/A	CDS end not found	protein_coding	1312543	ENSMUSG00000029348	protein_coding	Asphd2
ENSMUST00000199095	#N/A	CDS end not found	protein_coding	1312543	ENSMUSG00000029348	protein_coding	Asphd2
ENSMUST00000168510	CDS start not found	CDS end not found	protein_coding	1340935	ENSMUSG00000025142	protein_coding	Aspscr1
ENSMUST00000167678	CDS start not found	#N/A	protein_coding	1340935	ENSMUSG00000025142	protein_coding	Aspscr1
ENSMUST00000168714	#N/A	CDS end not found	protein_coding	1340935	ENSMUSG00000025142	protein_coding	Aspscr1
ENSMUST00000135346	#N/A	CDS end not found	protein_coding	1340935	ENSMUSG00000025142	protein_coding	Aspscr1
ENSMUST00000127269	#N/A	CDS end not found	protein_coding	1340935	ENSMUSG00000025142	protein_coding	Aspscr1
ENSMUST00000131727	#N/A	CDS end not found	protein_coding	1340935	ENSMUSG00000025142	protein_coding	Aspscr1
ENSMUST00000149389	#N/A	CDS end not found	protein_coding	1340935	ENSMUSG00000025142	protein_coding	Aspscr1
ENSMUST00000153346	#N/A	CDS end not found	protein_coding	1340935	ENSMUSG00000025142	protein_coding	Aspscr1
ENSMUST00000129644	#N/A	CDS end not found	protein_coding	1340935	ENSMUSG00000025142	protein_coding	Aspscr1
ENSMUST00000151160	#N/A	CDS end not found	protein_coding	1340935	ENSMUSG00000025142	protein_coding	Aspscr1
ENSMUST00000156747	#N/A	CDS end not found	protein_coding	1342418	ENSMUSG00000050468	protein_coding	Astl
ENSMUST00000192821	CDS start not found	#N/A	protein_coding	1332299	ENSMUSG00000026587	protein_coding	Astn1
ENSMUST00000193599	#N/A	CDS end not found	protein_coding	1332299	ENSMUSG00000026587	protein_coding	Astn1
ENSMUST00000144247	#N/A	CDS end not found	protein_coding	1298366	ENSMUSG00000037486	protein_coding	Asxl2
ENSMUST00000140292	CDS start not found	#N/A	protein_coding	1340761	ENSMUSG00000024426	protein_coding	Atat1
ENSMUST00000141132	#N/A	CDS end not found	protein_coding	1340761	ENSMUSG00000024426	protein_coding	Atat1
ENSMUST00000207041	CDS start not found	#N/A	protein_coding	1302964	ENSMUSG00000030850	protein_coding	Ate1
ENSMUST00000166435	CDS start not found	#N/A	protein_coding	1339884	ENSMUSG00000023027	protein_coding	Atf1
ENSMUST00000163855	#N/A	CDS end not found	protein_coding	1339884	ENSMUSG00000023027	protein_coding	Atf1
ENSMUST00000172154	#N/A	CDS end not found	protein_coding	1339884	ENSMUSG00000023027	protein_coding	Atf1
ENSMUST00000165804	#N/A	CDS end not found	protein_coding	1339884	ENSMUSG00000023027	protein_coding	Atf1
ENSMUST00000171869	#N/A	CDS end not found	protein_coding	1339884	ENSMUSG00000023027	protein_coding	Atf1
ENSMUST00000124737	CDS start not found	#N/A	protein_coding	1322326	ENSMUSG00000027104	protein_coding	Atf2
ENSMUST00000136958	#N/A	CDS end not found	protein_coding	1322326	ENSMUSG00000027104	protein_coding	Atf2
ENSMUST00000154456	#N/A	CDS end not found	protein_coding	1322326	ENSMUSG00000027104	protein_coding	Atf2
ENSMUST00000128531	#N/A	CDS end not found	protein_coding	1322326	ENSMUSG00000027104	protein_coding	Atf2
ENSMUST00000229828	#N/A	CDS end not found	protein_coding	1308065	ENSMUSG00000042406	protein_coding	Atf4
ENSMUST00000184077	#N/A	CDS end not found	protein_coding	1330415	ENSMUSG00000099083	protein_coding	Atf7
ENSMUST00000183765	#N/A	CDS end not found	protein_coding	1330415	ENSMUSG00000099083	protein_coding	Atf7
ENSMUST00000185070	#N/A	CDS end not found	protein_coding	1330415	ENSMUSG00000099083	protein_coding	Atf7
ENSMUST00000203178	CDS start not found	CDS end not found	protein_coding	1295083	ENSMUSG00000030213	protein_coding	Atf7ip
ENSMUST00000203988	#N/A	CDS end not found	protein_coding	1295083	ENSMUSG00000030213	protein_coding	Atf7ip
ENSMUST00000185724	#N/A	CDS end not found	protein_coding	1295083	ENSMUSG00000030213	protein_coding	Atf7ip
ENSMUST00000186577	#N/A	CDS end not found	protein_coding	1295083	ENSMUSG00000030213	protein_coding	Atf7ip
ENSMUST00000187429	#N/A	CDS end not found	protein_coding	1295083	ENSMUSG00000030213	protein_coding	Atf7ip
ENSMUST00000186742	#N/A	CDS end not found	protein_coding	1295083	ENSMUSG00000030213	protein_coding	Atf7ip
ENSMUST00000189535	#N/A	CDS end not found	protein_coding	1295083	ENSMUSG00000030213	protein_coding	Atf7ip
ENSMUST00000230872	CDS start not found	#N/A	protein_coding	1307795	ENSMUSG00000039200	protein_coding	Atf7ip2
ENSMUST00000229525	#N/A	CDS end not found	protein_coding	1340211	ENSMUSG00000037204	protein_coding	Atg101
ENSMUST00000230525	#N/A	CDS end not found	protein_coding	1340211	ENSMUSG00000037204	protein_coding	Atg101
ENSMUST00000228784	CDS start not found	#N/A	protein_coding	1336829	ENSMUSG00000037526	protein_coding	Atg14
ENSMUST00000144047	#N/A	CDS end not found	protein_coding	1339276	ENSMUSG00000026289	protein_coding	Atg16l1
ENSMUST00000145600	CDS start not found	#N/A	protein_coding	1308866	ENSMUSG00000024773	protein_coding	Atg2a
ENSMUST00000202877	CDS start not found	#N/A	protein_coding	1350859	ENSMUSG00000106907	protein_coding	Atg2a
ENSMUST00000221015	CDS start not found	#N/A	protein_coding	1342686	ENSMUSG00000041341	protein_coding	Atg2b
ENSMUST00000149436	#N/A	CDS end not found	protein_coding	1317972	ENSMUSG00000026280	protein_coding	Atg4b
ENSMUST00000187824	#N/A	CDS end not found	protein_coding	1317972	ENSMUSG00000026280	protein_coding	Atg4b
ENSMUST00000182510	#N/A	CDS end not found	protein_coding	1325648	ENSMUSG00000030314	protein_coding	Atg7
ENSMUST00000182098	#N/A	CDS end not found	protein_coding	1325648	ENSMUSG00000030314	protein_coding	Atg7
ENSMUST00000182034	#N/A	CDS end not found	protein_coding	1325648	ENSMUSG00000030314	protein_coding	Atg7
ENSMUST00000182035	#N/A	CDS end not found	protein_coding	1325648	ENSMUSG00000030314	protein_coding	Atg7
ENSMUST00000182169	#N/A	CDS end not found	protein_coding	1325648	ENSMUSG00000030314	protein_coding	Atg7
ENSMUST00000182771	#N/A	CDS end not found	protein_coding	1325648	ENSMUSG00000030314	protein_coding	Atg7
ENSMUST00000187785	CDS start not found	CDS end not found	protein_coding	1325390	ENSMUSG00000033124	protein_coding	Atg9a
ENSMUST00000189820	CDS start not found	#N/A	protein_coding	1325390	ENSMUSG00000033124	protein_coding	Atg9a
ENSMUST00000186744	#N/A	CDS end not found	protein_coding	1325390	ENSMUSG00000033124	protein_coding	Atg9a
ENSMUST00000223456	#N/A	CDS end not found	protein_coding	1314455	ENSMUSG00000021066	protein_coding	Atl1
ENSMUST00000222415	CDS start not found	#N/A	protein_coding	1338708	ENSMUSG00000059811	protein_coding	Atl2
ENSMUST00000235557	#N/A	CDS end not found	protein_coding	1299234	ENSMUSG00000024759	protein_coding	Atl3
ENSMUST00000237998	#N/A	CDS end not found	protein_coding	1299234	ENSMUSG00000024759	protein_coding	Atl3
ENSMUST00000132249	CDS start not found	CDS end not found	protein_coding	1310178	ENSMUSG00000034218	protein_coding	Atm
ENSMUST00000150244	#N/A	CDS end not found	protein_coding	1310178	ENSMUSG00000034218	protein_coding	Atm
ENSMUST00000146872	#N/A	CDS end not found	protein_coding	1300493	ENSMUSG00000004263	protein_coding	Atn1
ENSMUST00000207668	#N/A	CDS end not found	protein_coding	1308899	ENSMUSG00000025324	protein_coding	Atp10a
ENSMUST00000132974	CDS start not found	#N/A	protein_coding	1330328	ENSMUSG00000031441	protein_coding	Atp11a
ENSMUST00000143359	CDS start not found	#N/A	protein_coding	1330328	ENSMUSG00000031441	protein_coding	Atp11a
ENSMUST00000131804	CDS start not found	#N/A	protein_coding	1330328	ENSMUSG00000031441	protein_coding	Atp11a
ENSMUST00000152273	CDS start not found	#N/A	protein_coding	1330328	ENSMUSG00000031441	protein_coding	Atp11a
ENSMUST00000199892	CDS start not found	CDS end not found	protein_coding	1306630	ENSMUSG00000037400	protein_coding	Atp11b
ENSMUST00000198599	CDS start not found	#N/A	protein_coding	1306630	ENSMUSG00000037400	protein_coding	Atp11b
ENSMUST00000197764	CDS start not found	#N/A	protein_coding	1306630	ENSMUSG00000037400	protein_coding	Atp11b
ENSMUST00000168047	#N/A	CDS end not found	protein_coding	1296400	ENSMUSG00000036622	protein_coding	Atp13a2
ENSMUST00000229503	CDS start not found	#N/A	protein_coding	1325590	ENSMUSG00000022533	protein_coding	Atp13a3
ENSMUST00000229616	#N/A	CDS end not found	protein_coding	1325590	ENSMUSG00000022533	protein_coding	Atp13a3
ENSMUST00000152040	#N/A	CDS end not found	protein_coding	1341241	ENSMUSG00000048939	protein_coding	Atp13a5
ENSMUST00000193367	#N/A	CDS end not found	protein_coding	1342105	ENSMUSG00000026576	protein_coding	Atp1b1
ENSMUST00000138694	CDS start not found	#N/A	protein_coding	1340497	ENSMUSG00000041329	protein_coding	Atp1b2
ENSMUST00000146973	CDS start not found	#N/A	protein_coding	1343720	ENSMUSG00000030730	protein_coding	Atp2a1
ENSMUST00000220124	CDS start not found	#N/A	protein_coding	1330284	ENSMUSG00000019943	protein_coding	Atp2b1
ENSMUST00000220104	CDS start not found	#N/A	protein_coding	1330284	ENSMUSG00000019943	protein_coding	Atp2b1
ENSMUST00000218948	CDS start not found	#N/A	protein_coding	1330284	ENSMUSG00000019943	protein_coding	Atp2b1
ENSMUST00000219090	CDS start not found	#N/A	protein_coding	1330284	ENSMUSG00000019943	protein_coding	Atp2b1
ENSMUST00000219557	#N/A	CDS end not found	protein_coding	1330284	ENSMUSG00000019943	protein_coding	Atp2b1
ENSMUST00000219624	#N/A	CDS end not found	protein_coding	1330284	ENSMUSG00000019943	protein_coding	Atp2b1
ENSMUST00000176036	#N/A	CDS end not found	protein_coding	1338757	ENSMUSG00000032570	protein_coding	Atp2c1
ENSMUST00000176651	#N/A	CDS end not found	protein_coding	1338757	ENSMUSG00000032570	protein_coding	Atp2c1
ENSMUST00000177334	#N/A	CDS end not found	protein_coding	1338757	ENSMUSG00000032570	protein_coding	Atp2c1
ENSMUST00000176190	#N/A	CDS end not found	protein_coding	1338757	ENSMUSG00000032570	protein_coding	Atp2c1
ENSMUST00000176363	#N/A	CDS end not found	protein_coding	1338757	ENSMUSG00000032570	protein_coding	Atp2c1
ENSMUST00000212454	#N/A	CDS end not found	protein_coding	1296619	ENSMUSG00000034112	protein_coding	Atp2c2
ENSMUST00000139810	#N/A	CDS end not found	protein_coding	1312436	ENSMUSG00000025781	protein_coding	Atp5c1
ENSMUST00000145530	#N/A	CDS end not found	protein_coding	1312436	ENSMUSG00000025781	protein_coding	Atp5c1
ENSMUST00000130067	#N/A	CDS end not found	protein_coding	1312436	ENSMUSG00000025781	protein_coding	Atp5c1
ENSMUST00000153554	#N/A	CDS end not found	protein_coding	1312436	ENSMUSG00000025781	protein_coding	Atp5c1
ENSMUST00000187160	CDS start not found	#N/A	protein_coding	1326628	ENSMUSG00000062683	protein_coding	Atp5g2
ENSMUST00000186952	#N/A	CDS end not found	protein_coding	1326628	ENSMUSG00000062683	protein_coding	Atp5g2
ENSMUST00000137754	#N/A	CDS end not found	protein_coding	1334428	ENSMUSG00000034566	protein_coding	Atp5h
ENSMUST00000138279	#N/A	CDS end not found	protein_coding	1317055	ENSMUSG00000022890	protein_coding	Atp5j
ENSMUST00000161845	CDS start not found	#N/A	protein_coding	1325119	ENSMUSG00000038690	protein_coding	Atp5j2
ENSMUST00000223191	#N/A	CDS end not found	protein_coding	1318030	ENSMUSG00000021290	protein_coding	Atp5mpl
ENSMUST00000159295	CDS start not found	CDS end not found	protein_coding	1339812	ENSMUSG00000116933	protein_coding	Atp5o
ENSMUST00000154661	#N/A	CDS end not found	protein_coding	1339814	ENSMUSG00000022956	protein_coding	Atp5o
ENSMUST00000139277	#N/A	CDS end not found	protein_coding	1339814	ENSMUSG00000022956	protein_coding	Atp5o
ENSMUST00000199311	CDS start not found	#N/A	protein_coding	1330754	ENSMUSG00000000563	protein_coding	Atp5pb
ENSMUST00000154630	CDS start not found	#N/A	protein_coding	1314317	ENSMUSG00000019087	protein_coding	Atp6ap1
ENSMUST00000147275	#N/A	CDS end not found	protein_coding	1314317	ENSMUSG00000019087	protein_coding	Atp6ap1
ENSMUST00000147900	#N/A	CDS end not found	protein_coding	1314317	ENSMUSG00000019087	protein_coding	Atp6ap1
ENSMUST00000183162	CDS start not found	#N/A	protein_coding	1337297	ENSMUSG00000078958	protein_coding	Atp6ap1l
ENSMUST00000182104	CDS start not found	#N/A	protein_coding	1337297	ENSMUSG00000078958	protein_coding	Atp6ap1l
ENSMUST00000139619	#N/A	CDS end not found	protein_coding	1334255	ENSMUSG00000019302	protein_coding	Atp6v0a1
ENSMUST00000147845	#N/A	CDS end not found	protein_coding	1325532	ENSMUSG00000033379	protein_coding	Atp6v0b
ENSMUST00000132073	#N/A	CDS end not found	protein_coding	1325532	ENSMUSG00000033379	protein_coding	Atp6v0b
ENSMUST00000136596	#N/A	CDS end not found	protein_coding	1325532	ENSMUSG00000033379	protein_coding	Atp6v0b
ENSMUST00000149868	#N/A	CDS end not found	protein_coding	1325532	ENSMUSG00000033379	protein_coding	Atp6v0b
ENSMUST00000148541	#N/A	CDS end not found	protein_coding	1329235	ENSMUSG00000024121	protein_coding	Atp6v0c
ENSMUST00000128605	#N/A	CDS end not found	protein_coding	1320780	ENSMUSG00000028238	protein_coding	Atp6v0d2
ENSMUST00000137557	#N/A	CDS end not found	protein_coding	1342679	ENSMUSG00000052459	protein_coding	Atp6v1a
ENSMUST00000124102	#N/A	CDS end not found	protein_coding	1342679	ENSMUSG00000052459	protein_coding	Atp6v1a
ENSMUST00000147025	#N/A	CDS end not found	protein_coding	1342679	ENSMUSG00000052459	protein_coding	Atp6v1a
ENSMUST00000205763	CDS start not found	CDS end not found	protein_coding	1328031	ENSMUSG00000006269	protein_coding	Atp6v1b1
ENSMUST00000228820	#N/A	CDS end not found	protein_coding	1331464	ENSMUSG00000022295	protein_coding	Atp6v1c1
ENSMUST00000230346	#N/A	CDS end not found	protein_coding	1351022	ENSMUSG00000116394	protein_coding	Atp6v1c1
ENSMUST00000127185	#N/A	CDS end not found	protein_coding	1325069	ENSMUSG00000020566	protein_coding	Atp6v1c2
ENSMUST00000143131	#N/A	CDS end not found	protein_coding	1325069	ENSMUSG00000020566	protein_coding	Atp6v1c2
ENSMUST00000153090	#N/A	CDS end not found	protein_coding	1325069	ENSMUSG00000020566	protein_coding	Atp6v1c2
ENSMUST00000203783	CDS start not found	#N/A	protein_coding	1327041	ENSMUSG00000019210	protein_coding	Atp6v1e1
ENSMUST00000204699	#N/A	CDS end not found	protein_coding	1327041	ENSMUSG00000019210	protein_coding	Atp6v1e1
ENSMUST00000205049	#N/A	CDS end not found	protein_coding	1327041	ENSMUSG00000019210	protein_coding	Atp6v1e1
ENSMUST00000143101	CDS start not found	#N/A	protein_coding	1298876	ENSMUSG00000004285	protein_coding	Atp6v1f
ENSMUST00000194676	#N/A	CDS end not found	protein_coding	1324106	ENSMUSG00000033793	protein_coding	Atp6v1h
ENSMUST00000192029	#N/A	CDS end not found	protein_coding	1324106	ENSMUSG00000033793	protein_coding	Atp6v1h
ENSMUST00000141443	#N/A	CDS end not found	protein_coding	1321648	ENSMUSG00000037685	protein_coding	Atp8a1
ENSMUST00000140924	#N/A	CDS end not found	protein_coding	1296050	ENSMUSG00000021983	protein_coding	Atp8a2
ENSMUST00000149414	#N/A	CDS end not found	protein_coding	1296050	ENSMUSG00000021983	protein_coding	Atp8a2
ENSMUST00000235459	CDS start not found	CDS end not found	protein_coding	1308385	ENSMUSG00000039529	protein_coding	Atp8b1
ENSMUST00000166502	CDS start not found	#N/A	protein_coding	1306837	ENSMUSG00000060671	protein_coding	Atp8b2
ENSMUST00000171941	CDS start not found	CDS end not found	protein_coding	1306837	ENSMUSG00000060671	protein_coding	Atp8b2
ENSMUST00000170696	#N/A	CDS end not found	protein_coding	1306837	ENSMUSG00000060671	protein_coding	Atp8b2
ENSMUST00000168880	#N/A	CDS end not found	protein_coding	1306837	ENSMUSG00000060671	protein_coding	Atp8b2
ENSMUST00000171422	#N/A	CDS end not found	protein_coding	1306837	ENSMUSG00000060671	protein_coding	Atp8b2
ENSMUST00000129187	#N/A	CDS end not found	protein_coding	1336486	ENSMUSG00000060131	protein_coding	Atp8b4
ENSMUST00000151610	#N/A	CDS end not found	protein_coding	1341187	ENSMUSG00000027546	protein_coding	Atp9a
ENSMUST00000156397	#N/A	CDS end not found	protein_coding	1341187	ENSMUSG00000027546	protein_coding	Atp9a
ENSMUST00000123156	#N/A	CDS end not found	protein_coding	1341187	ENSMUSG00000027546	protein_coding	Atp9a
ENSMUST00000156555	#N/A	CDS end not found	protein_coding	1341187	ENSMUSG00000027546	protein_coding	Atp9a
ENSMUST00000226064	#N/A	CDS end not found	protein_coding	1321770	ENSMUSG00000024566	protein_coding	Atp9b
ENSMUST00000176192	CDS start not found	#N/A	protein_coding	1333066	ENSMUSG00000028710	protein_coding	Atpaf1
ENSMUST00000177280	#N/A	CDS end not found	protein_coding	1333066	ENSMUSG00000028710	protein_coding	Atpaf1
ENSMUST00000200748	CDS start not found	CDS end not found	protein_coding	1330933	ENSMUSG00000013622	protein_coding	Atraid
ENSMUST00000201773	#N/A	CDS end not found	protein_coding	1330933	ENSMUSG00000013622	protein_coding	Atraid
ENSMUST00000201174	#N/A	CDS end not found	protein_coding	1330933	ENSMUSG00000013622	protein_coding	Atraid
ENSMUST00000128062	CDS start not found	#N/A	protein_coding	1320466	ENSMUSG00000025646	protein_coding	Atrip
ENSMUST00000159614	CDS start not found	CDS end not found	protein_coding	1320466	ENSMUSG00000025646	protein_coding	Atrip
ENSMUST00000198209	CDS start not found	CDS end not found	protein_coding	1306409	ENSMUSG00000031229	protein_coding	Atrx
ENSMUST00000200471	CDS start not found	#N/A	protein_coding	1306409	ENSMUSG00000031229	protein_coding	Atrx
ENSMUST00000128968	#N/A	CDS end not found	protein_coding	1306409	ENSMUSG00000031229	protein_coding	Atrx
ENSMUST00000198448	#N/A	CDS end not found	protein_coding	1306409	ENSMUSG00000031229	protein_coding	Atrx
ENSMUST00000134507	#N/A	CDS end not found	protein_coding	1306409	ENSMUSG00000031229	protein_coding	Atrx
ENSMUST00000150914	#N/A	CDS end not found	protein_coding	1306409	ENSMUSG00000031229	protein_coding	Atrx
ENSMUST00000134381	#N/A	CDS end not found	protein_coding	1306409	ENSMUSG00000031229	protein_coding	Atrx
ENSMUST00000154866	#N/A	CDS end not found	protein_coding	1306409	ENSMUSG00000031229	protein_coding	Atrx
ENSMUST00000199233	#N/A	CDS end not found	protein_coding	1306409	ENSMUSG00000031229	protein_coding	Atrx
ENSMUST00000198441	#N/A	CDS end not found	protein_coding	1306409	ENSMUSG00000031229	protein_coding	Atrx
ENSMUST00000137453	#N/A	CDS end not found	protein_coding	1306409	ENSMUSG00000031229	protein_coding	Atrx
ENSMUST00000130980	#N/A	CDS end not found	protein_coding	1306409	ENSMUSG00000031229	protein_coding	Atrx
ENSMUST00000212726	#N/A	CDS end not found	protein_coding	1311326	ENSMUSG00000069895	protein_coding	Atxn1l
ENSMUST00000161064	CDS start not found	#N/A	protein_coding	1298333	ENSMUSG00000042605	protein_coding	Atxn2
ENSMUST00000160821	CDS start not found	CDS end not found	protein_coding	1298333	ENSMUSG00000042605	protein_coding	Atxn2
ENSMUST00000162327	CDS start not found	#N/A	protein_coding	1298333	ENSMUSG00000042605	protein_coding	Atxn2
ENSMUST00000161159	CDS start not found	#N/A	protein_coding	1298333	ENSMUSG00000042605	protein_coding	Atxn2
ENSMUST00000199864	CDS start not found	#N/A	protein_coding	1298333	ENSMUSG00000042605	protein_coding	Atxn2
ENSMUST00000225761	#N/A	CDS end not found	protein_coding	1298333	ENSMUSG00000042605	protein_coding	Atxn2
ENSMUST00000206265	CDS start not found	#N/A	protein_coding	1326146	ENSMUSG00000032637	protein_coding	Atxn2l
ENSMUST00000166682	#N/A	CDS end not found	protein_coding	1326146	ENSMUSG00000032637	protein_coding	Atxn2l
ENSMUST00000179818	#N/A	CDS end not found	protein_coding	1326146	ENSMUSG00000032637	protein_coding	Atxn2l
ENSMUST00000159883	CDS start not found	#N/A	protein_coding	1330599	ENSMUSG00000021189	protein_coding	Atxn3
ENSMUST00000224315	CDS start not found	#N/A	protein_coding	1301239	ENSMUSG00000021738	protein_coding	Atxn7
ENSMUST00000127157	#N/A	CDS end not found	protein_coding	1334331	ENSMUSG00000048997	protein_coding	Atxn7l2
ENSMUST00000141516	CDS start not found	#N/A	protein_coding	1343756	ENSMUSG00000059995	protein_coding	Atxn7l3
ENSMUST00000137387	CDS start not found	#N/A	protein_coding	1343756	ENSMUSG00000059995	protein_coding	Atxn7l3
ENSMUST00000203587	CDS start not found	CDS end not found	protein_coding	1350410	ENSMUSG00000107871	protein_coding	AU018091
ENSMUST00000203937	CDS start not found	CDS end not found	protein_coding	1295180	ENSMUSG00000054753	protein_coding	AU018091
ENSMUST00000148935	#N/A	CDS end not found	protein_coding	1335945	ENSMUSG00000028830	protein_coding	AU040320
ENSMUST00000132660	#N/A	CDS end not found	protein_coding	1335945	ENSMUSG00000028830	protein_coding	AU040320
ENSMUST00000154640	#N/A	CDS end not found	protein_coding	1335945	ENSMUSG00000028830	protein_coding	AU040320
ENSMUST00000123599	CDS start not found	CDS end not found	protein_coding	1321700	ENSMUSG00000021460	protein_coding	Auh
ENSMUST00000230563	CDS start not found	#N/A	protein_coding	1321700	ENSMUSG00000021460	protein_coding	Auh
ENSMUST00000139651	#N/A	CDS end not found	protein_coding	1324484	ENSMUSG00000065990	protein_coding	Aurkaip1
ENSMUST00000207660	CDS start not found	#N/A	protein_coding	1325230	ENSMUSG00000070837	protein_coding	Aurkc
ENSMUST00000208518	#N/A	CDS end not found	protein_coding	1325230	ENSMUSG00000070837	protein_coding	Aurkc
ENSMUST00000162101	CDS start not found	#N/A	protein_coding	1301348	ENSMUSG00000029673	protein_coding	Auts2
ENSMUST00000160135	#N/A	CDS end not found	protein_coding	1301348	ENSMUSG00000029673	protein_coding	Auts2
ENSMUST00000126816	#N/A	CDS end not found	protein_coding	1337749	ENSMUSG00000025432	protein_coding	Avil
ENSMUST00000142698	#N/A	CDS end not found	protein_coding	1337749	ENSMUSG00000025432	protein_coding	Avil
ENSMUST00000161873	#N/A	CDS end not found	protein_coding	1307909	ENSMUSG00000018821	protein_coding	Avpi1
ENSMUST00000222052	#N/A	CDS end not found	protein_coding	1302363	ENSMUSG00000039182	protein_coding	AW209491
ENSMUST00000141370	#N/A	CDS end not found	protein_coding	1316291	ENSMUSG00000038112	protein_coding	AW551984
ENSMUST00000130829	#N/A	CDS end not found	protein_coding	1316291	ENSMUSG00000038112	protein_coding	AW551984
ENSMUST00000180173	CDS start not found	#N/A	protein_coding	1327231	ENSMUSG00000026601	protein_coding	Axdnd1
ENSMUST00000177824	CDS start not found	#N/A	protein_coding	1327231	ENSMUSG00000026601	protein_coding	Axdnd1
ENSMUST00000179985	#N/A	CDS end not found	protein_coding	1327231	ENSMUSG00000026601	protein_coding	Axdnd1
ENSMUST00000179744	#N/A	CDS end not found	protein_coding	1327231	ENSMUSG00000026601	protein_coding	Axdnd1
ENSMUST00000168282	CDS start not found	CDS end not found	protein_coding	1338187	ENSMUSG00000024182	protein_coding	Axin1
ENSMUST00000140821	#N/A	CDS end not found	protein_coding	1340658	ENSMUSG00000000142	protein_coding	Axin2
ENSMUST00000152909	#N/A	CDS end not found	protein_coding	1340658	ENSMUSG00000000142	protein_coding	Axin2
ENSMUST00000144511	#N/A	CDS end not found	protein_coding	1340658	ENSMUSG00000000142	protein_coding	Axin2
ENSMUST00000132038	CDS start not found	CDS end not found	protein_coding	1312872	ENSMUSG00000002602	protein_coding	Axl
ENSMUST00000130735	CDS start not found	#N/A	protein_coding	1341806	ENSMUSG00000039285	protein_coding	Azi2
ENSMUST00000123690	CDS start not found	#N/A	protein_coding	1341806	ENSMUSG00000039285	protein_coding	Azi2
ENSMUST00000135251	#N/A	CDS end not found	protein_coding	1341806	ENSMUSG00000039285	protein_coding	Azi2
ENSMUST00000127848	#N/A	CDS end not found	protein_coding	1327932	ENSMUSG00000037458	protein_coding	Azin1
ENSMUST00000151319	#N/A	CDS end not found	protein_coding	1327932	ENSMUSG00000037458	protein_coding	Azin1
ENSMUST00000147731	CDS start not found	CDS end not found	protein_coding	1312278	ENSMUSG00000028789	protein_coding	Azin2
ENSMUST00000177152	CDS start not found	#N/A	protein_coding	1336382	ENSMUSG00000027165	protein_coding	B230118H07Rik
ENSMUST00000136601	CDS start not found	#N/A	protein_coding	1336382	ENSMUSG00000027165	protein_coding	B230118H07Rik
ENSMUST00000128898	#N/A	CDS end not found	protein_coding	1336382	ENSMUSG00000027165	protein_coding	B230118H07Rik
ENSMUST00000220681	CDS start not found	#N/A	protein_coding	1309199	ENSMUSG00000039242	protein_coding	B3galnt2
ENSMUST00000222420	CDS start not found	#N/A	protein_coding	1309199	ENSMUSG00000039242	protein_coding	B3galnt2
ENSMUST00000221333	CDS start not found	CDS end not found	protein_coding	1309199	ENSMUSG00000039242	protein_coding	B3galnt2
ENSMUST00000180887	#N/A	CDS end not found	protein_coding	1300431	ENSMUSG00000034780	protein_coding	B3galt1
ENSMUST00000173660	#N/A	CDS end not found	protein_coding	1309996	ENSMUSG00000051650	protein_coding	B3gnt2
ENSMUST00000188695	#N/A	CDS end not found	protein_coding	1343186	ENSMUSG00000079445	protein_coding	B3gnt7
ENSMUST00000205281	#N/A	CDS end not found	protein_coding	1307770	ENSMUSG00000059479	protein_coding	B3gnt8
ENSMUST00000161745	#N/A	CDS end not found	protein_coding	1296701	ENSMUSG00000069920	protein_coding	B3gnt9
ENSMUST00000210517	CDS start not found	#N/A	protein_coding	1330440	ENSMUSG00000055629	protein_coding	B4galnt4
ENSMUST00000153358	#N/A	CDS end not found	protein_coding	1308158	ENSMUSG00000028541	protein_coding	B4galt2
ENSMUST00000171548	#N/A	CDS end not found	protein_coding	1308158	ENSMUSG00000028541	protein_coding	B4galt2
ENSMUST00000141114	#N/A	CDS end not found	protein_coding	1328803	ENSMUSG00000052423	protein_coding	B4galt3
ENSMUST00000151863	#N/A	CDS end not found	protein_coding	1328803	ENSMUSG00000052423	protein_coding	B4galt3
ENSMUST00000141999	#N/A	CDS end not found	protein_coding	1328803	ENSMUSG00000052423	protein_coding	B4galt3
ENSMUST00000231655	#N/A	CDS end not found	protein_coding	1343902	ENSMUSG00000022793	protein_coding	B4galt4
ENSMUST00000149698	CDS start not found	#N/A	protein_coding	1339961	ENSMUSG00000017929	protein_coding	B4galt5
ENSMUST00000133176	#N/A	CDS end not found	protein_coding	1337553	ENSMUSG00000021504	protein_coding	B4galt7
ENSMUST00000127889	CDS start not found	#N/A	protein_coding	1313433	ENSMUSG00000001039	protein_coding	B9d1
ENSMUST00000206913	#N/A	CDS end not found	protein_coding	1309351	ENSMUSG00000063439	protein_coding	B9d2
ENSMUST00000226440	CDS start not found	#N/A	protein_coding	1332157	ENSMUSG00000022296	protein_coding	Baalc
ENSMUST00000227823	CDS start not found	#N/A	protein_coding	1351038	ENSMUSG00000107249	protein_coding	Baalc
ENSMUST00000212769	CDS start not found	#N/A	protein_coding	1306474	ENSMUSG00000031820	protein_coding	Babam1
ENSMUST00000202815	#N/A	CDS end not found	protein_coding	1300394	ENSMUSG00000052139	protein_coding	Babam2
ENSMUST00000162587	CDS start not found	#N/A	protein_coding	1331436	ENSMUSG00000032086	protein_coding	Bace1
ENSMUST00000231892	CDS start not found	#N/A	protein_coding	1341773	ENSMUSG00000040605	protein_coding	Bace2
ENSMUST00000141410	CDS start not found	#N/A	protein_coding	1295791	ENSMUSG00000024959	protein_coding	Bad
ENSMUST00000145463	CDS start not found	#N/A	protein_coding	1295791	ENSMUSG00000024959	protein_coding	Bad
ENSMUST00000160825	#N/A	CDS end not found	protein_coding	1327625	ENSMUSG00000049792	protein_coding	Bag5
ENSMUST00000162953	#N/A	CDS end not found	protein_coding	1327625	ENSMUSG00000049792	protein_coding	Bag5
ENSMUST00000172993	CDS start not found	#N/A	protein_coding	1326962	ENSMUSG00000024392	protein_coding	Bag6
ENSMUST00000174281	#N/A	CDS end not found	protein_coding	1326962	ENSMUSG00000024392	protein_coding	Bag6
ENSMUST00000173491	#N/A	CDS end not found	protein_coding	1326962	ENSMUSG00000024392	protein_coding	Bag6
ENSMUST00000174478	#N/A	CDS end not found	protein_coding	1326962	ENSMUSG00000024392	protein_coding	Bag6
ENSMUST00000173952	#N/A	CDS end not found	protein_coding	1326962	ENSMUSG00000024392	protein_coding	Bag6
ENSMUST00000173535	#N/A	CDS end not found	protein_coding	1326962	ENSMUSG00000024392	protein_coding	Bag6
ENSMUST00000151162	#N/A	CDS end not found	protein_coding	1333491	ENSMUSG00000040007	protein_coding	Bahd1
ENSMUST00000182696	CDS start not found	#N/A	protein_coding	1338728	ENSMUSG00000047507	protein_coding	Baiap3
ENSMUST00000167711	CDS start not found	#N/A	protein_coding	1305033	ENSMUSG00000025316	protein_coding	Banp
ENSMUST00000172628	#N/A	CDS end not found	protein_coding	1305033	ENSMUSG00000025316	protein_coding	Banp
ENSMUST00000174753	#N/A	CDS end not found	protein_coding	1305033	ENSMUSG00000025316	protein_coding	Banp
ENSMUST00000172511	#N/A	CDS end not found	protein_coding	1305033	ENSMUSG00000025316	protein_coding	Banp
ENSMUST00000228597	#N/A	CDS end not found	protein_coding	1308310	ENSMUSG00000045763	protein_coding	Basp1
ENSMUST00000210019	CDS start not found	CDS end not found	protein_coding	1324720	ENSMUSG00000003873	protein_coding	Bax
ENSMUST00000211195	#N/A	CDS end not found	protein_coding	1324720	ENSMUSG00000003873	protein_coding	Bax
ENSMUST00000210392	#N/A	CDS end not found	protein_coding	1324720	ENSMUSG00000003873	protein_coding	Bax
ENSMUST00000173177	#N/A	CDS end not found	protein_coding	1313732	ENSMUSG00000035021	protein_coding	Baz1a
ENSMUST00000172875	#N/A	CDS end not found	protein_coding	1313732	ENSMUSG00000035021	protein_coding	Baz1a
ENSMUST00000173529	#N/A	CDS end not found	protein_coding	1313732	ENSMUSG00000035021	protein_coding	Baz1a
ENSMUST00000219072	#N/A	CDS end not found	protein_coding	1338739	ENSMUSG00000040054	protein_coding	Baz2a
ENSMUST00000130637	CDS start not found	CDS end not found	protein_coding	1340977	ENSMUSG00000026987	protein_coding	Baz2b
ENSMUST00000153136	CDS start not found	CDS end not found	protein_coding	1340977	ENSMUSG00000026987	protein_coding	Baz2b
ENSMUST00000123331	#N/A	CDS end not found	protein_coding	1322451	ENSMUSG00000049008	protein_coding	BB014433
ENSMUST00000209688	#N/A	CDS end not found	protein_coding	1311514	ENSMUSG00000002083	protein_coding	Bbc3
ENSMUST00000136781	#N/A	CDS end not found	protein_coding	1311514	ENSMUSG00000002083	protein_coding	Bbc3
ENSMUST00000151789	CDS start not found	CDS end not found	protein_coding	1325592	ENSMUSG00000057265	protein_coding	Bbof1
ENSMUST00000221969	CDS start not found	#N/A	protein_coding	1325592	ENSMUSG00000057265	protein_coding	Bbof1
ENSMUST00000133608	#N/A	CDS end not found	protein_coding	1337275	ENSMUSG00000041660	protein_coding	Bbox1
ENSMUST00000217367	CDS start not found	#N/A	protein_coding	1299515	ENSMUSG00000025235	protein_coding	Bbs4
ENSMUST00000127806	CDS start not found	#N/A	protein_coding	1300002	ENSMUSG00000063145	protein_coding	Bbs5
ENSMUST00000142333	#N/A	CDS end not found	protein_coding	1315372	ENSMUSG00000037325	protein_coding	Bbs7
ENSMUST00000136084	CDS start not found	#N/A	protein_coding	1305649	ENSMUSG00000035919	protein_coding	Bbs9
ENSMUST00000142313	#N/A	CDS end not found	protein_coding	1305649	ENSMUSG00000035919	protein_coding	Bbs9
ENSMUST00000128812	#N/A	CDS end not found	protein_coding	1305649	ENSMUSG00000035919	protein_coding	Bbs9
ENSMUST00000089399	#N/A	CDS end not found	protein_coding	1337859	ENSMUSG00000022641	protein_coding	Bbx
ENSMUST00000234234	#N/A	CDS end not found	protein_coding	1336167	ENSMUSG00000052712	protein_coding	BC004004
ENSMUST00000234459	#N/A	CDS end not found	protein_coding	1336167	ENSMUSG00000052712	protein_coding	BC004004
ENSMUST00000235040	#N/A	CDS end not found	protein_coding	1336167	ENSMUSG00000052712	protein_coding	BC004004
ENSMUST00000234714	#N/A	CDS end not found	protein_coding	1336167	ENSMUSG00000052712	protein_coding	BC004004
ENSMUST00000234845	#N/A	CDS end not found	protein_coding	1336167	ENSMUSG00000052712	protein_coding	BC004004
ENSMUST00000235074	#N/A	CDS end not found	protein_coding	1336167	ENSMUSG00000052712	protein_coding	BC004004
ENSMUST00000235038	#N/A	CDS end not found	protein_coding	1336167	ENSMUSG00000052712	protein_coding	BC004004
ENSMUST00000155575	#N/A	CDS end not found	protein_coding	1309175	ENSMUSG00000019132	protein_coding	BC005537
ENSMUST00000137677	CDS start not found	#N/A	protein_coding	1319977	ENSMUSG00000030780	protein_coding	BC017158
ENSMUST00000155931	CDS start not found	#N/A	protein_coding	1327578	ENSMUSG00000078786	protein_coding	BC024978
ENSMUST00000123108	CDS start not found	#N/A	protein_coding	1327578	ENSMUSG00000078786	protein_coding	BC024978
ENSMUST00000160055	#N/A	CDS end not found	protein_coding	1316397	ENSMUSG00000049946	protein_coding	BC030500
ENSMUST00000187096	#N/A	CDS end not found	protein_coding	1322499	ENSMUSG00000033722	protein_coding	BC034090
ENSMUST00000204086	#N/A	CDS end not found	protein_coding	1297975	ENSMUSG00000047515	protein_coding	BC049715
ENSMUST00000145211	#N/A	CDS end not found	protein_coding	1301775	ENSMUSG00000031022	protein_coding	BC051019
ENSMUST00000223957	CDS start not found	CDS end not found	protein_coding	1332424	ENSMUSG00000057246	protein_coding	BC051142
ENSMUST00000097348	CDS start not found	#N/A	protein_coding	1332424	ENSMUSG00000057246	protein_coding	BC051142
ENSMUST00000223765	CDS start not found	CDS end not found	protein_coding	1332424	ENSMUSG00000057246	protein_coding	BC051142
ENSMUST00000139063	#N/A	CDS end not found	protein_coding	1332424	ENSMUSG00000057246	protein_coding	BC051142
ENSMUST00000142317	#N/A	CDS end not found	protein_coding	1332424	ENSMUSG00000057246	protein_coding	BC051142
ENSMUST00000135217	#N/A	CDS end not found	protein_coding	1332424	ENSMUSG00000057246	protein_coding	BC051142
ENSMUST00000135096	CDS start not found	#N/A	protein_coding	1328624	ENSMUSG00000021763	protein_coding	BC067074
ENSMUST00000155244	#N/A	CDS end not found	protein_coding	1309401	ENSMUSG00000002980	protein_coding	Bcam
ENSMUST00000194193	#N/A	CDS end not found	protein_coding	1323479	ENSMUSG00000004892	protein_coding	Bcan
ENSMUST00000197073	#N/A	CDS end not found	protein_coding	1301845	ENSMUSG00000028121	protein_coding	Bcar3
ENSMUST00000199358	#N/A	CDS end not found	protein_coding	1301845	ENSMUSG00000028121	protein_coding	Bcar3
ENSMUST00000198659	#N/A	CDS end not found	protein_coding	1301845	ENSMUSG00000028121	protein_coding	Bcar3
ENSMUST00000199344	#N/A	CDS end not found	protein_coding	1301845	ENSMUSG00000028121	protein_coding	Bcar3
ENSMUST00000154650	CDS start not found	#N/A	protein_coding	1341663	ENSMUSG00000013523	protein_coding	Bcas1
ENSMUST00000142596	CDS start not found	#N/A	protein_coding	1329915	ENSMUSG00000059439	protein_coding	Bcas3
ENSMUST00000149662	CDS start not found	#N/A	protein_coding	1329915	ENSMUSG00000059439	protein_coding	Bcas3
ENSMUST00000092822	CDS start not found	#N/A	protein_coding	1329915	ENSMUSG00000059439	protein_coding	Bcas3
ENSMUST00000144276	CDS start not found	#N/A	protein_coding	1329915	ENSMUSG00000059439	protein_coding	Bcas3
ENSMUST00000154396	CDS start not found	#N/A	protein_coding	1329915	ENSMUSG00000059439	protein_coding	Bcas3
ENSMUST00000138423	#N/A	CDS end not found	protein_coding	1329915	ENSMUSG00000059439	protein_coding	Bcas3
ENSMUST00000204138	CDS start not found	CDS end not found	protein_coding	1320478	ENSMUSG00000030268	protein_coding	Bcat1
ENSMUST00000136819	CDS start not found	#N/A	protein_coding	1320478	ENSMUSG00000030268	protein_coding	Bcat1
ENSMUST00000123930	#N/A	CDS end not found	protein_coding	1320478	ENSMUSG00000030268	protein_coding	Bcat1
ENSMUST00000149769	#N/A	CDS end not found	protein_coding	1320478	ENSMUSG00000030268	protein_coding	Bcat1
ENSMUST00000210811	#N/A	CDS end not found	protein_coding	1332968	ENSMUSG00000030826	protein_coding	Bcat2
ENSMUST00000138216	#N/A	CDS end not found	protein_coding	1321144	ENSMUSG00000027792	protein_coding	Bche
ENSMUST00000205808	CDS start not found	#N/A	protein_coding	1307756	ENSMUSG00000060376	protein_coding	Bckdha
ENSMUST00000206068	CDS start not found	#N/A	protein_coding	1297066	ENSMUSG00000030802	protein_coding	Bckdk
ENSMUST00000151451	#N/A	CDS end not found	protein_coding	1297066	ENSMUSG00000030802	protein_coding	Bckdk
ENSMUST00000206140	#N/A	CDS end not found	protein_coding	1297066	ENSMUSG00000030802	protein_coding	Bckdk
ENSMUST00000128172	#N/A	CDS end not found	protein_coding	1338908	ENSMUSG00000007659	protein_coding	Bcl2l1
ENSMUST00000134357	#N/A	CDS end not found	protein_coding	1338908	ENSMUSG00000007659	protein_coding	Bcl2l1
ENSMUST00000146380	#N/A	CDS end not found	protein_coding	1338908	ENSMUSG00000007659	protein_coding	Bcl2l1
ENSMUST00000156688	#N/A	CDS end not found	protein_coding	1338908	ENSMUSG00000007659	protein_coding	Bcl2l1
ENSMUST00000207342	#N/A	CDS end not found	protein_coding	1326929	ENSMUSG00000003190	protein_coding	Bcl2l12
ENSMUST00000207443	#N/A	CDS end not found	protein_coding	1326929	ENSMUSG00000003190	protein_coding	Bcl2l12
ENSMUST00000203037	#N/A	CDS end not found	protein_coding	1327746	ENSMUSG00000009112	protein_coding	Bcl2l13
ENSMUST00000203584	#N/A	CDS end not found	protein_coding	1327746	ENSMUSG00000009112	protein_coding	Bcl2l13
ENSMUST00000127865	#N/A	CDS end not found	protein_coding	1300855	ENSMUSG00000030200	protein_coding	Bcl2l14
ENSMUST00000227108	#N/A	CDS end not found	protein_coding	1325738	ENSMUSG00000089682	protein_coding	Bcl2l2
ENSMUST00000135609	CDS start not found	#N/A	protein_coding	1314806	ENSMUSG00000053175	protein_coding	Bcl3
ENSMUST00000153449	#N/A	CDS end not found	protein_coding	1342247	ENSMUSG00000000317	protein_coding	Bcl6b
ENSMUST00000202606	#N/A	CDS end not found	protein_coding	1326839	ENSMUSG00000029681	protein_coding	Bcl7b
ENSMUST00000218913	#N/A	CDS end not found	protein_coding	1307403	ENSMUSG00000063382	protein_coding	Bcl9l
ENSMUST00000144598	#N/A	CDS end not found	protein_coding	1313753	ENSMUSG00000044150	protein_coding	Bclaf3
ENSMUST00000131623	#N/A	CDS end not found	protein_coding	1313753	ENSMUSG00000044150	protein_coding	Bclaf3
ENSMUST00000145872	#N/A	CDS end not found	protein_coding	1318522	ENSMUSG00000040363	protein_coding	Bcor
ENSMUST00000123004	#N/A	CDS end not found	protein_coding	1318522	ENSMUSG00000040363	protein_coding	Bcor
ENSMUST00000114972	CDS start not found	#N/A	protein_coding	1299138	ENSMUSG00000036959	protein_coding	Bcorl1
ENSMUST00000142160	CDS start not found	CDS end not found	protein_coding	1299138	ENSMUSG00000036959	protein_coding	Bcorl1
ENSMUST00000218591	CDS start not found	#N/A	protein_coding	1312984	ENSMUSG00000009681	protein_coding	Bcr
ENSMUST00000218057	#N/A	CDS end not found	protein_coding	1312984	ENSMUSG00000009681	protein_coding	Bcr
ENSMUST00000149039	#N/A	CDS end not found	protein_coding	1334244	ENSMUSG00000046598	protein_coding	Bdh1
ENSMUST00000183086	#N/A	CDS end not found	protein_coding	1342459	ENSMUSG00000041347	protein_coding	Bdkrb1
ENSMUST00000129863	CDS start not found	CDS end not found	protein_coding	1340675	ENSMUSG00000035086	protein_coding	Becn1
ENSMUST00000140706	#N/A	CDS end not found	protein_coding	1340675	ENSMUSG00000035086	protein_coding	Becn1
ENSMUST00000185745	#N/A	CDS end not found	protein_coding	1336447	ENSMUSG00000040867	protein_coding	Begain
ENSMUST00000216679	#N/A	CDS end not found	protein_coding	1330572	ENSMUSG00000038214	protein_coding	Bend3
ENSMUST00000214116	#N/A	CDS end not found	protein_coding	1330572	ENSMUSG00000038214	protein_coding	Bend3
ENSMUST00000201705	CDS start not found	#N/A	protein_coding	1321434	ENSMUSG00000092060	protein_coding	Bend4
ENSMUST00000139876	CDS start not found	#N/A	protein_coding	1307192	ENSMUSG00000028545	protein_coding	Bend5
ENSMUST00000235983	#N/A	CDS end not found	protein_coding	1324856	ENSMUSG00000037418	protein_coding	Best1
ENSMUST00000210710	#N/A	CDS end not found	protein_coding	1320756	ENSMUSG00000025484	protein_coding	Bet1l
ENSMUST00000211590	#N/A	CDS end not found	protein_coding	1320756	ENSMUSG00000025484	protein_coding	Bet1l
ENSMUST00000148374	#N/A	CDS end not found	protein_coding	1333351	ENSMUSG00000072964	protein_coding	Bhlhb9
ENSMUST00000172926	CDS start not found	CDS end not found	protein_coding	1328733	ENSMUSG00000003452	protein_coding	Bicd1
ENSMUST00000220723	CDS start not found	#N/A	protein_coding	1298825	ENSMUSG00000037933	protein_coding	Bicd2
ENSMUST00000148276	CDS start not found	CDS end not found	protein_coding	1322928	ENSMUSG00000041609	protein_coding	Bicdl1
ENSMUST00000141950	CDS start not found	CDS end not found	protein_coding	1322928	ENSMUSG00000041609	protein_coding	Bicdl1
ENSMUST00000233455	#N/A	CDS end not found	protein_coding	1338674	ENSMUSG00000036568	protein_coding	Bicral
ENSMUST00000145948	#N/A	CDS end not found	protein_coding	1327715	ENSMUSG00000004446	protein_coding	Bid
ENSMUST00000229165	#N/A	CDS end not found	protein_coding	1337946	ENSMUSG00000016758	protein_coding	Bik
ENSMUST00000234024	#N/A	CDS end not found	protein_coding	1322340	ENSMUSG00000024381	protein_coding	Bin1
ENSMUST00000182574	#N/A	CDS end not found	protein_coding	1326691	ENSMUSG00000098112	protein_coding	Bin2
ENSMUST00000182068	#N/A	CDS end not found	protein_coding	1326691	ENSMUSG00000098112	protein_coding	Bin2
ENSMUST00000159323	#N/A	CDS end not found	protein_coding	1306938	ENSMUSG00000032000	protein_coding	Birc3
ENSMUST00000115673	#N/A	CDS end not found	protein_coding	1306938	ENSMUSG00000032000	protein_coding	Birc3
ENSMUST00000182278	CDS start not found	CDS end not found	protein_coding	1331078	ENSMUSG00000024073	protein_coding	Birc6
ENSMUST00000234521	CDS start not found	CDS end not found	protein_coding	1331078	ENSMUSG00000024073	protein_coding	Birc6
ENSMUST00000182845	CDS start not found	CDS end not found	protein_coding	1331078	ENSMUSG00000024073	protein_coding	Birc6
ENSMUST00000182323	CDS start not found	#N/A	protein_coding	1331078	ENSMUSG00000024073	protein_coding	Birc6
ENSMUST00000177957	CDS start not found	CDS end not found	protein_coding	1331078	ENSMUSG00000024073	protein_coding	Birc6
ENSMUST00000155917	#N/A	CDS end not found	protein_coding	1304606	ENSMUSG00000041684	protein_coding	Bivm
ENSMUST00000129068	#N/A	CDS end not found	protein_coding	1304606	ENSMUSG00000041684	protein_coding	Bivm
ENSMUST00000173378	#N/A	CDS end not found	protein_coding	1335838	ENSMUSG00000067787	protein_coding	Blcap
ENSMUST00000206901	CDS start not found	#N/A	protein_coding	1304002	ENSMUSG00000030528	protein_coding	Blm
ENSMUST00000125145	#N/A	CDS end not found	protein_coding	1324274	ENSMUSG00000020840	protein_coding	Blmh
ENSMUST00000140781	#N/A	CDS end not found	protein_coding	1324274	ENSMUSG00000020840	protein_coding	Blmh
ENSMUST00000155053	#N/A	CDS end not found	protein_coding	1324274	ENSMUSG00000020840	protein_coding	Blmh
ENSMUST00000146197	#N/A	CDS end not found	protein_coding	1324274	ENSMUSG00000020840	protein_coding	Blmh
ENSMUST00000135529	#N/A	CDS end not found	protein_coding	1341401	ENSMUSG00000001999	protein_coding	Blvra
ENSMUST00000142737	#N/A	CDS end not found	protein_coding	1341401	ENSMUSG00000001999	protein_coding	Blvra
ENSMUST00000131608	#N/A	CDS end not found	protein_coding	1302787	ENSMUSG00000044117	protein_coding	Bmerb1
ENSMUST00000156284	#N/A	CDS end not found	protein_coding	1332794	ENSMUSG00000026739	protein_coding	Bmi1
ENSMUST00000134734	#N/A	CDS end not found	protein_coding	1332794	ENSMUSG00000026739	protein_coding	Bmi1
ENSMUST00000147365	#N/A	CDS end not found	protein_coding	1332794	ENSMUSG00000026739	protein_coding	Bmi1
ENSMUST00000150834	#N/A	CDS end not found	protein_coding	1332794	ENSMUSG00000026739	protein_coding	Bmi1
ENSMUST00000223628	#N/A	CDS end not found	protein_coding	1332377	ENSMUSG00000039004	protein_coding	Bmp6
ENSMUST00000214050	CDS start not found	CDS end not found	protein_coding	1307892	ENSMUSG00000031963	protein_coding	Bmper
ENSMUST00000171343	#N/A	CDS end not found	protein_coding	1308307	ENSMUSG00000021796	protein_coding	Bmpr1a
ENSMUST00000171551	#N/A	CDS end not found	protein_coding	1308307	ENSMUSG00000021796	protein_coding	Bmpr1a
ENSMUST00000176998	CDS start not found	#N/A	protein_coding	1328834	ENSMUSG00000028487	protein_coding	Bnc2
ENSMUST00000176702	CDS start not found	CDS end not found	protein_coding	1328834	ENSMUSG00000028487	protein_coding	Bnc2
ENSMUST00000177040	CDS start not found	#N/A	protein_coding	1328834	ENSMUSG00000028487	protein_coding	Bnc2
ENSMUST00000177277	CDS start not found	#N/A	protein_coding	1328834	ENSMUSG00000028487	protein_coding	Bnc2
ENSMUST00000176601	CDS start not found	#N/A	protein_coding	1328834	ENSMUSG00000028487	protein_coding	Bnc2
ENSMUST00000176971	CDS start not found	#N/A	protein_coding	1328834	ENSMUSG00000028487	protein_coding	Bnc2
ENSMUST00000176370	#N/A	CDS end not found	protein_coding	1328834	ENSMUSG00000028487	protein_coding	Bnc2
ENSMUST00000176418	#N/A	CDS end not found	protein_coding	1328834	ENSMUSG00000028487	protein_coding	Bnc2
ENSMUST00000176947	#N/A	CDS end not found	protein_coding	1328834	ENSMUSG00000028487	protein_coding	Bnc2
ENSMUST00000175756	#N/A	CDS end not found	protein_coding	1328834	ENSMUSG00000028487	protein_coding	Bnc2
ENSMUST00000175969	#N/A	CDS end not found	protein_coding	1328834	ENSMUSG00000028487	protein_coding	Bnc2
ENSMUST00000175800	#N/A	CDS end not found	protein_coding	1328834	ENSMUSG00000028487	protein_coding	Bnc2
ENSMUST00000137989	CDS start not found	#N/A	protein_coding	1342562	ENSMUSG00000024191	protein_coding	Bnip1
ENSMUST00000137472	CDS start not found	#N/A	protein_coding	1331570	ENSMUSG00000011958	protein_coding	Bnip2
ENSMUST00000125515	#N/A	CDS end not found	protein_coding	1308148	ENSMUSG00000028115	protein_coding	Bnipl
ENSMUST00000200888	CDS start not found	#N/A	protein_coding	1317785	ENSMUSG00000026278	protein_coding	Bok
ENSMUST00000188394	#N/A	CDS end not found	protein_coding	1317785	ENSMUSG00000026278	protein_coding	Bok
ENSMUST00000173983	CDS start not found	#N/A	protein_coding	1332846	ENSMUSG00000025977	protein_coding	Boll
ENSMUST00000138668	#N/A	CDS end not found	protein_coding	1311344	ENSMUSG00000038871	protein_coding	Bpgm
ENSMUST00000139067	#N/A	CDS end not found	protein_coding	1311344	ENSMUSG00000038871	protein_coding	Bpgm
ENSMUST00000149131	#N/A	CDS end not found	protein_coding	1311344	ENSMUSG00000038871	protein_coding	Bpgm
ENSMUST00000145388	#N/A	CDS end not found	protein_coding	1343587	ENSMUSG00000042459	protein_coding	Bpifa2
ENSMUST00000135501	#N/A	CDS end not found	protein_coding	1343230	ENSMUSG00000068009	protein_coding	Bpifb6
ENSMUST00000151769	#N/A	CDS end not found	protein_coding	1339883	ENSMUSG00000026617	protein_coding	Bpnt1
ENSMUST00000133317	CDS start not found	#N/A	protein_coding	1338883	ENSMUSG00000040481	protein_coding	Bptf
ENSMUST00000208369	CDS start not found	#N/A	protein_coding	1338883	ENSMUSG00000040481	protein_coding	Bptf
ENSMUST00000149486	CDS start not found	CDS end not found	protein_coding	1338883	ENSMUSG00000040481	protein_coding	Bptf
ENSMUST00000101497	CDS start not found	#N/A	protein_coding	1327951	ENSMUSG00000002413	protein_coding	Braf
ENSMUST00000142701	CDS start not found	#N/A	protein_coding	1329789	ENSMUSG00000029458	protein_coding	Brap
ENSMUST00000191198	CDS start not found	CDS end not found	protein_coding	1337797	ENSMUSG00000017146	protein_coding	Brca1
ENSMUST00000190862	#N/A	CDS end not found	protein_coding	1337797	ENSMUSG00000017146	protein_coding	Brca1
ENSMUST00000202003	#N/A	CDS end not found	protein_coding	1343689	ENSMUSG00000041147	protein_coding	Brca2
ENSMUST00000133781	#N/A	CDS end not found	protein_coding	1304398	ENSMUSG00000031201	protein_coding	Brcc3
ENSMUST00000152228	#N/A	CDS end not found	protein_coding	1304398	ENSMUSG00000031201	protein_coding	Brcc3
ENSMUST00000173032	CDS start not found	CDS end not found	protein_coding	1334911	ENSMUSG00000024335	protein_coding	Brd2
ENSMUST00000151986	#N/A	CDS end not found	protein_coding	1334911	ENSMUSG00000024335	protein_coding	Brd2
ENSMUST00000147736	#N/A	CDS end not found	protein_coding	1328267	ENSMUSG00000026918	protein_coding	Brd3
ENSMUST00000138693	#N/A	CDS end not found	protein_coding	1328267	ENSMUSG00000026918	protein_coding	Brd3
ENSMUST00000154316	#N/A	CDS end not found	protein_coding	1328267	ENSMUSG00000026918	protein_coding	Brd3
ENSMUST00000230858	CDS start not found	CDS end not found	protein_coding	1330300	ENSMUSG00000024002	protein_coding	Brd4
ENSMUST00000237008	#N/A	CDS end not found	protein_coding	1330300	ENSMUSG00000024002	protein_coding	Brd4
ENSMUST00000127893	#N/A	CDS end not found	protein_coding	1330300	ENSMUSG00000024002	protein_coding	Brd4
ENSMUST00000237692	#N/A	CDS end not found	protein_coding	1330300	ENSMUSG00000024002	protein_coding	Brd4
ENSMUST00000223525	CDS start not found	CDS end not found	protein_coding	1340779	ENSMUSG00000057649	protein_coding	Brd9
ENSMUST00000222749	#N/A	CDS end not found	protein_coding	1340779	ENSMUSG00000057649	protein_coding	Brd9
ENSMUST00000211236	CDS start not found	#N/A	protein_coding	1321580	ENSMUSG00000031487	protein_coding	Brf2
ENSMUST00000198811	CDS start not found	#N/A	protein_coding	1326375	ENSMUSG00000037905	protein_coding	Bri3bp
ENSMUST00000132847	#N/A	CDS end not found	protein_coding	1332292	ENSMUSG00000035131	protein_coding	Brinp3
ENSMUST00000169050	#N/A	CDS end not found	protein_coding	1301383	ENSMUSG00000022247	protein_coding	Brix1
ENSMUST00000235918	#N/A	CDS end not found	protein_coding	1296429	ENSMUSG00000080268	protein_coding	Brms1
ENSMUST00000192829	#N/A	CDS end not found	protein_coding	1336709	ENSMUSG00000046836	protein_coding	Brox
ENSMUST00000156029	CDS start not found	#N/A	protein_coding	1330120	ENSMUSG00000063952	protein_coding	Brpf3
ENSMUST00000233520	#N/A	CDS end not found	protein_coding	1330120	ENSMUSG00000063952	protein_coding	Brpf3
ENSMUST00000233182	#N/A	CDS end not found	protein_coding	1330120	ENSMUSG00000063952	protein_coding	Brpf3
ENSMUST00000136233	#N/A	CDS end not found	protein_coding	1330120	ENSMUSG00000063952	protein_coding	Brpf3
ENSMUST00000123637	CDS start not found	#N/A	protein_coding	1309437	ENSMUSG00000035390	protein_coding	Brsk1
ENSMUST00000174237	CDS start not found	CDS end not found	protein_coding	1342673	ENSMUSG00000053046	protein_coding	Brsk2
ENSMUST00000173313	CDS start not found	#N/A	protein_coding	1342673	ENSMUSG00000053046	protein_coding	Brsk2
ENSMUST00000173941	CDS start not found	#N/A	protein_coding	1342673	ENSMUSG00000053046	protein_coding	Brsk2
ENSMUST00000232993	CDS start not found	CDS end not found	protein_coding	1338411	ENSMUSG00000022914	protein_coding	Brwd1
ENSMUST00000233074	CDS start not found	CDS end not found	protein_coding	1338411	ENSMUSG00000022914	protein_coding	Brwd1
ENSMUST00000233084	CDS start not found	CDS end not found	protein_coding	1338411	ENSMUSG00000022914	protein_coding	Brwd1
ENSMUST00000138013	#N/A	CDS end not found	protein_coding	1296976	ENSMUSG00000040859	protein_coding	Bsdc1
ENSMUST00000178383	CDS start not found	#N/A	protein_coding	1333439	ENSMUSG00000023175	protein_coding	Bsg
ENSMUST00000124763	CDS start not found	#N/A	protein_coding	1320129	ENSMUSG00000032589	protein_coding	Bsn
ENSMUST00000020231	#N/A	CDS end not found	protein_coding	1334531	ENSMUSG00000020042	protein_coding	Btbd11
ENSMUST00000131876	CDS start not found	CDS end not found	protein_coding	1339303	ENSMUSG00000003344	protein_coding	Btbd2
ENSMUST00000223508	CDS start not found	CDS end not found	protein_coding	1330629	ENSMUSG00000002803	protein_coding	Btbd6
ENSMUST00000223368	CDS start not found	#N/A	protein_coding	1330629	ENSMUSG00000002803	protein_coding	Btbd6
ENSMUST00000221500	#N/A	CDS end not found	protein_coding	1330629	ENSMUSG00000002803	protein_coding	Btbd6
ENSMUST00000152474	#N/A	CDS end not found	protein_coding	1311769	ENSMUSG00000111375	protein_coding	Btbd8
ENSMUST00000237164	CDS start not found	CDS end not found	protein_coding	1333970	ENSMUSG00000062202	protein_coding	Btbd9
ENSMUST00000237732	CDS start not found	#N/A	protein_coding	1333970	ENSMUSG00000062202	protein_coding	Btbd9
ENSMUST00000236825	#N/A	CDS end not found	protein_coding	1333970	ENSMUSG00000062202	protein_coding	Btbd9
ENSMUST00000237037	#N/A	CDS end not found	protein_coding	1333970	ENSMUSG00000062202	protein_coding	Btbd9
ENSMUST00000231353	CDS start not found	#N/A	protein_coding	1342457	ENSMUSG00000022863	protein_coding	Btg3
ENSMUST00000148124	#N/A	CDS end not found	protein_coding	1342457	ENSMUSG00000022863	protein_coding	Btg3
ENSMUST00000214452	#N/A	CDS end not found	protein_coding	1295250	ENSMUSG00000032056	protein_coding	Btg4
ENSMUST00000153999	#N/A	CDS end not found	protein_coding	1317961	ENSMUSG00000040283	protein_coding	Btnl9
ENSMUST00000224318	#N/A	CDS end not found	protein_coding	1321723	ENSMUSG00000025217	protein_coding	Btrc
ENSMUST00000223764	#N/A	CDS end not found	protein_coding	1321723	ENSMUSG00000025217	protein_coding	Btrc
ENSMUST00000223684	#N/A	CDS end not found	protein_coding	1321723	ENSMUSG00000025217	protein_coding	Btrc
ENSMUST00000207231	#N/A	CDS end not found	protein_coding	1301569	ENSMUSG00000066979	protein_coding	Bub3
ENSMUST00000213932	CDS start not found	#N/A	protein_coding	1305822	ENSMUSG00000032077	protein_coding	Bud13
ENSMUST00000129691	CDS start not found	#N/A	protein_coding	1321795	ENSMUSG00000005378	protein_coding	Bud23
ENSMUST00000201554	#N/A	CDS end not found	protein_coding	1321795	ENSMUSG00000005378	protein_coding	Bud23
ENSMUST00000148549	#N/A	CDS end not found	protein_coding	1321795	ENSMUSG00000005378	protein_coding	Bud23
ENSMUST00000141309	#N/A	CDS end not found	protein_coding	1321795	ENSMUSG00000005378	protein_coding	Bud23
ENSMUST00000188898	#N/A	CDS end not found	protein_coding	1342316	ENSMUSG00000051223	protein_coding	Bzw1
ENSMUST00000220763	#N/A	CDS end not found	protein_coding	1331720	ENSMUSG00000020547	protein_coding	Bzw2
ENSMUST00000223382	#N/A	CDS end not found	protein_coding	1331720	ENSMUSG00000020547	protein_coding	Bzw2
ENSMUST00000223474	#N/A	CDS end not found	protein_coding	1331720	ENSMUSG00000020547	protein_coding	Bzw2
ENSMUST00000220828	#N/A	CDS end not found	protein_coding	1331720	ENSMUSG00000020547	protein_coding	Bzw2
ENSMUST00000221388	#N/A	CDS end not found	protein_coding	1331720	ENSMUSG00000020547	protein_coding	Bzw2
ENSMUST00000161685	CDS start not found	#N/A	protein_coding	1338219	ENSMUSG00000052477	protein_coding	C130026I21Rik
ENSMUST00000159582	#N/A	CDS end not found	protein_coding	1338219	ENSMUSG00000052477	protein_coding	C130026I21Rik
ENSMUST00000156784	#N/A	CDS end not found	protein_coding	1323346	ENSMUSG00000000581	protein_coding	C1d
ENSMUST00000124861	#N/A	CDS end not found	protein_coding	1343248	ENSMUSG00000017446	protein_coding	C1qtnf1
ENSMUST00000133558	#N/A	CDS end not found	protein_coding	1343248	ENSMUSG00000017446	protein_coding	C1qtnf1
ENSMUST00000151912	#N/A	CDS end not found	protein_coding	1303362	ENSMUSG00000046491	protein_coding	C1qtnf2
ENSMUST00000152956	#N/A	CDS end not found	protein_coding	1310458	ENSMUSG00000079592	protein_coding	C1qtnf5
ENSMUST00000206295	#N/A	CDS end not found	protein_coding	1310458	ENSMUSG00000079592	protein_coding	C1qtnf5
ENSMUST00000206769	#N/A	CDS end not found	protein_coding	1310458	ENSMUSG00000079592	protein_coding	C1qtnf5
ENSMUST00000205500	#N/A	CDS end not found	protein_coding	1310458	ENSMUSG00000079592	protein_coding	C1qtnf5
ENSMUST00000230943	#N/A	CDS end not found	protein_coding	1320630	ENSMUSG00000022440	protein_coding	C1qtnf6
ENSMUST00000144558	#N/A	CDS end not found	protein_coding	1297406	ENSMUSG00000061535	protein_coding	C1qtnf7
ENSMUST00000159463	#N/A	CDS end not found	protein_coding	1295078	ENSMUSG00000038521	protein_coding	C1s1
ENSMUST00000162844	#N/A	CDS end not found	protein_coding	1295078	ENSMUSG00000038521	protein_coding	C1s1
ENSMUST00000134300	CDS start not found	CDS end not found	protein_coding	1315997	ENSMUSG00000024371	protein_coding	C2
ENSMUST00000231575	CDS start not found	CDS end not found	protein_coding	1336255	ENSMUSG00000045975	protein_coding	C2cd2
ENSMUST00000231903	CDS start not found	CDS end not found	protein_coding	1336255	ENSMUSG00000045975	protein_coding	C2cd2
ENSMUST00000232165	#N/A	CDS end not found	protein_coding	1336255	ENSMUSG00000045975	protein_coding	C2cd2
ENSMUST00000213160	CDS start not found	#N/A	protein_coding	1310175	ENSMUSG00000032120	protein_coding	C2cd2l
ENSMUST00000120196	CDS start not found	#N/A	protein_coding	1328368	ENSMUSG00000047248	protein_coding	C2cd3
ENSMUST00000119647	CDS start not found	#N/A	protein_coding	1328368	ENSMUSG00000047248	protein_coding	C2cd3
ENSMUST00000204043	CDS start not found	CDS end not found	protein_coding	1330164	ENSMUSG00000030279	protein_coding	C2cd5
ENSMUST00000204140	#N/A	CDS end not found	protein_coding	1330164	ENSMUSG00000030279	protein_coding	C2cd5
ENSMUST00000177425	CDS start not found	#N/A	protein_coding	1337943	ENSMUSG00000024164	protein_coding	C3
ENSMUST00000177046	CDS start not found	CDS end not found	protein_coding	1337943	ENSMUSG00000024164	protein_coding	C3
ENSMUST00000171642	CDS start not found	CDS end not found	protein_coding	1316443	ENSMUSG00000026405	protein_coding	C4bp
ENSMUST00000137276	#N/A	CDS end not found	protein_coding	1316443	ENSMUSG00000026405	protein_coding	C4bp
ENSMUST00000151567	CDS start not found	#N/A	protein_coding	1302962	ENSMUSG00000036377	protein_coding	C530008M17Rik
ENSMUST00000128112	#N/A	CDS end not found	protein_coding	1302962	ENSMUSG00000036377	protein_coding	C530008M17Rik
ENSMUST00000209442	#N/A	CDS end not found	protein_coding	1310326	ENSMUSG00000049130	protein_coding	C5ar1
ENSMUST00000161997	#N/A	CDS end not found	protein_coding	1304145	ENSMUSG00000022181	protein_coding	C6
ENSMUST00000146376	#N/A	CDS end not found	protein_coding	1320985	ENSMUSG00000050390	protein_coding	C77080
ENSMUST00000145261	#N/A	CDS end not found	protein_coding	1320985	ENSMUSG00000050390	protein_coding	C77080
ENSMUST00000159578	#N/A	CDS end not found	protein_coding	1304268	ENSMUSG00000070686	protein_coding	C87414
ENSMUST00000160382	#N/A	CDS end not found	protein_coding	1304268	ENSMUSG00000070686	protein_coding	C87414
ENSMUST00000203568	#N/A	CDS end not found	protein_coding	1301608	ENSMUSG00000046679	protein_coding	C87436
ENSMUST00000156062	#N/A	CDS end not found	protein_coding	1312365	ENSMUSG00000038330	protein_coding	C87499
ENSMUST00000134155	#N/A	CDS end not found	protein_coding	1312365	ENSMUSG00000038330	protein_coding	C87499
ENSMUST00000147855	#N/A	CDS end not found	protein_coding	1297184	ENSMUSG00000046262	protein_coding	C87977
ENSMUST00000146836	#N/A	CDS end not found	protein_coding	1297184	ENSMUSG00000046262	protein_coding	C87977
ENSMUST00000147905	CDS start not found	#N/A	protein_coding	1317151	ENSMUSG00000022149	protein_coding	C9
ENSMUST00000239135	CDS start not found	#N/A	protein_coding	1328481	ENSMUSG00000118522	protein_coding	CAAA01077340.1
ENSMUST00000126962	#N/A	CDS end not found	protein_coding	1341636	ENSMUSG00000036707	protein_coding	Cab39
ENSMUST00000130754	#N/A	CDS end not found	protein_coding	1341636	ENSMUSG00000036707	protein_coding	Cab39
ENSMUST00000224893	#N/A	CDS end not found	protein_coding	1312417	ENSMUSG00000021981	protein_coding	Cab39l
ENSMUST00000223678	#N/A	CDS end not found	protein_coding	1312417	ENSMUSG00000021981	protein_coding	Cab39l
ENSMUST00000219806	CDS start not found	CDS end not found	protein_coding	1321132	ENSMUSG00000020196	protein_coding	Cabin1
ENSMUST00000217810	CDS start not found	#N/A	protein_coding	1321132	ENSMUSG00000020196	protein_coding	Cabin1
ENSMUST00000218469	#N/A	CDS end not found	protein_coding	1321132	ENSMUSG00000020196	protein_coding	Cabin1
ENSMUST00000159593	#N/A	CDS end not found	protein_coding	1305940	ENSMUSG00000024857	protein_coding	Cabp2
ENSMUST00000181589	#N/A	CDS end not found	protein_coding	1351100	ENSMUSG00000097733	protein_coding	Cabp2
ENSMUST00000133807	CDS start not found	#N/A	protein_coding	1305565	ENSMUSG00000015488	protein_coding	Cacfd1
ENSMUST00000215756	CDS start not found	#N/A	protein_coding	1311120	ENSMUSG00000034656	protein_coding	Cacna1a
ENSMUST00000153691	CDS start not found	CDS end not found	protein_coding	1311120	ENSMUSG00000034656	protein_coding	Cacna1a
ENSMUST00000131861	CDS start not found	#N/A	protein_coding	1314185	ENSMUSG00000004113	protein_coding	Cacna1b
ENSMUST00000133892	CDS start not found	CDS end not found	protein_coding	1314185	ENSMUSG00000004113	protein_coding	Cacna1b
ENSMUST00000155356	CDS start not found	CDS end not found	protein_coding	1314185	ENSMUSG00000004113	protein_coding	Cacna1b
ENSMUST00000124183	CDS start not found	CDS end not found	protein_coding	1314185	ENSMUSG00000004113	protein_coding	Cacna1b
ENSMUST00000238568	CDS start not found	#N/A	protein_coding	1327883	ENSMUSG00000015968	protein_coding	Cacna1d
ENSMUST00000238336	CDS start not found	CDS end not found	protein_coding	1327883	ENSMUSG00000015968	protein_coding	Cacna1d
ENSMUST00000238690	CDS start not found	CDS end not found	protein_coding	1327883	ENSMUSG00000015968	protein_coding	Cacna1d
ENSMUST00000238571	CDS start not found	CDS end not found	protein_coding	1327883	ENSMUSG00000015968	protein_coding	Cacna1d
ENSMUST00000226546	CDS start not found	CDS end not found	protein_coding	1319164	ENSMUSG00000004110	protein_coding	Cacna1e
ENSMUST00000238369	#N/A	CDS end not found	protein_coding	1319164	ENSMUSG00000004110	protein_coding	Cacna1e
ENSMUST00000133637	#N/A	CDS end not found	protein_coding	1304417	ENSMUSG00000031142	protein_coding	Cacna1f
ENSMUST00000128628	#N/A	CDS end not found	protein_coding	1304417	ENSMUSG00000031142	protein_coding	Cacna1f
ENSMUST00000156047	#N/A	CDS end not found	protein_coding	1304417	ENSMUSG00000031142	protein_coding	Cacna1f
ENSMUST00000161035	CDS start not found	CDS end not found	protein_coding	1340734	ENSMUSG00000024112	protein_coding	Cacna1h
ENSMUST00000159623	#N/A	CDS end not found	protein_coding	1340734	ENSMUSG00000024112	protein_coding	Cacna1h
ENSMUST00000161863	CDS start not found	CDS end not found	protein_coding	1298133	ENSMUSG00000022416	protein_coding	Cacna1i
ENSMUST00000162025	CDS start not found	CDS end not found	protein_coding	1298133	ENSMUSG00000022416	protein_coding	Cacna1i
ENSMUST00000160175	CDS start not found	CDS end not found	protein_coding	1298133	ENSMUSG00000022416	protein_coding	Cacna1i
ENSMUST00000161865	CDS start not found	#N/A	protein_coding	1319708	ENSMUSG00000026407	protein_coding	Cacna1s
ENSMUST00000193522	CDS start not found	CDS end not found	protein_coding	1302634	ENSMUSG00000057914	protein_coding	Cacnb2
ENSMUST00000182563	#N/A	CDS end not found	protein_coding	1331630	ENSMUSG00000066189	protein_coding	Cacng3
ENSMUST00000182095	#N/A	CDS end not found	protein_coding	1331630	ENSMUSG00000066189	protein_coding	Cacng3
ENSMUST00000203061	CDS start not found	#N/A	protein_coding	1350467	ENSMUSG00000106728	protein_coding	Cacng8
ENSMUST00000203617	CDS start not found	#N/A	protein_coding	1296014	ENSMUSG00000053395	protein_coding	Cacng8
ENSMUST00000218120	CDS start not found	CDS end not found	protein_coding	1343109	ENSMUSG00000034889	protein_coding	Cactin
ENSMUST00000195654	#N/A	CDS end not found	protein_coding	1336615	ENSMUSG00000014226	protein_coding	Cacybp
ENSMUST00000202973	CDS start not found	CDS end not found	protein_coding	1307634	ENSMUSG00000013629	protein_coding	Cad
ENSMUST00000128168	CDS start not found	#N/A	protein_coding	1330277	ENSMUSG00000064115	protein_coding	Cadm2
ENSMUST00000123266	#N/A	CDS end not found	protein_coding	1330277	ENSMUSG00000064115	protein_coding	Cadm2
ENSMUST00000224581	CDS start not found	CDS end not found	protein_coding	1318700	ENSMUSG00000054423	protein_coding	Cadps
ENSMUST00000125350	CDS start not found	#N/A	protein_coding	1309021	ENSMUSG00000017978	protein_coding	Cadps2
ENSMUST00000131066	#N/A	CDS end not found	protein_coding	1326489	ENSMUSG00000044566	protein_coding	Cage1
ENSMUST00000206156	#N/A	CDS end not found	protein_coding	1313423	ENSMUSG00000030669	protein_coding	Calca
ENSMUST00000182044	#N/A	CDS end not found	protein_coding	1314218	ENSMUSG00000030666	protein_coding	Calcb
ENSMUST00000168112	CDS start not found	#N/A	protein_coding	1328388	ENSMUSG00000023055	protein_coding	Calcoco1
ENSMUST00000230035	#N/A	CDS end not found	protein_coding	1328388	ENSMUSG00000023055	protein_coding	Calcoco1
ENSMUST00000123823	CDS start not found	CDS end not found	protein_coding	1298288	ENSMUSG00000029761	protein_coding	Cald1
ENSMUST00000136907	CDS start not found	CDS end not found	protein_coding	1298288	ENSMUSG00000029761	protein_coding	Cald1
ENSMUST00000126181	CDS start not found	CDS end not found	protein_coding	1298288	ENSMUSG00000029761	protein_coding	Cald1
ENSMUST00000142716	CDS start not found	CDS end not found	protein_coding	1298288	ENSMUSG00000029761	protein_coding	Cald1
ENSMUST00000142512	#N/A	CDS end not found	protein_coding	1298288	ENSMUSG00000029761	protein_coding	Cald1
ENSMUST00000173139	CDS start not found	#N/A	protein_coding	1320113	ENSMUSG00000019370	protein_coding	Calm3
ENSMUST00000222976	CDS start not found	#N/A	protein_coding	1303519	ENSMUSG00000063130	protein_coding	Calml3
ENSMUST00000202728	#N/A	CDS end not found	protein_coding	1298351	ENSMUSG00000060371	protein_coding	Caln1
ENSMUST00000141131	#N/A	CDS end not found	protein_coding	1298351	ENSMUSG00000060371	protein_coding	Caln1
ENSMUST00000172607	CDS start not found	#N/A	protein_coding	1318211	ENSMUSG00000029767	protein_coding	Calu
ENSMUST00000156163	CDS start not found	#N/A	protein_coding	1318211	ENSMUSG00000029767	protein_coding	Calu
ENSMUST00000155543	#N/A	CDS end not found	protein_coding	1333314	ENSMUSG00000030272	protein_coding	Camk1
ENSMUST00000163202	CDS start not found	CDS end not found	protein_coding	1326670	ENSMUSG00000016179	protein_coding	Camk1g
ENSMUST00000137805	CDS start not found	CDS end not found	protein_coding	1321771	ENSMUSG00000024617	protein_coding	Camk2a
ENSMUST00000066452	CDS start not found	#N/A	protein_coding	1300196	ENSMUSG00000053819	protein_coding	Camk2d
ENSMUST00000170149	CDS start not found	#N/A	protein_coding	1300196	ENSMUSG00000053819	protein_coding	Camk2d
ENSMUST00000225328	CDS start not found	CDS end not found	protein_coding	1304227	ENSMUSG00000021820	protein_coding	Camk2g
ENSMUST00000224887	CDS start not found	CDS end not found	protein_coding	1304227	ENSMUSG00000021820	protein_coding	Camk2g
ENSMUST00000223712	CDS start not found	CDS end not found	protein_coding	1304227	ENSMUSG00000021820	protein_coding	Camk2g
ENSMUST00000225609	CDS start not found	CDS end not found	protein_coding	1304227	ENSMUSG00000021820	protein_coding	Camk2g
ENSMUST00000225463	CDS start not found	CDS end not found	protein_coding	1304227	ENSMUSG00000021820	protein_coding	Camk2g
ENSMUST00000234001	#N/A	CDS end not found	protein_coding	1324426	ENSMUSG00000038128	protein_coding	Camk4
ENSMUST00000145834	CDS start not found	#N/A	protein_coding	1332423	ENSMUSG00000020785	protein_coding	Camkk1
ENSMUST00000198029	CDS start not found	#N/A	protein_coding	1300498	ENSMUSG00000029471	protein_coding	Camkk2
ENSMUST00000197373	CDS start not found	#N/A	protein_coding	1300498	ENSMUSG00000029471	protein_coding	Camkk2
ENSMUST00000198257	#N/A	CDS end not found	protein_coding	1300498	ENSMUSG00000029471	protein_coding	Camkk2
ENSMUST00000199599	#N/A	CDS end not found	protein_coding	1300498	ENSMUSG00000029471	protein_coding	Camkk2
ENSMUST00000195219	#N/A	CDS end not found	protein_coding	1319760	ENSMUSG00000032936	protein_coding	Camkv
ENSMUST00000134054	CDS start not found	CDS end not found	protein_coding	1318058	ENSMUSG00000026933	protein_coding	Camsap1
ENSMUST00000142028	CDS start not found	CDS end not found	protein_coding	1318058	ENSMUSG00000026933	protein_coding	Camsap1
ENSMUST00000151593	CDS start not found	CDS end not found	protein_coding	1318058	ENSMUSG00000026933	protein_coding	Camsap1
ENSMUST00000134882	#N/A	CDS end not found	protein_coding	1318058	ENSMUSG00000026933	protein_coding	Camsap1
ENSMUST00000127823	#N/A	CDS end not found	protein_coding	1318058	ENSMUSG00000026933	protein_coding	Camsap1
ENSMUST00000194808	CDS start not found	#N/A	protein_coding	1323314	ENSMUSG00000041570	protein_coding	Camsap2
ENSMUST00000208036	#N/A	CDS end not found	protein_coding	1298630	ENSMUSG00000044433	protein_coding	Camsap3
ENSMUST00000140030	CDS start not found	#N/A	protein_coding	1313339	ENSMUSG00000014592	protein_coding	Camta1
ENSMUST00000131948	#N/A	CDS end not found	protein_coding	1313339	ENSMUSG00000014592	protein_coding	Camta1
ENSMUST00000126373	#N/A	CDS end not found	protein_coding	1330768	ENSMUSG00000020114	protein_coding	Cand1
ENSMUST00000128485	#N/A	CDS end not found	protein_coding	1313704	ENSMUSG00000028656	protein_coding	Cap1
ENSMUST00000155188	#N/A	CDS end not found	protein_coding	1304405	ENSMUSG00000056737	protein_coding	Capg
ENSMUST00000126124	#N/A	CDS end not found	protein_coding	1304405	ENSMUSG00000056737	protein_coding	Capg
ENSMUST00000155705	#N/A	CDS end not found	protein_coding	1304405	ENSMUSG00000056737	protein_coding	Capg
ENSMUST00000134809	#N/A	CDS end not found	protein_coding	1304405	ENSMUSG00000056737	protein_coding	Capg
ENSMUST00000126101	#N/A	CDS end not found	protein_coding	1304405	ENSMUSG00000056737	protein_coding	Capg
ENSMUST00000236798	#N/A	CDS end not found	protein_coding	1298091	ENSMUSG00000024942	protein_coding	Capn1
ENSMUST00000237519	#N/A	CDS end not found	protein_coding	1298091	ENSMUSG00000024942	protein_coding	Capn1
ENSMUST00000236537	#N/A	CDS end not found	protein_coding	1298091	ENSMUSG00000024942	protein_coding	Capn1
ENSMUST00000235138	#N/A	CDS end not found	protein_coding	1298091	ENSMUSG00000024942	protein_coding	Capn1
ENSMUST00000151342	#N/A	CDS end not found	protein_coding	1341848	ENSMUSG00000079110	protein_coding	Capn3
ENSMUST00000129430	#N/A	CDS end not found	protein_coding	1320519	ENSMUSG00000035547	protein_coding	Capn5
ENSMUST00000155056	#N/A	CDS end not found	protein_coding	1320519	ENSMUSG00000035547	protein_coding	Capn5
ENSMUST00000133086	#N/A	CDS end not found	protein_coding	1304316	ENSMUSG00000031981	protein_coding	Capn9
ENSMUST00000145606	CDS start not found	#N/A	protein_coding	1312751	ENSMUSG00000027184	protein_coding	Caprin1
ENSMUST00000143188	CDS start not found	CDS end not found	protein_coding	1312751	ENSMUSG00000027184	protein_coding	Caprin1
ENSMUST00000143349	CDS start not found	#N/A	protein_coding	1312751	ENSMUSG00000027184	protein_coding	Caprin1
ENSMUST00000127941	CDS start not found	#N/A	protein_coding	1321118	ENSMUSG00000030309	protein_coding	Caprin2
ENSMUST00000139914	#N/A	CDS end not found	protein_coding	1321118	ENSMUSG00000030309	protein_coding	Caprin2
ENSMUST00000195912	#N/A	CDS end not found	protein_coding	1324546	ENSMUSG00000070372	protein_coding	Capza1
ENSMUST00000152005	#N/A	CDS end not found	protein_coding	1302267	ENSMUSG00000015733	protein_coding	Capza2
ENSMUST00000131912	#N/A	CDS end not found	protein_coding	1338139	ENSMUSG00000028745	protein_coding	Capzb
ENSMUST00000145368	#N/A	CDS end not found	protein_coding	1338139	ENSMUSG00000028745	protein_coding	Capzb
ENSMUST00000138045	#N/A	CDS end not found	protein_coding	1338139	ENSMUSG00000028745	protein_coding	Capzb
ENSMUST00000144327	#N/A	CDS end not found	protein_coding	1304323	ENSMUSG00000027556	protein_coding	Car1
ENSMUST00000134829	CDS start not found	CDS end not found	protein_coding	1312036	ENSMUSG00000032373	protein_coding	Car12
ENSMUST00000147962	#N/A	CDS end not found	protein_coding	1312566	ENSMUSG00000038526	protein_coding	Car14
ENSMUST00000192609	#N/A	CDS end not found	protein_coding	1304972	ENSMUSG00000027562	protein_coding	Car2
ENSMUST00000108076	CDS start not found	#N/A	protein_coding	1326537	ENSMUSG00000000805	protein_coding	Car4
ENSMUST00000138073	CDS start not found	CDS end not found	protein_coding	1299496	ENSMUSG00000028463	protein_coding	Car9
ENSMUST00000141020	#N/A	CDS end not found	protein_coding	1298895	ENSMUSG00000041849	protein_coding	Card6
ENSMUST00000124986	#N/A	CDS end not found	protein_coding	1339509	ENSMUSG00000026017	protein_coding	Carf
ENSMUST00000216160	CDS start not found	#N/A	protein_coding	1306676	ENSMUSG00000032185	protein_coding	Carm1
ENSMUST00000151566	CDS start not found	#N/A	protein_coding	1310305	ENSMUSG00000021338	protein_coding	Carmil1
ENSMUST00000140042	#N/A	CDS end not found	protein_coding	1310305	ENSMUSG00000021338	protein_coding	Carmil1
ENSMUST00000123076	#N/A	CDS end not found	protein_coding	1310305	ENSMUSG00000021338	protein_coding	Carmil1
ENSMUST00000237815	CDS start not found	#N/A	protein_coding	1314890	ENSMUSG00000075289	protein_coding	Carns1
ENSMUST00000237517	CDS start not found	#N/A	protein_coding	1351175	ENSMUSG00000097064	protein_coding	Carns1
ENSMUST00000154022	#N/A	CDS end not found	protein_coding	1340255	ENSMUSG00000010755	protein_coding	Cars
ENSMUST00000211395	CDS start not found	#N/A	protein_coding	1305725	ENSMUSG00000056228	protein_coding	Cars2
ENSMUST00000136023	CDS start not found	#N/A	protein_coding	1331219	ENSMUSG00000060227	protein_coding	Casc4
ENSMUST00000141359	CDS start not found	CDS end not found	protein_coding	1300019	ENSMUSG00000015189	protein_coding	Casd1
ENSMUST00000204372	CDS start not found	CDS end not found	protein_coding	1300019	ENSMUSG00000015189	protein_coding	Casd1
ENSMUST00000139735	CDS start not found	CDS end not found	protein_coding	1316952	ENSMUSG00000031012	protein_coding	Cask
ENSMUST00000128095	CDS start not found	#N/A	protein_coding	1316952	ENSMUSG00000031012	protein_coding	Cask
ENSMUST00000156096	CDS start not found	#N/A	protein_coding	1316952	ENSMUSG00000031012	protein_coding	Cask
ENSMUST00000128012	CDS start not found	CDS end not found	protein_coding	1316952	ENSMUSG00000031012	protein_coding	Cask
ENSMUST00000124710	#N/A	CDS end not found	protein_coding	1316952	ENSMUSG00000031012	protein_coding	Cask
ENSMUST00000132780	#N/A	CDS end not found	protein_coding	1337333	ENSMUSG00000034471	protein_coding	Caskin2
ENSMUST00000156812	#N/A	CDS end not found	protein_coding	1337333	ENSMUSG00000034471	protein_coding	Caskin2
ENSMUST00000238505	#N/A	CDS end not found	protein_coding	1302032	ENSMUSG00000025888	protein_coding	Casp1
ENSMUST00000162846	#N/A	CDS end not found	protein_coding	1303042	ENSMUSG00000033538	protein_coding	Casp4
ENSMUST00000238892	#N/A	CDS end not found	protein_coding	1333157	ENSMUSG00000025076	protein_coding	Casp7
ENSMUST00000153094	#N/A	CDS end not found	protein_coding	1298141	ENSMUSG00000028914	protein_coding	Casp9
ENSMUST00000170700	#N/A	CDS end not found	protein_coding	1340319	ENSMUSG00000007122	protein_coding	Casq1
ENSMUST00000164123	#N/A	CDS end not found	protein_coding	1328665	ENSMUSG00000027861	protein_coding	Casq2
ENSMUST00000231578	#N/A	CDS end not found	protein_coding	1309266	ENSMUSG00000021585	protein_coding	Cast
ENSMUST00000139806	CDS start not found	#N/A	protein_coding	1314320	ENSMUSG00000028977	protein_coding	Casz1
ENSMUST00000239035	CDS start not found	#N/A	protein_coding	1314320	ENSMUSG00000028977	protein_coding	Casz1
ENSMUST00000147270	#N/A	CDS end not found	protein_coding	1314320	ENSMUSG00000028977	protein_coding	Casz1
ENSMUST00000128445	CDS start not found	CDS end not found	protein_coding	1312360	ENSMUSG00000073650	protein_coding	Catip
ENSMUST00000235380	CDS start not found	#N/A	protein_coding	1301935	ENSMUSG00000038498	protein_coding	Catsper1
ENSMUST00000233947	CDS start not found	#N/A	protein_coding	1333878	ENSMUSG00000040828	protein_coding	Catsperd
ENSMUST00000237586	CDS start not found	#N/A	protein_coding	1314385	ENSMUSG00000050623	protein_coding	Catsperz
ENSMUST00000237743	CDS start not found	#N/A	protein_coding	1314385	ENSMUSG00000050623	protein_coding	Catsperz
ENSMUST00000115455	#N/A	CDS end not found	protein_coding	1298763	ENSMUSG00000007655	protein_coding	Cav1
ENSMUST00000123439	#N/A	CDS end not found	protein_coding	1298763	ENSMUSG00000007655	protein_coding	Cav1
ENSMUST00000142853	#N/A	CDS end not found	protein_coding	1324818	ENSMUSG00000035640	protein_coding	Cbarp
ENSMUST00000155202	CDS start not found	CDS end not found	protein_coding	1343836	ENSMUSG00000038533	protein_coding	Cbfa2t2
ENSMUST00000137526	CDS start not found	#N/A	protein_coding	1343836	ENSMUSG00000038533	protein_coding	Cbfa2t2
ENSMUST00000109724	#N/A	CDS end not found	protein_coding	1343836	ENSMUSG00000038533	protein_coding	Cbfa2t2
ENSMUST00000134045	#N/A	CDS end not found	protein_coding	1304904	ENSMUSG00000006362	protein_coding	Cbfa2t3
ENSMUST00000206258	CDS start not found	#N/A	protein_coding	1296320	ENSMUSG00000034342	protein_coding	Cbl
ENSMUST00000206540	CDS start not found	#N/A	protein_coding	1296320	ENSMUSG00000034342	protein_coding	Cbl
ENSMUST00000205755	#N/A	CDS end not found	protein_coding	1296320	ENSMUSG00000034342	protein_coding	Cbl
ENSMUST00000154565	CDS start not found	CDS end not found	protein_coding	1342847	ENSMUSG00000025150	protein_coding	Cbr2
ENSMUST00000126575	#N/A	CDS end not found	protein_coding	1313119	ENSMUSG00000031641	protein_coding	Cbr4
ENSMUST00000128351	CDS start not found	CDS end not found	protein_coding	1325665	ENSMUSG00000024039	protein_coding	Cbs
ENSMUST00000155814	#N/A	CDS end not found	protein_coding	1325665	ENSMUSG00000024039	protein_coding	Cbs
ENSMUST00000151718	#N/A	CDS end not found	protein_coding	1325665	ENSMUSG00000024039	protein_coding	Cbs
ENSMUST00000135425	#N/A	CDS end not found	protein_coding	1325665	ENSMUSG00000024039	protein_coding	Cbs
ENSMUST00000236909	#N/A	CDS end not found	protein_coding	1325665	ENSMUSG00000024039	protein_coding	Cbs
ENSMUST00000141711	#N/A	CDS end not found	protein_coding	1322979	ENSMUSG00000029836	protein_coding	Cbx3
ENSMUST00000127191	#N/A	CDS end not found	protein_coding	1332351	ENSMUSG00000009575	protein_coding	Cbx5
ENSMUST00000148358	#N/A	CDS end not found	protein_coding	1297027	ENSMUSG00000089715	protein_coding	Cbx6
ENSMUST00000146719	CDS start not found	#N/A	protein_coding	1305246	ENSMUSG00000053411	protein_coding	Cbx7
ENSMUST00000128931	#N/A	CDS end not found	protein_coding	1305246	ENSMUSG00000053411	protein_coding	Cbx7
ENSMUST00000132821	#N/A	CDS end not found	protein_coding	1305246	ENSMUSG00000053411	protein_coding	Cbx7
ENSMUST00000177044	#N/A	CDS end not found	protein_coding	1305246	ENSMUSG00000053411	protein_coding	Cbx7
ENSMUST00000134844	CDS start not found	#N/A	protein_coding	1323520	ENSMUSG00000028582	protein_coding	Cc2d1b
ENSMUST00000125866	#N/A	CDS end not found	protein_coding	1300723	ENSMUSG00000039765	protein_coding	Cc2d2a
ENSMUST00000207863	CDS start not found	CDS end not found	protein_coding	1307740	ENSMUSG00000108929	protein_coding	Cc2d2b
ENSMUST00000217768	#N/A	CDS end not found	protein_coding	1310984	ENSMUSG00000020074	protein_coding	Ccar1
ENSMUST00000218946	#N/A	CDS end not found	protein_coding	1310984	ENSMUSG00000020074	protein_coding	Ccar1
ENSMUST00000235872	CDS start not found	#N/A	protein_coding	1322167	ENSMUSG00000046318	protein_coding	Ccbe1
ENSMUST00000162020	#N/A	CDS end not found	protein_coding	1323341	ENSMUSG00000063605	protein_coding	Ccdc102a
ENSMUST00000208728	#N/A	CDS end not found	protein_coding	1318337	ENSMUSG00000035228	protein_coding	Ccdc106
ENSMUST00000207215	#N/A	CDS end not found	protein_coding	1318337	ENSMUSG00000035228	protein_coding	Ccdc106
ENSMUST00000208042	#N/A	CDS end not found	protein_coding	1318337	ENSMUSG00000035228	protein_coding	Ccdc106
ENSMUST00000208161	#N/A	CDS end not found	protein_coding	1318337	ENSMUSG00000035228	protein_coding	Ccdc106
ENSMUST00000236934	CDS start not found	CDS end not found	protein_coding	1336960	ENSMUSG00000071855	protein_coding	Ccdc112
ENSMUST00000238189	CDS start not found	#N/A	protein_coding	1336960	ENSMUSG00000071855	protein_coding	Ccdc112
ENSMUST00000231597	#N/A	CDS end not found	protein_coding	1314938	ENSMUSG00000022768	protein_coding	Ccdc116
ENSMUST00000200296	CDS start not found	#N/A	protein_coding	1329093	ENSMUSG00000019659	protein_coding	Ccdc12
ENSMUST00000196347	#N/A	CDS end not found	protein_coding	1329093	ENSMUSG00000019659	protein_coding	Ccdc12
ENSMUST00000224502	CDS start not found	#N/A	protein_coding	1309100	ENSMUSG00000031150	protein_coding	Ccdc120
ENSMUST00000128289	#N/A	CDS end not found	protein_coding	1309100	ENSMUSG00000031150	protein_coding	Ccdc120
ENSMUST00000212680	#N/A	CDS end not found	protein_coding	1295469	ENSMUSG00000007721	protein_coding	Ccdc124
ENSMUST00000162376	#N/A	CDS end not found	protein_coding	1307768	ENSMUSG00000021578	protein_coding	Ccdc127
ENSMUST00000142783	CDS start not found	#N/A	protein_coding	1334556	ENSMUSG00000079235	protein_coding	Ccdc13
ENSMUST00000163993	#N/A	CDS end not found	protein_coding	1307920	ENSMUSG00000004994	protein_coding	Ccdc130
ENSMUST00000202726	CDS start not found	#N/A	protein_coding	1319985	ENSMUSG00000029769	protein_coding	Ccdc136
ENSMUST00000176120	CDS start not found	#N/A	protein_coding	1343959	ENSMUSG00000049957	protein_coding	Ccdc137
ENSMUST00000175970	#N/A	CDS end not found	protein_coding	1343959	ENSMUSG00000049957	protein_coding	Ccdc137
ENSMUST00000179467	CDS start not found	CDS end not found	protein_coding	1332264	ENSMUSG00000044033	protein_coding	Ccdc141
ENSMUST00000179868	CDS start not found	#N/A	protein_coding	1332264	ENSMUSG00000044033	protein_coding	Ccdc141
ENSMUST00000213027	CDS start not found	#N/A	protein_coding	1306533	ENSMUSG00000045790	protein_coding	Ccdc149
ENSMUST00000228405	#N/A	CDS end not found	protein_coding	1298337	ENSMUSG00000091119	protein_coding	Ccdc152
ENSMUST00000215554	CDS start not found	#N/A	protein_coding	1298702	ENSMUSG00000070306	protein_coding	Ccdc153
ENSMUST00000215711	CDS start not found	#N/A	protein_coding	1298702	ENSMUSG00000070306	protein_coding	Ccdc153
ENSMUST00000217221	#N/A	CDS end not found	protein_coding	1298702	ENSMUSG00000070306	protein_coding	Ccdc153
ENSMUST00000217510	#N/A	CDS end not found	protein_coding	1298702	ENSMUSG00000070306	protein_coding	Ccdc153
ENSMUST00000212060	CDS start not found	CDS end not found	protein_coding	1296284	ENSMUSG00000050050	protein_coding	Ccdc158
ENSMUST00000095227	CDS start not found	#N/A	protein_coding	1340388	ENSMUSG00000075225	protein_coding	Ccdc162
ENSMUST00000156206	CDS start not found	#N/A	protein_coding	1331830	ENSMUSG00000028689	protein_coding	Ccdc163
ENSMUST00000135499	#N/A	CDS end not found	protein_coding	1331830	ENSMUSG00000028689	protein_coding	Ccdc163
ENSMUST00000130828	#N/A	CDS end not found	protein_coding	1331830	ENSMUSG00000028689	protein_coding	Ccdc163
ENSMUST00000138305	#N/A	CDS end not found	protein_coding	1331830	ENSMUSG00000028689	protein_coding	Ccdc163
ENSMUST00000125671	#N/A	CDS end not found	protein_coding	1331830	ENSMUSG00000028689	protein_coding	Ccdc163
ENSMUST00000153009	#N/A	CDS end not found	protein_coding	1323519	ENSMUSG00000048655	protein_coding	Ccdc169
ENSMUST00000145465	#N/A	CDS end not found	protein_coding	1333959	ENSMUSG00000019767	protein_coding	Ccdc170
ENSMUST00000234661	#N/A	CDS end not found	protein_coding	1311085	ENSMUSG00000024306	protein_coding	Ccdc178
ENSMUST00000151024	CDS start not found	CDS end not found	protein_coding	1317948	ENSMUSG00000035539	protein_coding	Ccdc180
ENSMUST00000135666	CDS start not found	#N/A	protein_coding	1335255	ENSMUSG00000035173	protein_coding	Ccdc186
ENSMUST00000231860	#N/A	CDS end not found	protein_coding	1335928	ENSMUSG00000090777	protein_coding	Ccdc188
ENSMUST00000232330	#N/A	CDS end not found	protein_coding	1350530	ENSMUSG00000111372	protein_coding	Ccdc188
ENSMUST00000205839	CDS start not found	#N/A	protein_coding	1304571	ENSMUSG00000057176	protein_coding	Ccdc189
ENSMUST00000122440	CDS start not found	#N/A	protein_coding	1339623	ENSMUSG00000022701	protein_coding	Ccdc191
ENSMUST00000151183	#N/A	CDS end not found	protein_coding	1339623	ENSMUSG00000022701	protein_coding	Ccdc191
ENSMUST00000127130	CDS start not found	#N/A	protein_coding	1340978	ENSMUSG00000058925	protein_coding	Ccdc192
ENSMUST00000123872	CDS start not found	#N/A	protein_coding	1340978	ENSMUSG00000058925	protein_coding	Ccdc192
ENSMUST00000130853	#N/A	CDS end not found	protein_coding	1339416	ENSMUSG00000021850	protein_coding	ccdc198
ENSMUST00000227113	#N/A	CDS end not found	protein_coding	1339416	ENSMUSG00000021850	protein_coding	ccdc198
ENSMUST00000167287	CDS start not found	#N/A	protein_coding	1308084	ENSMUSG00000078588	protein_coding	Ccdc24
ENSMUST00000166325	#N/A	CDS end not found	protein_coding	1308084	ENSMUSG00000078588	protein_coding	Ccdc24
ENSMUST00000173962	CDS start not found	#N/A	protein_coding	1308611	ENSMUSG00000059554	protein_coding	Ccdc28a
ENSMUST00000150357	#N/A	CDS end not found	protein_coding	1304578	ENSMUSG00000028795	protein_coding	Ccdc28b
ENSMUST00000238779	CDS start not found	#N/A	protein_coding	1316423	ENSMUSG00000028637	protein_coding	Ccdc30
ENSMUST00000238704	#N/A	CDS end not found	protein_coding	1316423	ENSMUSG00000028637	protein_coding	Ccdc30
ENSMUST00000150183	CDS start not found	#N/A	protein_coding	1337119	ENSMUSG00000027160	protein_coding	Ccdc34
ENSMUST00000125383	CDS start not found	#N/A	protein_coding	1334257	ENSMUSG00000078622	protein_coding	Ccdc47
ENSMUST00000137915	#N/A	CDS end not found	protein_coding	1334257	ENSMUSG00000078622	protein_coding	Ccdc47
ENSMUST00000143823	CDS start not found	CDS end not found	protein_coding	1339187	ENSMUSG00000038127	protein_coding	Ccdc50
ENSMUST00000156001	CDS start not found	#N/A	protein_coding	1298638	ENSMUSG00000048701	protein_coding	Ccdc6
ENSMUST00000135607	CDS start not found	#N/A	protein_coding	1298638	ENSMUSG00000048701	protein_coding	Ccdc6
ENSMUST00000206499	CDS start not found	#N/A	protein_coding	1309974	ENSMUSG00000074358	protein_coding	Ccdc61
ENSMUST00000150065	#N/A	CDS end not found	protein_coding	1309974	ENSMUSG00000074358	protein_coding	Ccdc61
ENSMUST00000139077	#N/A	CDS end not found	protein_coding	1309974	ENSMUSG00000074358	protein_coding	Ccdc61
ENSMUST00000128101	#N/A	CDS end not found	protein_coding	1305523	ENSMUSG00000043036	protein_coding	Ccdc63
ENSMUST00000132701	#N/A	CDS end not found	protein_coding	1305523	ENSMUSG00000043036	protein_coding	Ccdc63
ENSMUST00000193269	#N/A	CDS end not found	protein_coding	1321883	ENSMUSG00000049305	protein_coding	Ccdc71
ENSMUST00000144358	CDS start not found	#N/A	protein_coding	1326155	ENSMUSG00000045106	protein_coding	Ccdc73
ENSMUST00000151764	#N/A	CDS end not found	protein_coding	1326155	ENSMUSG00000045106	protein_coding	Ccdc73
ENSMUST00000127840	#N/A	CDS end not found	protein_coding	1326155	ENSMUSG00000045106	protein_coding	Ccdc73
ENSMUST00000182117	CDS start not found	#N/A	protein_coding	1342754	ENSMUSG00000041617	protein_coding	Ccdc74a
ENSMUST00000182671	CDS start not found	#N/A	protein_coding	1342754	ENSMUSG00000041617	protein_coding	Ccdc74a
ENSMUST00000182344	CDS start not found	#N/A	protein_coding	1342754	ENSMUSG00000041617	protein_coding	Ccdc74a
ENSMUST00000163827	#N/A	CDS end not found	protein_coding	1322765	ENSMUSG00000030177	protein_coding	Ccdc77
ENSMUST00000146667	#N/A	CDS end not found	protein_coding	1322765	ENSMUSG00000030177	protein_coding	Ccdc77
ENSMUST00000216104	CDS start not found	#N/A	protein_coding	1298353	ENSMUSG00000025808	protein_coding	Ccdc7a
ENSMUST00000213135	CDS start not found	#N/A	protein_coding	1298353	ENSMUSG00000025808	protein_coding	Ccdc7a
ENSMUST00000125112	#N/A	CDS end not found	protein_coding	1298353	ENSMUSG00000025808	protein_coding	Ccdc7a
ENSMUST00000216578	#N/A	CDS end not found	protein_coding	1316138	ENSMUSG00000079084	protein_coding	Ccdc82
ENSMUST00000214748	CDS start not found	#N/A	protein_coding	1297888	ENSMUSG00000043923	protein_coding	Ccdc84
ENSMUST00000216572	#N/A	CDS end not found	protein_coding	1297888	ENSMUSG00000043923	protein_coding	Ccdc84
ENSMUST00000160016	CDS start not found	#N/A	protein_coding	1305787	ENSMUSG00000032878	protein_coding	Ccdc85a
ENSMUST00000140601	CDS start not found	#N/A	protein_coding	1305787	ENSMUSG00000032878	protein_coding	Ccdc85a
ENSMUST00000123561	CDS start not found	CDS end not found	protein_coding	1298316	ENSMUSG00000032740	protein_coding	Ccdc88a
ENSMUST00000155854	CDS start not found	CDS end not found	protein_coding	1298316	ENSMUSG00000032740	protein_coding	Ccdc88a
ENSMUST00000140194	CDS start not found	CDS end not found	protein_coding	1298316	ENSMUSG00000032740	protein_coding	Ccdc88a
ENSMUST00000236028	CDS start not found	#N/A	protein_coding	1311431	ENSMUSG00000047810	protein_coding	Ccdc88b
ENSMUST00000238099	CDS start not found	CDS end not found	protein_coding	1311431	ENSMUSG00000047810	protein_coding	Ccdc88b
ENSMUST00000233416	CDS start not found	#N/A	protein_coding	1326722	ENSMUSG00000021182	protein_coding	Ccdc88c
ENSMUST00000223235	CDS start not found	CDS end not found	protein_coding	1326722	ENSMUSG00000021182	protein_coding	Ccdc88c
ENSMUST00000146085	CDS start not found	CDS end not found	protein_coding	1310840	ENSMUSG00000041375	protein_coding	Ccdc9
ENSMUST00000174270	#N/A	CDS end not found	protein_coding	1310840	ENSMUSG00000041375	protein_coding	Ccdc9
ENSMUST00000150528	#N/A	CDS end not found	protein_coding	1310840	ENSMUSG00000041375	protein_coding	Ccdc9
ENSMUST00000146609	#N/A	CDS end not found	protein_coding	1310840	ENSMUSG00000041375	protein_coding	Ccdc9
ENSMUST00000145519	#N/A	CDS end not found	protein_coding	1310840	ENSMUSG00000041375	protein_coding	Ccdc9
ENSMUST00000203659	#N/A	CDS end not found	protein_coding	1312950	ENSMUSG00000030301	protein_coding	Ccdc91
ENSMUST00000143268	#N/A	CDS end not found	protein_coding	1342377	ENSMUSG00000037979	protein_coding	Ccdc92
ENSMUST00000125699	#N/A	CDS end not found	protein_coding	1309940	ENSMUSG00000002608	protein_coding	Ccdc97
ENSMUST00000216176	CDS start not found	#N/A	protein_coding	1332413	ENSMUSG00000032532	protein_coding	Cck
ENSMUST00000213106	#N/A	CDS end not found	protein_coding	1332413	ENSMUSG00000032532	protein_coding	Cck
ENSMUST00000136191	#N/A	CDS end not found	protein_coding	1309240	ENSMUSG00000023235	protein_coding	Ccl25
ENSMUST00000159007	#N/A	CDS end not found	protein_coding	1311603	ENSMUSG00000000378	protein_coding	Ccm2
ENSMUST00000160633	#N/A	CDS end not found	protein_coding	1311603	ENSMUSG00000000378	protein_coding	Ccm2
ENSMUST00000129377	#N/A	CDS end not found	protein_coding	1340265	ENSMUSG00000027474	protein_coding	Ccm2l
[truncated: 12,517 more rows]
