# Supplementary material for: Genes adapt to outsmart gene-targeting strategies in mutant mouse strains by skipping exons to reinitiate transcription and translation
Source: Genome Biol. 2020 Jul 9;21:168. doi: 10.1186/s13059-020-02086-0 (PMC7350591; doi:10.1186/s13059-020-02086-0)
Supplement: Supplementary file 3 — Additional file 3. Table S2. Incomplete CDS mouse genes. [file 13059_2020_2086_MOESM3_ESM.xlsx]

## Sheet: mouse 5 CDS incomplete
March2		3399
March5
March7
March10
Sept2
Sept3
Sept10
0610010F05Rik
0610010K14Rik
1110017D15Rik
1110065P20Rik
1300017J02Rik
1500009L16Rik
1700003H04Rik
1700015F17Rik
1700016D06Rik
1700017N19Rik
1700020L24Rik
1700028J19Rik
1700037C18Rik
1700088E04Rik
1700109H08Rik
1810013L24Rik
2010300C02Rik
2210408I21Rik
2310022A10Rik
2310057M21Rik
2310061I04Rik
2410004B18Rik
2410141K09Rik
2700081O15Rik
3110009E18Rik
3830406C13Rik
4930402H24Rik
4930404N11Rik
4930430F08Rik
4930451I11Rik
4930519G04Rik
4930539E08Rik
4930563M21Rik
4930590J08Rik
4931406P16Rik
4931414P19Rik
4932438A13Rik
4933402N22Rik
4933409G03Rik
9930021J03Rik
A830018L16Rik
Aaas
Aak1
Aamp
Aasdh
Aass
Abat
Abca8a
Abcb1b
Abcb6
Abcb8
Abcc6
Abcc8
Abcf3
Abcg1
Abhd15
Abhd17a
Abhd3
Abhd4
Abi2
Abi3
Abl2
Ablim1
Ablim2
Abraxas2
Acaa2
Acaca
Acad12
Acadsb
Acan
Acap2
Accsl
Ace
Acin1
Acot1
Acot4
Acox1
Acox3
Acr
Acsl1
Acsl5
Acsl6
Acsm2
Acss2
Actg1
Actn2
Actn4
Acy1
Adad1
Adam12
Adam18
Adam22
Adam3
Adam32
Adam33
Adam5
Adamts17
Adamtsl1
Adamtsl3
Adcy10
Add1
Adgra2
Adgrb3
Adgrf3
Adgrf5
Adgrg4
Adgrl1
Adgrl2
Adgrl3
Adh6b
Adk
Aebp2
Aen
Afap1
Afap1l2
Afdn
Aff4
Afg1l
Afmid
Aftph
Agap1
Agap3
Agbl4
Agbl5
Agfg1
Agfg2
Agl
Ago1
Ago3
Agps
Agtpbp1
Ahctf1
Ahnak2
Ahsa2
Ahsg
Ak3
Ak4
Ak5
Akap13
Akap7
Akap8l
Akap9
Akr1c19
Akr1c20
Akr1c6
Akt1s1
Alas1
Alcam
Aldh16a1
Aldh18a1
Aldh1a3
Aldh2
Aldh3a2
Aldh3b3
Aldh7a1
Alg11
Alg14
Alg2
Alg9
Alkbh1
Alkbh4
Alpk1
Alpk2
Amhr2
Amigo1
Amot
Amotl2
Ampd1
Anapc2
Anapc4
Anapc5
Anapc7
Ank1
Ank2
Ank3
Ankdd1b
Ankfn1
Ankhd1
Ankk1
Ankmy1
Ankrd11
Ankrd12
Ankrd13a
Ankrd13b
Ankrd24
Ankrd27
Ankrd29
Ankrd36
Ankrd44
Ankrd50
Ankrd52
Ankrd54
Anks1
Anks1b
Anks3
Anln
Ano1
Ano10
Ano3
Ano4
Ano7
Anp32a
Anxa2
Anxa4
Anxa7
Aoc3
Aopep
Ap1s2
Ap2a1
Ap3b1
Ap5m1
Apba2
Apba3
Apbb1
Apbb3
Apeh
Apex1
Apex2
Aplnr
Apob
Apobr
Appl2
Aqp11
Araf
Arap3
Arfgap3
Arfgef2
Arhgap12
Arhgap21
Arhgap26
Arhgap28
Arhgap29
Arhgap32
Arhgap4
Arhgap40
Arhgap44
Arhgef1
Arhgef10
Arhgef17
Arhgef19
Arhgef26
Arhgef39
Arhgef4
Arhgef40
Arhgef5
Arhgef6
Arhgef7
Arhgef9
Arid3b
Arl10
Arl5b
Arl6ip4
Arl8a
Arl9
Armc2
Armc9
Arnt
Arpc1b
Arpc3
Arrb1
Arrdc1
Arsa
Art3
Arv1
Arvcf
Asap1
Asf1a
Asl
Aspdh
Aspg
Aspscr1
Astn1
Atat1
Ate1
Atf1
Atf2
Atf7ip
Atf7ip2
Atg14
Atg2a
Atg2b
Atg9a
Atl2
Atm
Atp11a
Atp11b
Atp13a3
Atp1b2
Atp2a1
Atp2b1
Atp5g2
Atp5j2
Atp5o
Atp5pb
Atp6ap1
Atp6ap1l
Atp6v1b1
Atp6v1e1
Atp6v1f
Atp8b1
Atp8b2
Atpaf1
Atraid
Atrip
Atrx
Atxn2
Atxn2l
Atxn3
Atxn7
Atxn7l3
AU018091
Auh
Aurkc
Auts2
Axdnd1
Axin1
Axl
Azi2
Azin2
B230118H07Rik
B3galnt2
B4galnt4
B4galt5
B9d1
Baalc
Babam1
Bace1
Bace2
Bad
Bag6
Baiap3
Banp
Bax
Baz2b
Bbof1
Bbs4
Bbs5
Bbs9
BC017158
BC024978
BC051142
BC067074
Bcas1
Bcas3
Bcat1
Bckdha
Bckdk
Bcl3
Bcorl1
Bcr
Becn1
Bend4
Bend5
Bicd1
Bicd2
Bicdl1
Birc6
Blm
Bmper
Bnc2
Bnip1
Bnip2
Bok
Boll
Bptf
Braf
Brap
Brca1
Brd2
Brd4
Brd9
Brf2
Bri3bp
Brpf3
Brsk1
Brsk2
Brwd1
Bsg
Bsn
Btbd2
Btbd6
Btbd9
Btg3
Bud13
Bud23
C130026I21Rik
C2
C2cd2
C2cd2l
C2cd3
C2cd5
C3
C4bp
C530008M17Rik
C9
CAAA01077340.1
Cabin1
Cacfd1
Cacna1a
Cacna1b
Cacna1d
Cacna1e
Cacna1h
Cacna1i
Cacna1s
Cacnb2
Cacng8
Cactin
Cad
Cadm2
Cadps
Cadps2
Calcoco1
Cald1
Calm3
Calml3
Calu
Camk1g
Camk2a
Camk2d
Camk2g
Camkk1
Camkk2
Camsap1
Camsap2
Camta1
Caprin1
Caprin2
Car12
Car4
Car9
Carm1
Carmil1
Carns1
Cars2
Casc4
Casd1
Cask
Casp16
Casz1
Catip
Catsper1
Catsperd
Catsperz
Cbfa2t2
Cbl
Cbr2
Cbs
Cbx7
Cc2d1b
Cc2d2b
Ccbe1
Ccdc112
Ccdc12
Ccdc120
Ccdc13
Ccdc136
Ccdc137
Ccdc141
Ccdc149
Ccdc153
Ccdc158
Ccdc162
Ccdc163
Ccdc180
Ccdc186
Ccdc189
Ccdc191
Ccdc192
Ccdc24
Ccdc28a
Ccdc30
Ccdc34
Ccdc47
Ccdc50
Ccdc6
Ccdc61
Ccdc73
Ccdc74a
Ccdc7a
Ccdc84
Ccdc85a
Ccdc88a
Ccdc88b
Ccdc88c
Ccdc9
Cck
Ccna1
Ccnd3
Ccnh
Ccni
Ccp110
Ccser1
Ccser2
Cct2
Cct3
Cct7
Cct8
Cd164
Cd276
Cd33
Cd3d
Cd5
Cd55
Cdc123
Cdc14b
Cdc20b
Cdc25a
Cdc34
Cdc37l1
Cdc42bpa
Cdc42bpb
Cdca2
Cdcp3
Cdh16
Cdh18
Cdh24
Cdh7
Cdhr4
Cdhr5
Cdip1
Cdk13
Cdk5rap2
Cdkal1
Cdkl2
Cdkl3
Cdkn1c
Cdo1
Cdon
Cds2
Cdv3
Ceacam16
Ceacam20
Cecr2
Cela1
Celsr1
Celsr2
Celsr3
Cenpe
Cenpf
Cenpj
Cenpo
Cep112
Cep128
Cep164
Cep170
Cep250
Cep290
Cep295
Cep350
Cep44
Cep57
Cep57l1
Cep63
Cep72
Cep89
Cep95
Cercam
Cerkl
Cers5
Ces1c
Ces2a
Cetn3
Cfap126
Cfap298
Cfap46
Cfap54
Cfap61
Cfap69
Cfb
Cfh
Cfhr1
Chaf1a
Chchd3
Chd1
Chd2
Chd3
Chd4
Chd6
Chd7
Chd8
Chil3
Chil5
Chka
Chkb
Chpt1
Chrdl2
Chrna4
Chtf18
Ciapin1
Ciart
Cic
Cinp
Cipc
Ciz1
Clasp1
Clca3a2
Clcn1
Clcn7
Clcnkb
Cldn23
Clec10a
Clec2m
Clip1
Clip4
Clk3
Clmn
Cln6
Clpx
Clspn
Cltb
Cltc
Cmtm2b
Cmtr1
Cngb1
Cnn3
Cnot1
Cnot11
Cnot3
Cntnap5b
Cntrl
Cntrob
Cobl
Cog1
Cog4
Cog5
Col12a1
Col13a1
Col14a1
Col16a1
Col18a1
Col20a1
Col22a1
Col23a1
Col3a1
Col4a1
Col4a3
Col4a5
Col5a1
Commd1
Commd4
Comp
Cop1
Cope
Cops3
Cops6
Cops8
Coq6
Coq8a
Coq9
Corin
Coro2b
Cox5b
Cp
Cpeb1
Cpeb2
Cpeb3
Cpeb4
Cped1
Cplane1
Cpne1
Cpne4
Cpsf1
Cpsf4
Cpsf6
Cpt1c
Cpxm2
Cr1l
Cr2
Cracr2b
Crat
Crebbp
Crem
Crim1
Crk
Crlf1
Crlf2
Crnn
Crtac1
Cry1
Crybg2
Crybg3
Crygd
Cryz
Cryzl1
Cryzl2
Csad
Cse1l
Csf1
Csmd2
Csmd3
Csnk1a1
Csnk1d
Csnk1e
Csnk1g1
Csnk1g3
Csnk2a2
Csnk2b
Cspp1
Cstf2
Ctdsp1
Cthrc1
Ctnnb1
Ctsa
Ctsh
Ctsl
Ctsm
Cttnbp2
Ctu2
Cul3
Cux1
Cwc25
Cyb561
Cyb561d2
Cyb5rl
Cyfip2
Cyp2a5
Cyp2d10
Cyp2d22
Cyp2d9
Cyp2f2
Cyp2j13
Cyp2w1
Cyp39a1
Cyp4b1
Cyp4f18
Cys1
Cyth1
Cyth2
Czib
D2hgdh
D3Ertd751e
D430042O09Rik
D5Ertd579e
D7Ertd443e
D930020B18Rik
Dab1
Dab2
Dab2ip
Dalrd3
Dao
Dap3
Dapk3
Daxx
Dazl
Dbf4
Dbr1
Dcaf1
Dcaf10
Dcaf17
Dcaf6
Dcaf8
Dcdc2b
Dcdc2c
Dclre1b
Dclre1c
Dcp1a
Dctn6
Dcun1d5
Ddb1
Ddhd1
Ddhd2
Ddx18
Ddx24
Ddx46
Ddx47
Ddx50
Deaf1
Def6
Defb42
Degs2
Dennd1a
Dennd4b
Depdc5
Dera
Det1
Dgcr6
Dgkd
Dgkk
Dglucy
Dhdds
Dhrs4
Dhrs7
Dhx16
Dhx30
Dhx37
Dhx40
Dip2c
Dlg1
Dlg4
Dlg5
Dlgap1
Dlgap5
Dlk1
Dlx6
Dmbt1
Dmkn
Dmrtb1
Dmxl1
Dmxl2
Dnah14
Dnah2
Dnah3
Dnah8
Dnah9
Dnajb11
Dnajb13
Dnajb6
Dnajc1
Dnajc13
Dnajc24
Dnajc7
Dnajc8
Dnal1
Dnal4
Dnase1
Dnm1
Dnm2
Dnmt3a
Dock1
Dock10
Dock3
Dock6
Dock7
Dock9
Dok1
Donson
Dop1a
Dop1b
Dot1l
Dpep2
Dpf1
Dpf2
Dpf3
Dpp3
Dppa3
Dpy19l4
Dpys
Dsc2
Dscam
Dst
Dstyk
Dtna
Dtnb
Dusp12
Dusp13
Dusp3
Dusp7
Dxo
Dync1h1
Dync1i1
Dync1li2
Dync2h1
Dzip3
E130114P18Rik
E330009J07Rik
E4f1
Ece2
Ech1
Echdc2
Ecpas
Ecscr
Edc4
Edrf1
Eed
Eef1aknmt
Eef1d
Eef2k
Efcab11
Efcab3
Efcab5
Efcab7
Efcab8
Efemp1
Efemp2
Efnb2
Efr3a
Efr3b
Eftud2
Egfem1
Egfl7
Egfr
Ehmt1
Ehmt2
Ei24
Eif1
Eif2b4
Eif2b5
Eif3a
Eif3b
Eif3m
Eif4enif1
Eif4g2
Eif4g3
Elavl3
Ell2
Elmo1
Elmo2
Elp4
Emc8
Emc9
Emid1
Eml3
Eml5
Emsy
Emx2
Enah
Endov
Eng
Engase
Eno3
Eno4
Enpp6
Entpd1
Entr1
Eomes
Ep300
Ep400
Epb41
Epb41l1
Epb41l2
Epb41l3
Epb41l4b
Epc2
Epha10
Epha4
Ephb2
Ephb6
Ephx1
Epn2
Epp13
Eps15
Erap1
Ercc1
Ercc2
Erfe
Ergic2
Ergic3
Eri3
Erich2
Erlin1
Erlin2
Ermard
Ero1l
Esd
Espn
Esrp1
Esyt3
Etfb
Etnppl
Evc
Evi2a
Evi5l
Evl
Exo1
Exo5
Exoc1
Exoc7
Exosc3
Exosc7
Exosc9
Ext2
Eya1
Ezh2
F3
Faap20
Fads1
Fads2
Fads3
Fam118b
Fam129c
Fam135a
Fam13b
Fam149a
Fam161a
Fam166b
Fam174b
Fam184a
Fam193a
Fam193b
Fam207a
Fam228b
Fam71d
Fam76b
Fam92a
Fam98c
Fanca
Fancc
Fancd2
Fance
Fanci
Fancl
Fancm
Fastkd3
Fat3
Fbh1
Fbp1
Fbrs
Fbxl16
Fbxl20
Fbxl5
Fbxo10
Fbxo15
Fbxo21
Fbxo25
Fbxo27
Fbxo31
Fbxo33
Fbxw14
Fbxw17
Fbxw27
Fbxw5
Fdps
Fer1l4
Fes
Fez1
Fgf22
Fgfr1op
Fgfr2
Fgfr3
Fggy
Fh1
Fkbp1a
Fkbp3
Flna
Flt3l
Flywch1
Fmn2
Fmnl1
Fnbp1
Fnbp1l
Fndc3a
Foxm1
Foxred1
Frem1
Frmd5
Frrs1
Fry
Fryl
Fscn1
Fst
Fstl5
Ftsj1
Fubp1
Fubp3
Fuom
Fus
Fuz
Fxr1
Fxyd1
Fxyd5
Fyb
Gaa
Gabbr2
Gabrb3
Gabrg1
Gabrr2
Gak
Galc
Galm
Galnt16
Galp
Gan
Gapvd1
Gar1
Gart
Gatad1
Gatad2b
Gatd3a
Gbf1
Gc
Gcat
Gcc1
Gcc2
Gcfc2
Gck
Gclm
Gcnt7
Gdap2
Gdi1
Gdi2
Gemin5
Gfod1
Ggnbp1
Ggnbp2
Ggps1
Ggt1
Ggt5
Gigyf2
Gimap9
Git2
Gkap1
Glb1l
Glg1
Glipr1
Glmp
Glod4
Gls
Gls2
Glt8d2
Glud1
Glyctk
Gm10037
Gm10378
Gm10413
Gm1043
Gm10436
Gm11009
Gm11214
Gm11444
Gm11487
Gm12666
Gm12830
Gm13941
Gm14214
Gm15130
Gm16223
Gm16506
Gm16968
Gm17026
Gm17027
Gm17093
Gm17124
Gm17654
Gm20379
Gm20422
Gm20441
Gm20538
Gm20547
Gm20671
Gm21970
Gm21977
Gm21992
Gm26992
Gm27027
Gm28038
Gm28048
Gm28305
Gm2832
Gm28845
Gm29094
Gm29423
Gm29776
Gm3012
Gm3015
Gm3033
Gm3072
Gm31371
Gm3187
Gm3317
Gm3327
Gm3371
Gm3486
Gm3532
Gm3633
Gm37013
Gm37327
Gm37388
Gm3755
Gm38392
Gm3952
Gm42421
Gm42669
Gm43191
Gm43517
Gm44511
Gm45140
Gm45213
Gm45799
Gm45808
Gm4756
Gm48551
Gm49342
Gm49353
Gm49354
Gm49358
Gm49366
Gm49368
Gm49369
Gm49383
Gm49425
Gm49630
Gm5152
Gm525
Gm5460
Gm5624
Gm5751
Gm5861
Gm5901
Gm6401
Gm6465
Gm6482
Gm732
Gm7929
Gm7945
Gm7951
Gm7954
Gm7970
Gm7980
Gm7995
Gm8005
Gm8011
Gm8020
Gm8068
Gm8082
Gm8122
Gm8138
Gm8165
Gm8212
Gm8220
Gm8229
Gm8232
Gm8247
Gm8857
Gm8871
Gm8890
Gm8897
Gm8906
Gm8926
Gm9611
Gm973
Gm9732
Gmfb
Gmip
Gmpr
Gna12
Gnao1
Gnas
Gnl3
Gnpnat1
Golga1
Golga2
Golga4
Golga5
Golim4
Golph3l
Gon4l
Gopc
Gpi1
Gpkow
Gpn3
Gpr137
Gpr137c
Gpr155
Gprc5c
Gps2
Gpsm1
Gpsm3
Gramd1a
Gramd1b
Gramd2
Grb14
Greb1
Grhl2
Grid2
Grik2
Grin3b
Grk2
Grk4
Grm2
Grm7
Grn
Gsap
Gsk3b
Gspt1
Gss
Gstm1
Gstt3
Gtf2h2
Gtf2i
Gtf2ird1
Gtf2ird2
Gtpbp1
Gtpbp2
Gtpbp8
Gtsf1
Gucd1
Gucy1a1
Gucy2d
Guf1
Gyg
Gys1
Gys2
H1f8
H2-Bl
H2-Eb1
H2-K1
H2-M10.1
H2-M5
H2-Q2
Habp2
Hacd4
Hace1
Hacl1
Hamp2
Hap1
Hars
Haus4
Hax1
Hba-x
Hbp1
Hc
Hcfc1
Hcfc2
Hdac11
Hdac4
Hdac5
Hdac7
Hddc3
Heatr5a
Heca
Hectd4
Hecw1
Helq
Helz
Herc1
Herc2
Herc3
Herpud1
Hexdc
Hfe
Hfm1
Hgfac
Hgs
Hid1
Hif3a
Hikeshi
Hint3
Hip1
Hivep1
Hjurp
Hk1
Hlf
Hlx
Hmbox1
Hmbs
Hmcn1
Hmcn2
Hmg20b
Hmgcr
Hmgn2
Hnrnpa2b1
Hnrnpa3
Hnrnpdl
Hnrnpk
Hnrnpl
Hnrnpm
Homer3
Homez
Hook3
Hpd
Hpn
Hps5
Hscb
Hsd11b1
Hsd17b3
Hsf1
Hsp90b1
Hspa12a
Hspbp1
Hspg2
Htr2b
Htra2
Huwe1
Hyou1
Iah1
Ica1
Icam2
Ice1
Icosl
Ide
Idi1
Ids
Iffo1
Ifi44l
Ifrd1
Ifrd2
Ift172
Ift22
Ift57
Ift81
Igfbp4
Igfn1
Igha
Ighd
Ighd1-1
Ighd2-3
Ighd2-4
Ighd2-5
Ighd2-6
Ighd2-7
Ighd2-8
Ighd3-1
Ighd3-2
Ighd4-1
Ighd5-2
Ighd5-3
Ighd5-4
Ighd5-5
Ighd5-6
Ighd5-7
Ighd5-8
Ighe
Ighg1
Ighg2b
Ighg2c
Ighg3
Ighj1
Ighj2
Ighj3
Ighj4
Ighm
Ighv1-16
Ighv1-67
Ighv8-13
Igkc
Igkj1
Igkj2
Igkj3
Igkj4
Igkj5
Iglc1
Iglc2
Iglc3
Iglc4
Iglj1
Iglj2
Iglj3
Iglj3p
Iglj4
Iglon5
Igsf5
Igsf8
Igsf9
Ikbkb
Il15ra
Il17rc
Il2rg
Il31
Il4i1
Ilf3
Ilkap
Ilvbl
Immt
Impdh1
Impdh2
Incenp
Inf2
Ino80e
Inpp5d
Inpp5e
Inpp5j
Inpp5k
Inppl1
Insc
Insr
Ints1
Ints10
Ints13
Ints6l
Intu
Ip6k1
Ip6k2
Ipo4
Ipo8
Ipo9
Iqank1
Iqca
Iqce
Iqgap1
Irak1
Ireb2
Irf3
Irf5
Irf7
Irf9
Irx1
Irx2
Isca2
Iscu
Isyna1
Itfg2
Itga3
Itga6
Itga7
Itga8
Itga9
Itgad
Itgav
Itgb1
Itgb1bp1
Itgb7
Itgbl1
Itih3
Itln1
Itpr1
Itpr2
Itsn1
Itsn2
Ivns1abp
Iws1
Izumo2
Izumo3
Izumo4
Jade1
Jag2
Jakmip1
Jakmip2
Jakmip3
Jaml
Jmjd6
Kalrn
Kank3
Kansl1l
Kat14
Kat2b
Kat5
Kat7
Katna1
Kazn
Kcnc2
Kcnh1
Kcnip2
Kcnk4
Kcnma1
Kcnn1
Kcnn2
Kcnq2
Kcnt1
Kcp
Kctd16
Kctd17
Kctd19
Kctd2
Kctd3
Kctd7
Kdm1a
Kdm1b
Kdm2a
Kdm2b
Kdm4b
Kdm5a
Kdm5c
Kdm6a
Kel
Khsrp
Kidins220
Kif13a
Kif14
Kif15
Kif16b
Kif19a
Kif1b
Kif1bp
Kif20a
Kif20b
Kif21a
Kif22
Kif28
Kif2a
Kif3a
Kif5c
Kifc1
Kirrel2
Kirrel3
Klc1
Klf10
Klf15
Klf3
Klhdc10
Klhl18
Klhl35
Klhl4
Klk15
Klrb1c
Kmt2a
Kmt2b
Kmt2c
Kmt2d
Kmt2e
Kmt5c
Kng2
Knop1
Knstrn
Kntc1
Kpna2
Kremen1
Ksr1
L1cam
L3mbtl2
L3mbtl4
Lama2
Lamc1
Lamc2
Lap3
Laptm4b
Laptm5
Lars2
Lat2
Lats2
Lbp
Lbr
Lcorl
Ldah
Ldhb
Lemd2
Lgals3bp
Lgi4
Lgsn
Lhfpl4
Lhx6
Lig3
Limch1
Limd1
Lime1
Limk1
Lims2
Lin52
Lin9
Lins1
Lipt2
Lkaaear1
Llgl2
Lman2l
Lmbrd1
Lmo7
Lmx1b
Lnx1
Lonrf3
Lrch2
Lrch3
Lrch4
Lrguk
Lrig2
Lrmda
Lrmp
Lrp1
Lrp10
Lrp11
Lrp1b
Lrp8
Lrpap1
Lrrc42
Lrrc47
Lrrc57
Lrrc7
Lrrc71
Lrrc75b
Lrrc9
Lrrcc1
Lrrfip2
Lrriq1
Lrwd1
Lsamp
Lsm14a
Lss
Ltbp1
Ltbp2
Ltbp3
Ltbp4
Ltf
LTO1
Luc7l
Luc7l3
Luzp1
Ly6g6g
Lysmd3
Lyst
Lztfl1
Lztr1
M1ap
Macf1
Macrod2
Madd
Magi1
Magi2
Mak
Mamdc4
Maml1
Mamstr
Man1a2
Man2a1
Man2b2
Manf
Map11
Map1s
Map2
Map2k2
Map2k4
Map2k7
Map3k19
Map4
Map4k4
Map7d1
Map9
Mapk1
Mapk13
Mapk15
Mapk1ip1l
Mapk3
Mapk7
Mapkapk5
Marco
Mark2
Mars
Marveld1
Maskbp3
Mast3
Mat2a
Mbd1
Mbd3
Mbd4
Mbd5
Mbd6
Mblac2
Mbnl1
Mbnl2
Mboat7
Mcam
Mcat
Mccc2
Mcf2l
Mcm3ap
Mcm4
Mcm9
Mcoln1
Mcoln2
Mcph1
Mctp2
Mcub
Mdc1
Mdga1
Mdga2
Meaf6
Mecom
Med15
Med17
Med23
Med25
Med27
Mef2a
Mef2c
Megf11
Megf6
Men1
Mepce
Met
Metap1
Metap2
Metrnl
Mettl14
Mettl17
Mettl23
Mettl27
Mettl3
Mettl6
Mettl8
Mex3d
Mff
Mfhas1
Mfn1
Mfrp
Mfsd10
Mfsd13b
Mfsd4a
Mfsd4b5
Mfsd6
Mgam
Mgat5b
Mgl2
Mia3
Mib1
Mib2
Mical2
Mical3
Micu1
Micu3
Mier3
Miga1
Miga2
Milr1
Minar2
Mindy3
Mindy4b-ps
Mink1
Miox
Misp3
Mki67
Mkln1
Mkrn1
Mlh1
Mlip
Mlxipl
Mmp11
Mmp2
Mmp27
Mmrn2
Mms19
Mms22l
Mmut
Mnt
Mob4
Mocs1
Morc4
Morn3
Mosmo
Mov10l1
Mpdu1
Mpdz
Mpl
Mpnd
Mpo
Mpped1
Mprip
Mpv17
Mpzl1
Mre11a
Mri1
Mroh2a
Mroh4
Mrpl13
Mrpl17
Mrpl4
Mrpl45
Mrpl49
Mrpl52
Mrps18b
Mrps23
Mrvi1
Ms4a10
Ms4a4c
Ms4a7
Msantd2
Msc
Msh2
Msh3
Msi1
Msl1
Mst1
Mta3
Mtch1
Mtcl1
Mtdh
Mterf3
Mtf2
Mthfs
Mtif2
Mtmr1
Mtmr14
Mtmr2
Mtmr3
Mtmr7
Mtmr9
Mtnr1a
Mto1
Mtpap
Mtrr
Mtss1
Mtss2
Mtus1
Mtx1
Muc16
Muc2
Muc3a
Muc4
Mup1
Mup14
Mus81
Mvk
Mxd1
Mybl1
Mybl2
Mybpc1
Mybpc2
Mycbp2
Myef2
Myg1
Myh13
Myh14
Myh6
Myh9
Myl2
Myl4
Myo10
Myo15
Myo15b
Myo18a
Myo3a
Myo5a
Myo5b
Myo7a
Myo9b
Myocd
Myof
Myrf
Myrip
Myt1
Myt1l
Mzb1
N4bp2l2
Naa15
Naa30
Naa35
Naaa
Nacc1
Nadk2
Nap1l4
Nap1l5
Nars
Nav1
Nav2
Nbea
Nbeal1
Nbeal2
Nbr1
Ncam1
Nck2
Nckap5l
Nckipsd
Ncln
Ncoa1
Ncor1
Ncor2
Nde1
Ndfip1
Ndfip2
Ndor1
Ndrg1
Ndrg4
Ndst1
Ndst2
Ndst4
Ndufab1
Ndufaf2
Ndufaf3
Ndufaf4
Ndufaf7
Ndufb5
Ndufb8
Ndufs4
Neb
Nebl
Nectin1
Nectin3
Nedd4l
Nedd8
Nek4
Nelfb
Neo1
Neto1
Neurl4
Nexn
Nf1
Nf2
Nfasc
Nfat5
Nfatc2ip
Nfatc4
Nfia
Nfic
Nfkb1
Nfs1
Nfya
Ngef
Ngly1
Nhej1
Nid2
Nin
Ninl
Nipal3
Nisch
Nkain4
Nktr
Nlgn2
Nlk
Nln
Nlrc3
Nlrp2
Nlrp4b
Nlrp4f
Nme4
Nmi
Nobox
Nod1
Nol12
Nol4
Nol7
Nolc1
Nop14
Nop56
Nop58
Notch3
Noto
[truncated: 1,399 more rows]

## Sheet: Mouse 3 CDS incomplete
1300017J02Rik	6405
1700037C18Rik
2210408I21Rik
2310057M21Rik
2700081O15Rik
4930402H24Rik
4930430F08Rik
4930539E08Rik
4931406P16Rik
4932438A13Rik
4933409G03Rik
Aaas
Aak1
Aamp
Aasdh
Aass
Abat
Abca8a
Abcb1b
Abcf3
Abhd3
Abi3
Abl2
Ablim1
Ablim2
Acaca
Acox3
Acr
Acss2
Actn2
Acy1
Adam22
Adamts17
Adamtsl1
Add1
Adgrl1
Adgrl2
Adk
Aen
Afap1
Afap1l2
Aff4
Aftph
Agap1
Agbl5
Agfg2
Ago3
Ahctf1
Ahnak2
Akap13
Akap8l
Akap9
Akr1c20
Akt1s1
Alas1
Aldh1a3
Aldh7a1
Alg11
Alg2
Alkbh1
Alpk1
Anapc2
Anapc4
Anapc5
Ank2
Ank3
Ankhd1
Ankrd13a
Ankrd13b
Ankrd27
Ankrd29
Ankrd44
Anks3
Anln
Ano1
Ano4
Anp32a
Aopep
Ap2a1
Ap5m1
Apba3
Apbb3
Apex2
Arap3
Arfgef2
Arhgap12
Arhgap21
Arhgap28
Arhgap32
Arhgap4
Arhgef17
Arhgef19
Arhgef26
Arhgef39
Arhgef6
Armc9
Arnt
Arpc1b
Arrdc1
Asap1
Aspg
Aspscr1
Atf7ip
Atg9a
Atm
Atp11b
Atp5o
Atp6v1b1
Atp8b1
Atp8b2
Atraid
Atrip
Atrx
Atxn2
AU018091
Auh
Axin1
Axl
Azin2
B3galnt2
Bax
Baz2b
Bbof1
BC051142
Bcat1
Bcorl1
Becn1
Bicd1
Bicdl1
Birc6
Bmper
Bnc2
Bptf
Brca1
Brd2
Brd4
Brd9
Brsk2
Brwd1
Btbd2
Btbd6
Btbd9
C2
C2cd2
C2cd5
C3
C4bp
Cabin1
Cacna1a
Cacna1b
Cacna1d
Cacna1e
Cacna1h
Cacna1i
Cacnb2
Cactin
Cad
Cadps
Cald1
Camk1g
Camk2a
Camk2g
Camsap1
Caprin1
Car12
Car9
Casd1
Cask
Catip
Cbfa2t2
Cbr2
Cbs
Cc2d2b
Ccdc112
Ccdc141
Ccdc158
Ccdc180
Ccdc50
Ccdc88a
Ccdc88b
Ccdc88c
Ccdc9
Ccni
Cct3
Cct7
Cct8
Cd276
Cdc42bpa
Cdc42bpb
Cdca2
Cdh24
Cdhr5
Cdk13
Cdk5rap2
Cdo1
Cdon
Cecr2
Celsr1
Celsr3
Cenpe
Cenpf
Cenpj
Cep128
Cep164
Cep170
Cep250
Cep295
Cep350
Cep57
Cep63
Cercam
Ces1c
Cfap126
Cfap54
Cfap61
Chd2
Chd3
Chd4
Chd7
Chd8
Chil3
Chka
Chkb
Cipc
Ciz1
Clasp1
Clca3a2
Clcn7
Clip1
Clip4
Clk3
Clpx
Clspn
Cmtr1
Cnot1
Cnot3
Cobl
Cog4
Col18a1
Col3a1
Col5a1
Commd4
Cop1
Cops3
Coq9
Cpeb2
Cped1
Cplane1
Cpne4
Cpt1c
Crat
Crebbp
Crim1
Crlf1
Cry1
Crybg2
Crybg3
Crygd
Cryz
Cryzl2
Csf1
Csnk1d
Csnk1g3
Csnk2a2
Cspp1
Cstf2
Ctdsp1
Ctnnb1
Ctsa
Ctsh
Cttnbp2
Cux1
Cyp2d10
Cyp2d22
Cyp2d9
Cyp2f2
Cyp2w1
Cyp4b1
Cyth2
D2hgdh
D430042O09Rik
D7Ertd443e
Dab1
Dalrd3
Dapk3
Daxx
Dbr1
Dcaf17
Dcaf6
Dclre1c
Dcp1a
Ddb1
Ddhd1
Ddhd2
Ddx18
Ddx24
Ddx46
Ddx47
Def6
Dennd1a
Dennd4b
Depdc5
Dgkd
Dhrs4
Dhx30
Dhx40
Dlg1
Dlg4
Dlg5
Dlgap5
Dmxl1
Dnah2
Dnah9
Gm16968
Dnajc7
Dnm2
Dnmt3a
Dock3
Dock7
Dock9
Dop1b
Dpf1
Gm37327
Dpp3
Dst
Dstyk
Dusp7
Dync1h1
Dync2h1
E330009J07Rik
Echdc2
Ecpas
Edc4
Eef1aknmt
Efcab3
Efnb2
Egfem1
Ehmt1
Ehmt2
Ei24
Eif2b4
Eif4enif1
Elavl3
Ell2
Elmo1
Elmo2
Elp4
Eml3
Eml5
Emsy
Enah
Endov
Eng
Eno3
Entr1
Ep300
Ep400
Epb41l1
Epb41l2
Epb41l3
Epc2
Ephb2
Ephx1
Epn2
Erap1
Ercc1
Ergic3
Erlin1
Erlin2
H2-Bl
Ero1l
Espn
Esyt3
Exo1
Exoc1
Exoc7
Exosc3
Exosc7
Fads2
Fam135a
Fam13b
Fam193a
Fam193b
Fam92a
Fam98c
Fancc
Fancd2
Fancm
Fbh1
Fbrs
Fbxo31
Fbxw5
Fdps
Fer1l4
Fgf22
Fgfr3
Flna
Flt3l
Fmn2
Fmnl1
Ighd1-1
Ighd2-3
Ighd2-4
Ighd2-5
Ighd2-6
Ighd2-7
Ighd2-8
Ighd3-1
Ighd3-2
Ighd4-1
Ighd5-2
Ighd5-3
Ighd5-4
Ighd5-5
Ighd5-6
Ighd5-7
Ighd5-8
Ighj1
Ighj2
Ighj3
Ighj4
Ighv1-16
Ighv1-67
Ighv8-13
Igkj1
Igkj2
Igkj3
Igkj4
Igkj5
Iglj1
Iglj2
Iglj3
Iglj3p
Iglj4
Fnbp1
Foxm1
Fryl
Fstl5
Fus
Fuz
Gaa
Gabbr2
Gabrb3
Gak
Galp
Gapvd1
Gatad2b
Gbf1
Gcat
Gcc2
Gclm
Ggt1
Gigyf2
Git2
Glod4
Gls
Glud1
Gm12666
Gm13941
Gm20422
Gm20441
Gm20538
Gm21970
Gm28038
Gm28305
Gm29094
Gm29776
Gm37013
Gm37388
Gm3952
Gm43191
Gm44511
Gm45213
Gm45808
Gm48551
Gm49342
Gm49358
Gm49366
Gm49369
Gm5460
Gm732
Gm973
Gmpr
Golga1
Golga2
Golga4
Golim4
Gon4l
Gpkow
Gramd1a
Greb1
Grik2
Grin3b
Grk2
Gtf2i
Gtf2ird1
Gtpbp1
Gucd1
H2-K1
H2-M5
Habp2
Hap1
Hbp1
Hc
Hdac4
Hdac5
Hdac7
Heatr5a
Hectd4
Herc1
Herc2
Hexdc
Hgfac
Hgs
Hid1
Hivep1
Hk1
Hmcn2
Hmg20b
Hmgcr
Hnrnpa2b1
Hnrnpm
Hook3
Hps5
Hsf1
Hsp90b1
Hspa12a
Hspg2
Htr2b
Htra2
Huwe1
Hyou1
Iah1
Icam2
Ids
Ift172
Ift81
Igfn1
Igsf9
Ikbkb
Il17rc
Impdh2
Inpp5d
Inpp5e
Inppl1
Insc
Insr
Ints13
Intu
Iqce
Iqgap1
Irak1
Ireb2
Irf5
Irf7
Irx1
Isyna1
Itga3
Itih3
Itln1
Itpr1
Itpr2
Itsn1
Jade1
Jag2
Kalrn
Kat5
Kazn
Kcnc2
Kcnip2
Kcnn1
Kcnq2
Kcnt1
Kctd19
Kctd3
Kctd7
Kdm1a
Kdm2a
Kdm2b
Kdm5a
Kdm5c
Kdm6a
Kel
Kif13a
Kif14
Kif20a
Kif21a
Kif28
Kif2a
Kif5c
Kirrel2
Klf10
Klhdc10
Klhl18
Kmt2a
Kmt2d
Kmt2e
Knstrn
Kpna2
Ksr1
L1cam
Lama2
Lap3
Laptm5
Lats2
Lbp
Lbr
Lcorl
Limd1
Lime1
Limk1
Lins1
Lnx1
Lonrf3
Lrch3
Lrch4
Lrmp
Lrp1
Lrp11
Lrp1b
Lrp8
Lrrc42
Lrrcc1
Lrrfip2
Lrwd1
Ltbp1
Ltbp2
Ltbp3
Ltbp4
Lyst
Lztfl1
Macf1
Madd
Magi2
Mamdc4
Man1a2
Map1s
Map2
Map4
Map4k4
Map9
Mapk3
Mapk7
March10
Marco
Mark2
Mat2a
Mbd5
Mbd6
Mbnl1
Mbnl2
Mcam
Mcat
Mcf2l
Mcm4
Mcph1
Mcub
Mdc1
Mdga1
Med15
Med23
Med25
Med27
Mef2a
Megf11
Megf6
Men1
Met
Metap2
Metrnl
Mettl14
Mettl17
Mff
Mfrp
Mfsd10
Mgam
Mgat5b
Mib2
Miga2
Minar2
Mindy3
Mink1
Misp3
Mki67
Mkrn1
Mlh1
Mlxipl
Mmrn2
Mms19
Mms22l
Mnt
Morc4
Mpdz
Mpnd
Mpped1
Mre11a
Mri1
Mroh4
Mrpl4
Msantd2
Msh2
Msi1
Msl1
Mtdh
Mtf2
Mtif2
Mtmr1
Mtmr14
Mtnr1a
Mtss1
Mtss2
Mtus1
Mtx1
Muc16
Muc2
Mybl1
Mybl2
Mybpc1
Mybpc2
Mycbp2
Myef2
Myg1
Myh13
Myh9
Myl2
Myo10
Myo15
Myo5a
Myo5b
Myo7a
Myocd
Myrip
Myt1
Naa15
Naa35
Naaa
Nacc1
Nap1l4
Nav1
Nav2
Nbeal1
Ncam1
Nckap5l
Ncor1
Ncor2
Ndor1
Ndrg1
Ndst1
Ndst4
Ndufaf2
Neb
Nebl
Nectin3
Nedd4l
Nelfb
Neo1
Nf2
Nfasc
Nfatc4
Nfia
Nfya
Ngly1
Nin
Ninl
Nkain4
Nlgn2
Nln
Nlrp2
Nod1
Nop56
Nop58
Notch3
Npepps
Npr2
Nr2f6
Nrg1
Nrg2
Nrm
Nrxn1
Nrxn2
Nsmce1
Nt5c3
Nuak1
Nucb1
Nudt6
Nuf2
Nup153
Nup214
Nup54
Nup85
Nup98
Obscn
Obsl1
Oc90
Ocrl
Odf2
Odf2l
Ogfod2
Olfr323
Olr1
Opa1
Osbpl3
Otub2
Otulinl
Oxld1
P3h4
Paip1
Pan3
Papola
Pappa2
Pard3
Pbrm1
Pcbp2
Pcbp4
Pcdha11
Pcdhga4
Pck2
Pcnx3
Pcsk1
Pcyox1
Pdcd7
Pde1a
Pdhx
Pdia2
Pdlim5
Pex1
Pfas
Pfkp
Phax
Phb2
Phf14
Phf21a
Phf24
Phgdh
Phldb1
Phyhipl
Pi16
Pi4ka
Pianp
Pias4
Piezo2
Pigq
Pik3r2
Pim1
Pip4k2a
Pip5k1c
Pkd1
Pkdcc
Pkn2
Plaa
Plch1
Pld1
Plec
Plekha5
Plekha6
Plekha7
Plekho1
Plk1
Plod1
Plod3
Plpbp
Plxnb1
Plxnd1
Pms2
Pnkp
Pnldc1
Pnpla6
Pnpla7
Pofut2
Polg
Por
Pou2f1
Pou2f2
Ppfibp1
Ppip5k1
Ppm1g
Ppp1r35
Ppp1r3f
Ppp2r1a
Ppp2r3d
Ppp4c
Ppp4r2
Ppp4r3a
Ppp4r3b
Ppp4r4
Ppp6r3
Prc1
Prkar2a
Prmt1
Prmt5
Prodh
Prodh2
Prr5l
Prrc2b
Prrt2
Psmd13
Psmd3
Psmd6
Psme4
Ptar1
Ptbp1
Ptbp2
Ptbp3
Ptov1
Ptpn23
Ptpn4
Ptpn6
Ptpn9
Ptprd
Ptprk
Ptprn
Ptprs
Pum2
Qars
Qk
Qrfprl
R3hdm1
R3hdm2
Rab34
Rab44
Rabgap1l
Rabl2
Rad18
Raf1
Ramp2
Ranbp17
Rap1gap
Rasgrf2
Rbbp7
Rbck1
Rbfox2
Rbm39
Rbms3
Rbpms2
Rcbtb2
Rce1
Rcor3
Rdh5
Reps1
Rere
Retreg2
Rfc1
Rgl2
Rgs12
Rgs22
Rhot2
Rin1
Riok1
Ripk3
Rmc1
Rmdn2
Rnf121
Rnf215
Rnf25
Rnf6
Rnpepl1
Robo2
Rpgrip1
Rpgrip1l
Rpl13a
Rpl7
Rprd1b
Rps6ka3
Rps6ka5
Rps6ka6
Rptor
Rpusd3
Rsbn1
Rsl1d1
Runx2
Ryr2
Ryr3
Sacs
Safb2
Sall4
Sash1
Sbf1
Sbf2
Scaf11
Scarf2
Scly
Scmh1
Scn3a
Scn8a
Scyl1
Sdr39u1
Sec16a
Sec24b
Sec24c
Sec31a
Sema3f
Senp6
Serbp1
Serpine2
Setd2
Setd6
Setx
Sez6
Sf1
Sf3b6
Sfi1
Sgk1
Sgsm3
Sh3glb1
Shcbp1
Shf
Sidt2
Skap2
Skiv2l
Slain1
Slc12a4
Slc15a4
Slc16a10
Slc1a2
Slc22a12
Slc22a14
Slc23a4
Slc24a2
Slc25a23
Slc25a25
Slc27a5
Slc30a9
Slc34a1
Slc35a1
Slc38a11
Slc3a2
Slc5a11
Slc5a6
Slc5a9
Slc6a20a
Slc9a6
Slco3a1
Slfn8
Slit2
Slk
Slmap
Slx4
Smad3
Smad7
Smarca2
Smarca4
Smc6
Smg6
Smg9
Smn1
Smurf1
Snapc1l
Snapc4
Sned1
Snx25
Soga3
Sorbs1
Sorbs2
Sox6
Sp100
Spag9
Spast
Spata1
Spata13
Speer2
Sphk2
Spns1
Sppl2a
Sppl2b
Sptan1
Srebf2
Srpk1
Srrm1
Srrt
Srsf11
Ssc4d
Ssh3
Sspo
St3gal3
St3gal5
St6galnac3
St7l
Stab1
Stac2
Stag1
Stag3
Stim1
Stoml2
Strn
Stx16
Stxbp3
Stxbp5
Suco
Sumf2
Sun1
Supt3
Surf4
Svil
Swt1
Sycp2l
Syne2
Synj1
Synrg
Syp
T
Tanc2
Taok3
Tap1
Taz
Tbc1d22a
Tbc1d30
Tbl3
Tbxas1
Tcerg1
Tcf12
Tcf7l1
Tchp
Tdrd3
Tead1
Tead2
Tecrl
Tectb
Tet1
Tet2
Tex14
Tex16
Tex9
Tfdp1
Tfe3
Thnsl2
Thrap3
Timm17b
Tle1
Tle2
Tlk2
Tln1
Tm2d3
Tmbim6
Tmco3
Tmem131
Tmem132a
Tmem173
Tmem183a
Tmem191c
Tmem198
Traj11
Traj12
Traj13
Traj15
Traj16
Traj17
Traj18
Traj19
Traj2
Traj20
Traj21
Traj22
Traj23
Traj24
Traj25
Traj26
Traj27
Traj28
Traj29
Traj3
Traj30
Traj31
Traj32
Traj33
Traj34
Traj35
Traj37
Traj38
Traj39
Traj4
Traj40
Traj41
Traj42
Traj43
Traj44
Traj45
Traj46
Traj47
Traj48
Traj49
Traj5
Traj50
Traj52
Traj53
Traj56
Traj57
Traj58
Traj59
Traj6
Traj7
Traj9
Trbd1
Trbd2
Trbj1-1
Trbj1-2
Trbj1-3
Trbj1-4
Trbj1-5
Trbj1-6
Trbj1-7
Trbj2-1
Trbj2-2
Trbj2-3
Trbj2-4
Trbj2-5
Trbj2-7
Trdd1
Trdd2
Trdj1
Trdj2
Trgj1
Trgj2
Trgj3
Trgj4
Tmem260
Tmem94
Tmprss6
Tnfrsf1a
Tnk1
Tnk2
Tnks2
Tnni2
Tnnt3
Tnr
Tnrc6a
Tnrc6b
Tns1
Top2b
Top3b
Topbp1
Tor2a
Tpd52l2
Tpp2
Traf3ip3
Traf5
Trappc8
Trdn
Trf
Trim30d
Trim33
Trim37
Trim41
Trim44
Trio
Triobp
Trip12
Trmt13
Trmt2a
Trp53bp2
Trp53i13
Trpc1
Trpm1
Trpm7
Trub1
Tsc22d1
Tsen34
Tsen54
Tspan17
Tspan32
Tspoap1
Ttc13
Ttc27
Ttc3
Ttc37
Ttf2
Ttll5
Ttn
Tubgcp5
Tufm
Tulp4
Tusc3
Twf2
Tyrp1
Tysnd1
Tyw5
U2surp
Ubac1
Ubap1
Ubap2
Ube2e2
Ube2g2
Ubn1
Ubr3
Ubr4
Ubxn11
Uck2
Uckl1
Uggt2
Unc13a
Unc13b
Unc5a
Unc79
Unc93b1
Upf3b
Upp1
Uqcc1
Uqcrc1
Usp15
Usp19
Usp20
Usp21
Usp32
Usp34
Usp48
Usp54
Usp9x
Vars
Vcan
Vcl
Vezt
Vil1
Vldlr
Vps11
Vps35l
Vps51
Vps53
Vstm2b
Vta1
Vwa5b1
Wac
Wapl
Wasf3
Washc2
Wbp1
Wbp11
Wdhd1
Wdr17
Wdr37
Wdr4
Wdr7
Wdr73
Wdr86
Wdr90
Wdsub1
Wnk1
Wnt16
Wrap73
Xab2
Xpo1
Xpo6
Xpot
Xylt2
Yars2
Yif1b
Ywhae
Zbtb40
Zc3h11a
Zcchc2
Zcchc4
Zcchc8
Zcwpw1
Zdhhc16
Zdhhc8
Zeb2
Zfand1
Zfp106
Zfp280d
Zfp385c
Zfp445
Zfp451
Zfp512
Zfp523
Zfp563
Zfp622
Zfp638
Zfp688
Zfp707
Zfp711
Zfp746
Zfr
Zkscan5
Zmpste24
Zscan21
Zwilch
Zwint
0610010F05Rik
0610040J01Rik
1110004F10Rik
1110032A03Rik
1700001K19Rik
1700007K13Rik
1700008O03Rik
1700010I14Rik
1700012B07Rik
1700014D04Rik
1700017B05Rik
1700017N19Rik
1700018B08Rik
1700022I11Rik
1700037H04Rik
1700057G04Rik
1700074P13Rik
1700093K21Rik
1700123O20Rik
1810055G02Rik
2010300C02Rik
2010315B03Rik
2310003L06Rik
2310022A10Rik
2310061I04Rik
2410002F23Rik
2410004P03Rik
2510009E07Rik
2610008E11Rik
2610021A01Rik
2610044O15Rik8
2610318N02Rik
2810021J22Rik
2810408A11Rik
3830406C13Rik
3830417A13Rik
4430402I18Rik
4833420G17Rik
4833439L19Rik
4921524L21Rik
4930432K21Rik
4930447C04Rik
4930503E14Rik
4931406B18Rik
4931429L15Rik
4932414N04Rik
4932438H23Rik
4933424G06Rik
5730455P16Rik
6330411D24Rik
6430548M08Rik
6430550D23Rik
6820408C15Rik
9130401M01Rik
9530077C05Rik
9930111J21Rik1
9930111J21Rik2
a
A130010J15Rik
A1bg
A26c2
A26c3
A2m
A430005L14Rik
A4galt
A530032D15Rik
A630010A05Rik
A630089N07Rik
AA467197
Aamdc
Aar2
Aars
Aatk
Abca13
Abca5
Abcb4
Abcb8
Abcc1
Abcc10
Abcc5
Abcd4
Abcf1
Abcg1
Abcg2
Abcg4
Abhd11
Abhd14a
Abhd14b
Abhd17a
Abhd4
Abhd5
Abi2
Abl1
Abr
Abracl
Acaa1a
Acacb
Acadm
Acbd4
Acbd5
Accs
Accsl
Ace2
Ache
Acin1
Ackr2
Ackr3
Acnat1
Acnat2
Aco2
Acot11
Acox2
Acp2
Acp4
Acp7
Acpp
Acsbg1
Acsl1
Acsl3
Acsl5
Acsl6
Acsm1
Acsm2
Acta1
Acta2
Actb
Actc1
Actg1
Actg2
Actl6a
Actl6b
Actn4
Actr10
Actr1b
Actr3
Actr8
Acvr1
Acvr1c
Acvrl1
Acy3
Adam10
Adam12
Adam30
Adam8
Adam9
Adamts1
Adamts15
Adamtsl4
Adat3
Adck2
Adcy4
Adcy6
Adcyap1
Adcyap1r1
Add2
Add3
Adgb
Adgrb1
Adgre1
Adgrf4
Adgrf5
Adgrg1
Adgrg2
Adgrg5
Adgrl4
Adh4
Adipoq
Adipor2
Adora1
Adora2a
Adprhl1
Adra1b
Adsl
Adtrp
Afdn
Aff1
Afp
Agbl2
Agbl4
Agfg1
Agl
Agpat1
Agpat2
Agpat3
Agpat4
Agr3
Agrp
Agtpbp1
Agtr1a
Ahcy
Ahcyl1
Ahcyl2
Ahnak
Ahsa1
Ahsa2
AI593442
AI854703
Aif1
Aif1l
Aim2
Aimp1
Aip
Ajm1
Ak1
Ak4
Akap12
Akap17b
Akap7
Akap8
Akip1
Akr1a1
Akr1b3
Akr1c6
Akt1
Akt2
Aktip
Aldh18a1
Aldh1a1
Aldh1b1
Aldh1l1
Aldh2
Aldh3a1
Aldh6a1
Aldoa
Alg12
Alg3
Alg6
Alg9
Alkbh2
Alkbh3
Alkbh4
Alkbh6
Alkbh8
Alox5ap
Alpl
Als2
Als2cl
Alx3
Ambp
Amd1
Amer2
Amfr
Amhr2
Amn1
Amot
Amotl1
Amotl2
Ampd1
Ampd3
Amy1
Amy2a1
Anapc15
Angel2
Angptl2
Ank1
Ankar
Ankdd1a
Ankdd1b
Ankef1
Ankib1
Ankrd10
Ankrd12
Ankrd16
Ankrd24
Ankrd28
Ankrd33
Ankrd34b
Ankrd36
Ankrd40
Ankrd45
Ankrd46
Ankrd49
Ankrd53
Ankrd54
Ankrd65
Anks1
Anks1b
Ano6
Anp32e
Anpep
Antxrl
Anxa2
Anxa3
Anxa4
Anxa5
Anxa7
Anxa9
Aoc1
Ap1m1
Ap1m2
Ap1s1
Ap2a2
Ap2b1
Ap2m1
Ap3b2
Ap3m1
Ap4m1
Ap4s1
Ap5b1
Ap5s1
Ap5z1
Apba2
Apbb1
Apbb2
Apc
Apc2
Apeh
Apex1
Aph1a
Aplp2
Apoa1
Apoa5
Apob
Apobec1
Apobec3
Apoc3
Apoe
Apoh
Apol11b
Apol6
Apol7a
Apol7b
Apol7c
Apol8
Apol9a
Apol9b
Appl2
Aqp4
Araf
Arap1
Arap2
Arel1
Arf2
Arf3
Arfip2
Arhgap18
Arhgap22
Arhgap26
Arhgap27
Arhgap29
Arhgap33
Arhgap36
Arhgap39
Arhgap42
Arhgdib
Arhgef1
Arhgef10
Arhgef10l
Arhgef11
Arhgef16
Arhgef18
Arhgef2
Arhgef25
Arhgef28
Arhgef33
Arhgef37
Arhgef4
Arhgef40
Arhgef7
Arhgef9
Arid1a
Arid3a
Arid3b
Arid4a
Arid4b
Arid5a
Arih2
Arl1
Arl10
Arl13b
Arl6
Arl6ip1
Arl6ip4
Armc10
Armc2
Armc4
Armc6
Arnt2
Arpc1a
Arpc2
Arpp21
Arr3
Arrb1
Arrb2
Arrdc2
Art3
Asah1
Asah2
Asb1
Asb12
Ascc3
Asgr1
Asgr2
Asl
Asns
Asnsd1
Aspa
Aspdh
Asph
Asphd2
Astl
Astn1
Asxl2
Atat1
Atf1
Atf2
Atf4
Atf7
Atg101
Atg16l1
Atg4b
Atg7
Atl1
Atl3
Atn1
Atp10a
Atp13a2
Atp13a3
Atp13a5
Atp1b1
Atp2b1
Atp2c1
Atp2c2
Atp5c1
Atp5g2
Atp5h
Atp5j
Atp5mpl
Atp6ap1
Atp6v0a1
Atp6v0b
Atp6v0c
Atp6v0d2
Atp6v1a
Atp6v1c1
Atp6v1c2
Atp6v1e1
Atp6v1h
Atp8a1
Atp8a2
Atp8b4
Atp9a
Atp9b
Atpaf1
Atxn1l
Atxn2l
Atxn7l2
AU040320
Aurkaip1
Aurkc
Auts2
Avil
Avpi1
AW209491
AW551984
Axdnd1
Axin2
Azi2
Azin1
B230118H07Rik
B3galt1
B3gnt2
B3gnt7
B3gnt8
B3gnt9
B4galt2
B4galt3
B4galt4
B4galt7
B9d2
Babam2
Bag5
Bag6
Bahd1
Banp
Basp1
Baz1a
Baz2a
BB014433
Bbc3
Bbox1
Bbs7
Bbs9
Bbx
BC004004
BC005537
BC030500
BC034090
BC049715
BC051019
Bcam
Bcan
Bcar3
Bcas3
Bcat2
Bche
Bckdk
Bcl2l1
Bcl2l12
Bcl2l13
Bcl2l14
Bcl2l2
Bcl6b
Bcl7b
Bcl9l
Bclaf3
Bcor
Bcr
Bdh1
Bdkrb1
Begain
Bend3
Best1
Bet1l
Bhlhb9
Bicral
Bid
Bik
Bin1
Bin2
Birc3
Bivm
Blcap
Blmh
Blvra
Bmerb1
Bmi1
Bmp6
Bmpr1a
Bnipl
Bok
Bpgm
Bpifa2
Bpifb6
Bpnt1
Brca2
Brcc3
Brd3
Brinp3
Brix1
Brms1
Brox
Brpf3
Bsdc1
Btbd11
Btbd8
Btg3
Btg4
Btnl9
Btrc
Bub3
Bud23
Bzw1
Bzw2
C130026I21Rik
C1d
C1qtnf1
C1qtnf2
C1qtnf5
C1qtnf6
C1qtnf7
C1s1
C530008M17Rik
C5ar1
C6
C77080
C87414
C87436
C87499
C87977
Cab39
Cab39l
Cabp2
Cacna1f
Cacng3
Cacybp
Cadm2
Cage1
Calca
Calcb
Calcoco1
Caln1
Camk1
Camk4
Camkk2
Camkv
Camsap3
Camta1
Cand1
Cap1
Capg
Capn1
Capn3
Capn5
Capn9
Caprin2
Capza1
Capza2
Capzb
Car1
Car14
Car2
Card6
Carf
Carmil1
Cars
Caskin2
Casp1
Casp4
Casp7
Casp9
Casq1
Casq2
Cast
Casz1
Cav1
Cbarp
Cbfa2t3
Cbl
Cbr4
Cbx3
Cbx5
Cbx6
Cbx7
Cc2d2a
[truncated: 4,405 more rows]
