# Supplementary material for: Genes adapt to outsmart gene-targeting strategies in mutant mouse strains by skipping exons to reinitiate transcription and translation
Source: Genome Biol. 2020 Jul 9;21:168. doi: 10.1186/s13059-020-02086-0 (PMC7350591; doi:10.1186/s13059-020-02086-0)
Supplement: Supplementary file 4 — Additional file 4. Table S3. Incomplete CDS human transcripts. [file 13059_2020_2086_MOESM4_ESM.xlsx]

## Sheet: human
stable_id transcript	CDS 5' Incomplete: cds_start_NF	CDS 3' Incomplete: cds_end_NF	transcript biotype	gene_id	stable_id (gene)	biotype (gene)	symbol
ENST00000630493	#N/A	CDS end not found	IG_V_gene	560422	ENSG00000281536	IG_V_gene	AC009286.3
ENST00000622410	#N/A	CDS end not found	IG_V_gene	537616	ENSG00000278263	IG_V_gene	AC135068.2
ENST00000630556	#N/A	CDS end not found	IG_V_gene	537609	ENSG00000281179	IG_V_gene	AC135068.8
ENST00000626108	#N/A	CDS end not found	IG_V_gene	540501	ENSG00000281759	IG_V_gene	AC145029.2
ENST00000631639	#N/A	CDS end not found	TR_V_gene	533197	ENSG00000282054	TR_V_gene	AC229888.1
ENST00000632560	#N/A	CDS end not found	TR_V_gene	533194	ENSG00000282040	TR_V_gene	AC233282.1
ENST00000634093	#N/A	CDS end not found	TR_V_gene	533191	ENSG00000282610	TR_V_gene	AC233282.2
ENST00000633570	#N/A	CDS end not found	IG_V_gene	574303	ENSG00000278082	IG_V_gene	AC234301.1
ENST00000631869	#N/A	CDS end not found	IG_V_gene	574306	ENSG00000282150	IG_V_gene	AC234301.3
ENST00000632151	#N/A	CDS end not found	IG_V_gene	574122	ENSG00000282404	IG_V_gene	AC234301.4
ENST00000632148	#N/A	CDS end not found	TR_V_gene	527911	ENSG00000282353	TR_V_gene	AC234635.1
ENST00000631427	#N/A	CDS end not found	TR_V_gene	527905	ENSG00000282543	TR_V_gene	AC234635.3
ENST00000632052	#N/A	CDS end not found	IG_V_gene	575617	ENSG00000282822	IG_V_gene	AC242528.1
ENST00000633833	#N/A	CDS end not found	IG_V_gene	573667	ENSG00000282678	IG_V_gene	AC244226.1
ENST00000633752	#N/A	CDS end not found	IG_V_gene	573698	ENSG00000282401	IG_V_gene	AC247036.3
ENST00000632333	#N/A	CDS end not found	IG_V_gene	573696	ENSG00000282644	IG_V_gene	AC247036.4
ENST00000673604	#N/A	CDS end not found	protein_coding	532666	ENSG00000134575	polymorphic_pseudogene	ACP2
ENST00000457194	CDS start not found	#N/A	polymorphic_pseudogene	554321	ENSG00000211454	polymorphic_pseudogene	AKR7L
ENST00000465404	CDS start not found	#N/A	nonsense_mediated_decay	577180	ENSG00000123505	polymorphic_pseudogene	AMD1
ENST00000578776	#N/A	CDS end not found	protein_coding	528544	ENSG00000171885	polymorphic_pseudogene	AQP4
ENST00000600966	CDS start not found	CDS end not found	protein_coding	574774	ENSG00000121410	protein_coding	A1BG
ENST00000414883	#N/A	CDS end not found	protein_coding	545048	ENSG00000148584	protein_coding	A1CF
ENST00000404455	#N/A	CDS end not found	protein_coding	544293	ENSG00000175899	protein_coding	A2M
ENST00000541459	CDS start not found	#N/A	protein_coding	535168	ENSG00000166535	protein_coding	A2ML1
ENST00000536789	#N/A	CDS end not found	protein_coding	535168	ENSG00000166535	protein_coding	A2ML1
ENST00000545692	#N/A	CDS end not found	protein_coding	535168	ENSG00000166535	protein_coding	A2ML1
ENST00000548931	CDS start not found	#N/A	protein_coding	549839	ENSG00000094914	protein_coding	AAAS
ENST00000510340	#N/A	CDS end not found	protein_coding	558978	ENSG00000109576	protein_coding	AADAT
ENST00000507375	#N/A	CDS end not found	protein_coding	558978	ENSG00000109576	protein_coding	AADAT
ENST00000502392	#N/A	CDS end not found	protein_coding	558978	ENSG00000109576	protein_coding	AADAT
ENST00000560362	#N/A	CDS end not found	protein_coding	544384	ENSG00000103591	protein_coding	AAGAB
ENST00000606389	CDS start not found	#N/A	protein_coding	536959	ENSG00000115977	protein_coding	AAK1
ENST00000623317	CDS start not found	CDS end not found	protein_coding	536959	ENSG00000115977	protein_coding	AAK1
ENST00000624900	CDS start not found	#N/A	protein_coding	536959	ENSG00000115977	protein_coding	AAK1
ENST00000422731	CDS start not found	#N/A	protein_coding	566094	ENSG00000127837	protein_coding	AAMP
ENST00000447885	#N/A	CDS end not found	protein_coding	566094	ENSG00000127837	protein_coding	AAMP
ENST00000585649	#N/A	CDS end not found	protein_coding	578346	ENSG00000129673	protein_coding	AANAT
ENST00000565361	CDS start not found	CDS end not found	protein_coding	582686	ENSG00000090861	protein_coding	AARS1
ENST00000430739	#N/A	CDS end not found	protein_coding	577398	ENSG00000266967	protein_coding	AARSD1
ENST00000533423	#N/A	CDS end not found	protein_coding	547901	ENSG00000149313	protein_coding	AASDHPPT
ENST00000524411	#N/A	CDS end not found	protein_coding	547901	ENSG00000149313	protein_coding	AASDHPPT
ENST00000616434	CDS start not found	#N/A	protein_coding	570719	ENSG00000275700	protein_coding	AATF
ENST00000633401	CDS start not found	#N/A	protein_coding	537319	ENSG00000276072	protein_coding	AATF
ENST00000632435	CDS start not found	#N/A	protein_coding	537319	ENSG00000276072	protein_coding	AATF
ENST00000610798	CDS start not found	#N/A	protein_coding	570719	ENSG00000275700	protein_coding	AATF
ENST00000572339	#N/A	CDS end not found	protein_coding	578912	ENSG00000181409	protein_coding	AATK
ENST00000650574	#N/A	CDS end not found	protein_coding	578912	ENSG00000181409	protein_coding	AATK
ENST00000575363	#N/A	CDS end not found	protein_coding	578912	ENSG00000181409	protein_coding	AATK
ENST00000564714	#N/A	CDS end not found	protein_coding	580258	ENSG00000183044	protein_coding	ABAT
ENST00000568847	#N/A	CDS end not found	protein_coding	580258	ENSG00000183044	protein_coding	ABAT
ENST00000561870	#N/A	CDS end not found	protein_coding	580258	ENSG00000183044	protein_coding	ABAT
ENST00000565016	#N/A	CDS end not found	protein_coding	580258	ENSG00000183044	protein_coding	ABAT
ENST00000521538	CDS start not found	#N/A	protein_coding	576014	ENSG00000154263	protein_coding	ABCA10
ENST00000522787	CDS start not found	#N/A	protein_coding	576014	ENSG00000154263	protein_coding	ABCA10
ENST00000544596	CDS start not found	#N/A	protein_coding	548474	ENSG00000179869	protein_coding	ABCA13
ENST00000411975	CDS start not found	#N/A	protein_coding	548474	ENSG00000179869	protein_coding	ABCA13
ENST00000435451	CDS start not found	CDS end not found	protein_coding	548474	ENSG00000179869	protein_coding	ABCA13
ENST00000490486	CDS start not found	#N/A	protein_coding	575782	ENSG00000107331	protein_coding	ABCA2
ENST00000625103	#N/A	CDS end not found	protein_coding	575782	ENSG00000107331	protein_coding	ABCA2
ENST00000589975	CDS start not found	#N/A	protein_coding	575909	ENSG00000154265	protein_coding	ABCA5
ENST00000592568	#N/A	CDS end not found	protein_coding	575909	ENSG00000154265	protein_coding	ABCA5
ENST00000593153	#N/A	CDS end not found	protein_coding	575909	ENSG00000154265	protein_coding	ABCA5
ENST00000588665	#N/A	CDS end not found	protein_coding	575909	ENSG00000154265	protein_coding	ABCA5
ENST00000586811	#N/A	CDS end not found	protein_coding	575909	ENSG00000154265	protein_coding	ABCA5
ENST00000525073	CDS start not found	#N/A	protein_coding	551377	ENSG00000064687	protein_coding	ABCA7
ENST00000612569	CDS start not found	#N/A	protein_coding	551377	ENSG00000064687	protein_coding	ABCA7
ENST00000524850	#N/A	CDS end not found	protein_coding	551377	ENSG00000064687	protein_coding	ABCA7
ENST00000531467	#N/A	CDS end not found	protein_coding	551377	ENSG00000064687	protein_coding	ABCA7
ENST00000585531	#N/A	CDS end not found	protein_coding	572625	ENSG00000141338	protein_coding	ABCA8
ENST00000585714	#N/A	CDS end not found	protein_coding	572814	ENSG00000154258	protein_coding	ABCA9
ENST00000416177	#N/A	CDS end not found	protein_coding	538919	ENSG00000085563	protein_coding	ABCB1
ENST00000649448	CDS start not found	#N/A	protein_coding	576739	ENSG00000073734	protein_coding	ABCB11
ENST00000648875	CDS start not found	#N/A	protein_coding	576739	ENSG00000073734	protein_coding	ABCB11
ENST00000618180	CDS start not found	#N/A	protein_coding	538653	ENSG00000276582	protein_coding	ABCB11
ENST00000440025	CDS start not found	#N/A	protein_coding	536945	ENSG00000005471	protein_coding	ABCB4
ENST00000417608	#N/A	CDS end not found	protein_coding	536945	ENSG00000005471	protein_coding	ABCB4
ENST00000526404	#N/A	CDS end not found	protein_coding	571423	ENSG00000131269	protein_coding	ABCB7
ENST00000529949	#N/A	CDS end not found	protein_coding	571423	ENSG00000131269	protein_coding	ABCB7
ENST00000534524	#N/A	CDS end not found	protein_coding	571423	ENSG00000131269	protein_coding	ABCB7
ENST00000491920	CDS start not found	#N/A	protein_coding	569317	ENSG00000197150	protein_coding	ABCB8
ENST00000461373	#N/A	CDS end not found	protein_coding	569317	ENSG00000197150	protein_coding	ABCB8
ENST00000541424	#N/A	CDS end not found	protein_coding	576675	ENSG00000150967	protein_coding	ABCB9
ENST00000546077	#N/A	CDS end not found	protein_coding	576675	ENSG00000150967	protein_coding	ABCB9
ENST00000546289	#N/A	CDS end not found	protein_coding	576675	ENSG00000150967	protein_coding	ABCB9
ENST00000536976	#N/A	CDS end not found	protein_coding	576675	ENSG00000150967	protein_coding	ABCB9
ENST00000540971	#N/A	CDS end not found	protein_coding	576675	ENSG00000150967	protein_coding	ABCB9
ENST00000543935	#N/A	CDS end not found	protein_coding	576675	ENSG00000150967	protein_coding	ABCB9
ENST00000542448	#N/A	CDS end not found	protein_coding	576675	ENSG00000150967	protein_coding	ABCB9
ENST00000545373	#N/A	CDS end not found	protein_coding	576675	ENSG00000150967	protein_coding	ABCB9
ENST00000572882	CDS start not found	#N/A	protein_coding	549105	ENSG00000103222	protein_coding	ABCC1
ENST00000621659	CDS start not found	#N/A	protein_coding	555695	ENSG00000278183	protein_coding	ABCC1
ENST00000505344	CDS start not found	#N/A	protein_coding	546429	ENSG00000124574	protein_coding	ABCC10
ENST00000372515	#N/A	CDS end not found	protein_coding	546429	ENSG00000124574	protein_coding	ABCC10
ENST00000569991	#N/A	CDS end not found	protein_coding	578897	ENSG00000121270	protein_coding	ABCC11
ENST00000527640	#N/A	CDS end not found	protein_coding	577819	ENSG00000140798	protein_coding	ABCC12
ENST00000513745	CDS start not found	CDS end not found	protein_coding	560437	ENSG00000108846	protein_coding	ABCC3
ENST00000645532	#N/A	CDS end not found	protein_coding	553864	ENSG00000125257	protein_coding	ABCC4
ENST00000437341	#N/A	CDS end not found	protein_coding	559290	ENSG00000114770	protein_coding	ABCC5
ENST00000642579	CDS start not found	#N/A	protein_coding	549557	ENSG00000006071	protein_coding	ABCC8
ENST00000528374	CDS start not found	CDS end not found	protein_coding	549557	ENSG00000006071	protein_coding	ABCC8
ENST00000644649	CDS start not found	CDS end not found	protein_coding	549557	ENSG00000006071	protein_coding	ABCC8
ENST00000544039	CDS start not found	#N/A	protein_coding	566959	ENSG00000069431	protein_coding	ABCC9
ENST00000555904	CDS start not found	#N/A	protein_coding	528580	ENSG00000119688	protein_coding	ABCD4
ENST00000556517	CDS start not found	#N/A	protein_coding	528580	ENSG00000119688	protein_coding	ABCD4
ENST00000556971	CDS start not found	#N/A	protein_coding	528580	ENSG00000119688	protein_coding	ABCD4
ENST00000502586	#N/A	CDS end not found	protein_coding	538558	ENSG00000164163	protein_coding	ABCE1
ENST00000441867	#N/A	CDS end not found	protein_coding	545975	ENSG00000204574	protein_coding	ABCF1
ENST00000468958	#N/A	CDS end not found	protein_coding	545975	ENSG00000204574	protein_coding	ABCF1
ENST00000429395	#N/A	CDS end not found	protein_coding	562684	ENSG00000232169	protein_coding	ABCF1
ENST00000418552	#N/A	CDS end not found	protein_coding	540208	ENSG00000236342	protein_coding	ABCF1
ENST00000441688	#N/A	CDS end not found	protein_coding	554595	ENSG00000225989	protein_coding	ABCF1
ENST00000424994	#N/A	CDS end not found	protein_coding	531912	ENSG00000206490	protein_coding	ABCF1
ENST00000423030	#N/A	CDS end not found	protein_coding	534438	ENSG00000236149	protein_coding	ABCF1
ENST00000426591	#N/A	CDS end not found	protein_coding	566819	ENSG00000231129	protein_coding	ABCF1
ENST00000468073	#N/A	CDS end not found	protein_coding	579851	ENSG00000033050	protein_coding	ABCF2
ENST00000441774	#N/A	CDS end not found	protein_coding	579851	ENSG00000033050	protein_coding	ABCF2
ENST00000450121	#N/A	CDS end not found	protein_coding	552003	ENSG00000160179	protein_coding	ABCG1
ENST00000505480	#N/A	CDS end not found	protein_coding	565485	ENSG00000118777	protein_coding	ABCG2
ENST00000503830	#N/A	CDS end not found	protein_coding	565485	ENSG00000118777	protein_coding	ABCG2
ENST00000524604	#N/A	CDS end not found	protein_coding	547142	ENSG00000172350	protein_coding	ABCG4
ENST00000644611	#N/A	CDS end not found	protein_coding	569602	ENSG00000143921	protein_coding	ABCG8
ENST00000416071	#N/A	CDS end not found	protein_coding	574870	ENSG00000143994	protein_coding	ABHD1
ENST00000672871	CDS start not found	#N/A	protein_coding	540144	ENSG00000100997	protein_coding	ABHD12
ENST00000671858	CDS start not found	#N/A	protein_coding	540144	ENSG00000100997	protein_coding	ABHD12
ENST00000672114	CDS start not found	#N/A	protein_coding	540144	ENSG00000100997	protein_coding	ABHD12
ENST00000672596	CDS start not found	#N/A	protein_coding	540144	ENSG00000100997	protein_coding	ABHD12
ENST00000672358	CDS start not found	#N/A	protein_coding	540144	ENSG00000100997	protein_coding	ABHD12
ENST00000672258	CDS start not found	#N/A	protein_coding	540144	ENSG00000100997	protein_coding	ABHD12
ENST00000673227	CDS start not found	#N/A	protein_coding	540144	ENSG00000100997	protein_coding	ABHD12
ENST00000671784	CDS start not found	#N/A	protein_coding	540144	ENSG00000100997	protein_coding	ABHD12
ENST00000576316	CDS start not found	#N/A	protein_coding	540144	ENSG00000100997	protein_coding	ABHD12
ENST00000673094	CDS start not found	#N/A	protein_coding	540144	ENSG00000100997	protein_coding	ABHD12
ENST00000491682	#N/A	CDS end not found	protein_coding	540144	ENSG00000100997	protein_coding	ABHD12
ENST00000471287	#N/A	CDS end not found	protein_coding	540144	ENSG00000100997	protein_coding	ABHD12
ENST00000450393	#N/A	CDS end not found	protein_coding	540144	ENSG00000100997	protein_coding	ABHD12
ENST00000497864	#N/A	CDS end not found	protein_coding	565212	ENSG00000248487	protein_coding	ABHD14A
ENST00000494478	#N/A	CDS end not found	protein_coding	565212	ENSG00000248487	protein_coding	ABHD14A
ENST00000637978	CDS start not found	CDS end not found	protein_coding	565090	ENSG00000114786	protein_coding	ABHD14A-ACY1
ENST00000635952	#N/A	CDS end not found	protein_coding	565090	ENSG00000114786	protein_coding	ABHD14A-ACY1
ENST00000637222	#N/A	CDS end not found	protein_coding	565090	ENSG00000114786	protein_coding	ABHD14A-ACY1
ENST00000422404	#N/A	CDS end not found	protein_coding	575791	ENSG00000231488	protein_coding	ABHD16A
ENST00000422411	#N/A	CDS end not found	protein_coding	555973	ENSG00000236063	protein_coding	ABHD16A
ENST00000446366	#N/A	CDS end not found	protein_coding	560335	ENSG00000206403	protein_coding	ABHD16A
ENST00000440799	#N/A	CDS end not found	protein_coding	549019	ENSG00000230475	protein_coding	ABHD16A
ENST00000431671	#N/A	CDS end not found	protein_coding	557513	ENSG00000235676	protein_coding	ABHD16A
ENST00000414591	#N/A	CDS end not found	protein_coding	564310	ENSG00000224552	protein_coding	ABHD16A
ENST00000513371	#N/A	CDS end not found	protein_coding	536770	ENSG00000164074	protein_coding	ABHD18
ENST00000569411	#N/A	CDS end not found	protein_coding	542457	ENSG00000140526	protein_coding	ABHD2
ENST00000569550	#N/A	CDS end not found	protein_coding	542457	ENSG00000140526	protein_coding	ABHD2
ENST00000565066	#N/A	CDS end not found	protein_coding	542457	ENSG00000140526	protein_coding	ABHD2
ENST00000580477	CDS start not found	#N/A	protein_coding	573466	ENSG00000158201	protein_coding	ABHD3
ENST00000584464	CDS start not found	#N/A	protein_coding	573466	ENSG00000158201	protein_coding	ABHD3
ENST00000542041	#N/A	CDS end not found	protein_coding	533985	ENSG00000100439	protein_coding	ABHD4
ENST00000545034	#N/A	CDS end not found	protein_coding	533985	ENSG00000100439	protein_coding	ABHD4
ENST00000413300	CDS start not found	#N/A	protein_coding	554786	ENSG00000011198	protein_coding	ABHD5
ENST00000463153	CDS start not found	#N/A	protein_coding	554786	ENSG00000011198	protein_coding	ABHD5
ENST00000456453	#N/A	CDS end not found	protein_coding	554786	ENSG00000011198	protein_coding	ABHD5
ENST00000463756	#N/A	CDS end not found	protein_coding	558893	ENSG00000163686	protein_coding	ABHD6
ENST00000485900	#N/A	CDS end not found	protein_coding	558893	ENSG00000163686	protein_coding	ABHD6
ENST00000594194	#N/A	CDS end not found	protein_coding	571916	ENSG00000127220	protein_coding	ABHD8
ENST00000593489	#N/A	CDS end not found	protein_coding	571916	ENSG00000127220	protein_coding	ABHD8
ENST00000454023	CDS start not found	#N/A	protein_coding	572818	ENSG00000138443	protein_coding	ABI2
ENST00000451591	CDS start not found	CDS end not found	protein_coding	572818	ENSG00000138443	protein_coding	ABI2
ENST00000417864	#N/A	CDS end not found	protein_coding	572818	ENSG00000138443	protein_coding	ABI2
ENST00000571035	CDS start not found	#N/A	protein_coding	567821	ENSG00000108798	protein_coding	ABI3
ENST00000573347	CDS start not found	#N/A	protein_coding	567821	ENSG00000108798	protein_coding	ABI3
ENST00000527258	CDS start not found	CDS end not found	protein_coding	579115	ENSG00000154175	protein_coding	ABI3BP
ENST00000528490	CDS start not found	CDS end not found	protein_coding	579115	ENSG00000154175	protein_coding	ABI3BP
ENST00000534413	CDS start not found	CDS end not found	protein_coding	579115	ENSG00000154175	protein_coding	ABI3BP
ENST00000533795	CDS start not found	CDS end not found	protein_coding	579115	ENSG00000154175	protein_coding	ABI3BP
ENST00000528305	CDS start not found	CDS end not found	protein_coding	579115	ENSG00000154175	protein_coding	ABI3BP
ENST00000495591	CDS start not found	#N/A	protein_coding	579115	ENSG00000154175	protein_coding	ABI3BP
ENST00000497395	CDS start not found	CDS end not found	protein_coding	579115	ENSG00000154175	protein_coding	ABI3BP
ENST00000471901	CDS start not found	CDS end not found	protein_coding	579115	ENSG00000154175	protein_coding	ABI3BP
ENST00000527943	CDS start not found	CDS end not found	protein_coding	579115	ENSG00000154175	protein_coding	ABI3BP
ENST00000482765	CDS start not found	CDS end not found	protein_coding	579115	ENSG00000154175	protein_coding	ABI3BP
ENST00000478235	CDS start not found	CDS end not found	protein_coding	579115	ENSG00000154175	protein_coding	ABI3BP
ENST00000466947	CDS start not found	CDS end not found	protein_coding	579115	ENSG00000154175	protein_coding	ABI3BP
ENST00000533855	CDS start not found	CDS end not found	protein_coding	579115	ENSG00000154175	protein_coding	ABI3BP
ENST00000483129	CDS start not found	CDS end not found	protein_coding	579115	ENSG00000154175	protein_coding	ABI3BP
ENST00000459682	CDS start not found	CDS end not found	protein_coding	579115	ENSG00000154175	protein_coding	ABI3BP
ENST00000530539	#N/A	CDS end not found	protein_coding	579115	ENSG00000154175	protein_coding	ABI3BP
ENST00000445175	CDS start not found	CDS end not found	protein_coding	528307	ENSG00000119328	protein_coding	ABITRAM
ENST00000393293	#N/A	CDS end not found	protein_coding	569703	ENSG00000097007	protein_coding	ABL1
ENST00000440467	CDS start not found	#N/A	protein_coding	576814	ENSG00000099204	protein_coding	ABLIM1
ENST00000651092	#N/A	CDS end not found	protein_coding	576814	ENSG00000099204	protein_coding	ABLIM1
ENST00000428430	#N/A	CDS end not found	protein_coding	576814	ENSG00000099204	protein_coding	ABLIM1
ENST00000651023	#N/A	CDS end not found	protein_coding	576814	ENSG00000099204	protein_coding	ABLIM1
ENST00000510277	#N/A	CDS end not found	protein_coding	542292	ENSG00000163995	protein_coding	ABLIM2
ENST00000571797	CDS start not found	#N/A	protein_coding	561469	ENSG00000159842	protein_coding	ABR
ENST00000574544	CDS start not found	CDS end not found	protein_coding	561469	ENSG00000159842	protein_coding	ABR
ENST00000613981	CDS start not found	#N/A	protein_coding	547671	ENSG00000276016	protein_coding	ABR
ENST00000620170	CDS start not found	#N/A	protein_coding	547671	ENSG00000276016	protein_coding	ABR
ENST00000625562	CDS start not found	#N/A	protein_coding	547671	ENSG00000276016	protein_coding	ABR
ENST00000631205	CDS start not found	#N/A	protein_coding	547671	ENSG00000276016	protein_coding	ABR
ENST00000629473	CDS start not found	CDS end not found	protein_coding	547671	ENSG00000276016	protein_coding	ABR
ENST00000630420	CDS start not found	CDS end not found	protein_coding	547671	ENSG00000276016	protein_coding	ABR
ENST00000625685	CDS start not found	CDS end not found	protein_coding	547671	ENSG00000276016	protein_coding	ABR
ENST00000630524	CDS start not found	CDS end not found	protein_coding	547671	ENSG00000276016	protein_coding	ABR
ENST00000627102	CDS start not found	#N/A	protein_coding	534266	ENSG00000278741	protein_coding	ABR
ENST00000626570	CDS start not found	CDS end not found	protein_coding	534266	ENSG00000278741	protein_coding	ABR
ENST00000570525	#N/A	CDS end not found	protein_coding	561469	ENSG00000159842	protein_coding	ABR
ENST00000571945	#N/A	CDS end not found	protein_coding	561469	ENSG00000159842	protein_coding	ABR
ENST00000627424	#N/A	CDS end not found	protein_coding	547671	ENSG00000276016	protein_coding	ABR
ENST00000628370	#N/A	CDS end not found	protein_coding	547671	ENSG00000276016	protein_coding	ABR
ENST00000630582	#N/A	CDS end not found	protein_coding	534266	ENSG00000278741	protein_coding	ABR
ENST00000628817	#N/A	CDS end not found	protein_coding	534266	ENSG00000278741	protein_coding	ABR
ENST00000630943	#N/A	CDS end not found	protein_coding	534266	ENSG00000278741	protein_coding	ABR
ENST00000627795	#N/A	CDS end not found	protein_coding	534266	ENSG00000278741	protein_coding	ABR
ENST00000627242	#N/A	CDS end not found	protein_coding	534266	ENSG00000278741	protein_coding	ABR
ENST00000627499	#N/A	CDS end not found	protein_coding	534266	ENSG00000278741	protein_coding	ABR
ENST00000574139	#N/A	CDS end not found	protein_coding	561469	ENSG00000159842	protein_coding	ABR
ENST00000574266	#N/A	CDS end not found	protein_coding	561469	ENSG00000159842	protein_coding	ABR
ENST00000570441	#N/A	CDS end not found	protein_coding	561469	ENSG00000159842	protein_coding	ABR
ENST00000575934	#N/A	CDS end not found	protein_coding	561469	ENSG00000159842	protein_coding	ABR
ENST00000611288	CDS start not found	#N/A	protein_coding	577753	ENSG00000163322	protein_coding	ABRAXAS1
ENST00000505489	#N/A	CDS end not found	protein_coding	577753	ENSG00000163322	protein_coding	ABRAXAS1
ENST00000503217	#N/A	CDS end not found	protein_coding	577753	ENSG00000163322	protein_coding	ABRAXAS1
ENST00000435873	#N/A	CDS end not found	protein_coding	546777	ENSG00000285772	protein_coding	AC000120.3
ENST00000650585	#N/A	CDS end not found	protein_coding	546805	ENSG00000285953	protein_coding	AC000120.4
ENST00000638101	CDS start not found	#N/A	protein_coding	561640	ENSG00000283208	protein_coding	AC001226.2
ENST00000635838	CDS start not found	#N/A	protein_coding	561640	ENSG00000283208	protein_coding	AC001226.2
ENST00000555059	CDS start not found	#N/A	protein_coding	573568	ENSG00000273171	protein_coding	AC002094.3
ENST00000546840	CDS start not found	CDS end not found	protein_coding	572722	ENSG00000257767	protein_coding	AC002996.1
ENST00000597658	#N/A	CDS end not found	protein_coding	553796	ENSG00000268133	protein_coding	AC003002.1
ENST00000597410	CDS start not found	#N/A	protein_coding	553786	ENSG00000268533	protein_coding	AC003002.2
ENST00000596617	#N/A	CDS end not found	protein_coding	553789	ENSG00000269533	protein_coding	AC003002.3
ENST00000596400	#N/A	CDS end not found	protein_coding	553789	ENSG00000269533	protein_coding	AC003002.3
ENST00000594684	#N/A	CDS end not found	protein_coding	557833	ENSG00000269026	protein_coding	AC003006.1
ENST00000587186	#N/A	CDS end not found	protein_coding	553822	ENSG00000180448	protein_coding	AC004151.1
ENST00000591723	#N/A	CDS end not found	protein_coding	581587	ENSG00000267618	protein_coding	AC004223.3
ENST00000592181	#N/A	CDS end not found	protein_coding	581587	ENSG00000267618	protein_coding	AC004223.3
ENST00000423511	#N/A	CDS end not found	protein_coding	555440	ENSG00000285162	protein_coding	AC004593.2
ENST00000509504	CDS start not found	#N/A	protein_coding	569877	ENSG00000250424	protein_coding	AC004691.2
ENST00000439838	CDS start not found	#N/A	protein_coding	532401	ENSG00000249590	protein_coding	AC004832.3
ENST00000439023	CDS start not found	#N/A	protein_coding	532401	ENSG00000249590	protein_coding	AC004832.3
ENST00000434291	CDS start not found	#N/A	protein_coding	528483	ENSG00000248751	protein_coding	AC004997.1
ENST00000591035	CDS start not found	#N/A	protein_coding	555083	ENSG00000267318	protein_coding	AC005702.1
ENST00000531839	#N/A	CDS end not found	protein_coding	577103	ENSG00000258472	protein_coding	AC005726.1
ENST00000584146	#N/A	CDS end not found	protein_coding	546480	ENSG00000007237	protein_coding	AC005747.1
ENST00000578599	#N/A	CDS end not found	protein_coding	546480	ENSG00000007237	protein_coding	AC005747.1
ENST00000584389	#N/A	CDS end not found	protein_coding	546480	ENSG00000007237	protein_coding	AC005747.1
ENST00000580043	#N/A	CDS end not found	protein_coding	546480	ENSG00000007237	protein_coding	AC005747.1
ENST00000587459	CDS start not found	#N/A	protein_coding	580266	ENSG00000267168	protein_coding	AC005837.2
ENST00000594664	#N/A	CDS end not found	protein_coding	548652	ENSG00000268643	protein_coding	AC006486.1
ENST00000586572	#N/A	CDS end not found	protein_coding	565011	ENSG00000267001	protein_coding	AC006538.2
ENST00000573619	#N/A	CDS end not found	protein_coding	557367	ENSG00000285471	protein_coding	AC007846.2
ENST00000613352	CDS start not found	#N/A	protein_coding	583058	ENSG00000278646	protein_coding	AC008162.2
ENST00000595676	#N/A	CDS end not found	protein_coding	552252	ENSG00000268465	protein_coding	AC008403.1
ENST00000591656	#N/A	CDS end not found	protein_coding	553137	ENSG00000267335	protein_coding	AC008687.1
ENST00000604577	#N/A	CDS end not found	protein_coding	553137	ENSG00000267335	protein_coding	AC008687.1
ENST00000595562	#N/A	CDS end not found	protein_coding	565974	ENSG00000268870	protein_coding	AC008758.5
ENST00000597959	CDS start not found	#N/A	protein_coding	572749	ENSG00000269711	protein_coding	AC008763.3
ENST00000593459	CDS start not found	#N/A	protein_coding	546203	ENSG00000268790	protein_coding	AC008764.4
ENST00000599312	CDS start not found	#N/A	protein_coding	563482	ENSG00000267952	protein_coding	AC008878.1
ENST00000668164	CDS start not found	CDS end not found	protein_coding	558432	ENSG00000268861	protein_coding	AC008878.3
ENST00000594769	CDS start not found	CDS end not found	protein_coding	567028	ENSG00000268083	protein_coding	AC008982.1
ENST00000602021	CDS start not found	CDS end not found	protein_coding	567028	ENSG00000268083	protein_coding	AC008982.1
ENST00000635188	CDS start not found	CDS end not found	protein_coding	592240	ENSG00000282832	protein_coding	AC008982.3
ENST00000634693	CDS start not found	CDS end not found	protein_coding	592240	ENSG00000282832	protein_coding	AC008982.3
ENST00000566594	CDS start not found	CDS end not found	protein_coding	583266	ENSG00000261717	protein_coding	AC009163.5
ENST00000567194	#N/A	CDS end not found	protein_coding	583266	ENSG00000261717	protein_coding	AC009163.5
ENST00000523113	#N/A	CDS end not found	protein_coding	556753	ENSG00000285655	protein_coding	AC009879.2
ENST00000514925	#N/A	CDS end not found	protein_coding	532577	ENSG00000250803	protein_coding	AC010255.3
ENST00000594663	#N/A	CDS end not found	protein_coding	579615	ENSG00000269035	protein_coding	AC010319.2
ENST00000597961	CDS start not found	CDS end not found	protein_coding	567553	ENSG00000269590	protein_coding	AC010422.5
ENST00000596498	#N/A	CDS end not found	protein_coding	559844	ENSG00000268750	protein_coding	AC010522.1
ENST00000598031	#N/A	CDS end not found	protein_coding	559844	ENSG00000268750	protein_coding	AC010522.1
ENST00000603271	#N/A	CDS end not found	protein_coding	559844	ENSG00000268750	protein_coding	AC010522.1
ENST00000597134	#N/A	CDS end not found	protein_coding	559844	ENSG00000268750	protein_coding	AC010522.1
ENST00000568879	CDS start not found	#N/A	protein_coding	571048	ENSG00000131152	protein_coding	AC010531.1
ENST00000594059	#N/A	CDS end not found	protein_coding	566216	ENSG00000269095	protein_coding	AC010646.1
ENST00000633171	CDS start not found	CDS end not found	protein_coding	530292	ENSG00000282755	protein_coding	AC010724.2
ENST00000599996	CDS start not found	#N/A	protein_coding	577384	ENSG00000269547	protein_coding	AC011455.2
ENST00000634460	CDS start not found	#N/A	protein_coding	592250	ENSG00000282835	protein_coding	AC011455.3
ENST00000587519	CDS start not found	#N/A	protein_coding	551479	ENSG00000267748	protein_coding	AC011479.2
ENST00000591889	CDS start not found	#N/A	protein_coding	551479	ENSG00000267748	protein_coding	AC011479.2
ENST00000586012	CDS start not found	#N/A	protein_coding	550529	ENSG00000267157	protein_coding	AC011499.1
ENST00000595946	CDS start not found	CDS end not found	protein_coding	564753	ENSG00000268434	protein_coding	AC011530.1
ENST00000596586	CDS start not found	CDS end not found	protein_coding	564753	ENSG00000268434	protein_coding	AC011530.1
ENST00000567706	#N/A	CDS end not found	protein_coding	583029	ENSG00000260537	protein_coding	AC012184.2
ENST00000588873	CDS start not found	#N/A	protein_coding	531107	ENSG00000267360	protein_coding	AC012309.1
ENST00000606910	#N/A	CDS end not found	protein_coding	552498	ENSG00000286165	protein_coding	AC012488.2
ENST00000513209	CDS start not found	#N/A	protein_coding	574404	ENSG00000273049	protein_coding	AC012531.3
ENST00000629685	#N/A	CDS end not found	protein_coding	569281	ENSG00000279765	protein_coding	AC013394.1
ENST00000443874	#N/A	CDS end not found	protein_coding	550480	ENSG00000226690	protein_coding	AC013470.2
ENST00000535024	#N/A	CDS end not found	protein_coding	580625	ENSG00000275778	protein_coding	AC018630.2
ENST00000509111	CDS start not found	#N/A	protein_coding	574903	ENSG00000272297	protein_coding	AC018709.1
ENST00000637807	CDS start not found	#N/A	protein_coding	538581	ENSG00000283321	protein_coding	AC019117.4
ENST00000599632	CDS start not found	#N/A	protein_coding	567793	ENSG00000142539	protein_coding	AC020909.1
ENST00000553310	#N/A	CDS end not found	protein_coding	555395	ENSG00000170442	protein_coding	AC021066.1
ENST00000589155	#N/A	CDS end not found	protein_coding	582897	ENSG00000256294	protein_coding	AC021092.2
ENST00000588926	#N/A	CDS end not found	protein_coding	582897	ENSG00000256294	protein_coding	AC021092.2
ENST00000592231	CDS start not found	#N/A	protein_coding	568791	ENSG00000055483	protein_coding	AC022966.1
ENST00000588130	CDS start not found	#N/A	protein_coding	568791	ENSG00000055483	protein_coding	AC022966.1
ENST00000586066	#N/A	CDS end not found	protein_coding	568791	ENSG00000055483	protein_coding	AC022966.1
ENST00000586531	#N/A	CDS end not found	protein_coding	568791	ENSG00000055483	protein_coding	AC022966.1
ENST00000586896	#N/A	CDS end not found	protein_coding	568791	ENSG00000055483	protein_coding	AC022966.1
ENST00000592275	#N/A	CDS end not found	protein_coding	568791	ENSG00000055483	protein_coding	AC022966.1
ENST00000587783	#N/A	CDS end not found	protein_coding	568791	ENSG00000055483	protein_coding	AC022966.1
ENST00000588365	#N/A	CDS end not found	protein_coding	568791	ENSG00000055483	protein_coding	AC022966.1
ENST00000546837	CDS start not found	#N/A	protein_coding	574562	ENSG00000257390	protein_coding	AC023055.1
ENST00000586349	CDS start not found	CDS end not found	protein_coding	553136	ENSG00000267740	protein_coding	AC024592.3
ENST00000585661	CDS start not found	CDS end not found	protein_coding	553136	ENSG00000267740	protein_coding	AC024592.3
ENST00000546504	CDS start not found	CDS end not found	protein_coding	568283	ENSG00000257921	protein_coding	AC025165.3
ENST00000563634	#N/A	CDS end not found	protein_coding	579421	ENSG00000260371	protein_coding	AC026464.3
ENST00000570054	CDS start not found	CDS end not found	protein_coding	579355	ENSG00000260914	protein_coding	AC026464.4
ENST00000562949	CDS start not found	#N/A	protein_coding	579422	ENSG00000272617	protein_coding	AC026464.6
ENST00000548861	CDS start not found	CDS end not found	protein_coding	573409	ENSG00000257411	protein_coding	AC034102.2
ENST00000447849	CDS start not found	#N/A	protein_coding	575425	ENSG00000248235	protein_coding	AC037459.1
ENST00000450780	#N/A	CDS end not found	protein_coding	575425	ENSG00000248235	protein_coding	AC037459.1
ENST00000569875	CDS start not found	#N/A	protein_coding	555473	ENSG00000196155	protein_coding	AC040160.1
ENST00000562144	#N/A	CDS end not found	protein_coding	555473	ENSG00000196155	protein_coding	AC040160.1
ENST00000565899	#N/A	CDS end not found	protein_coding	555473	ENSG00000196155	protein_coding	AC040160.1
ENST00000565773	#N/A	CDS end not found	protein_coding	555473	ENSG00000196155	protein_coding	AC040160.1
ENST00000562744	#N/A	CDS end not found	protein_coding	555473	ENSG00000196155	protein_coding	AC040160.1
ENST00000568621	#N/A	CDS end not found	protein_coding	555473	ENSG00000196155	protein_coding	AC040160.1
ENST00000567938	#N/A	CDS end not found	protein_coding	555473	ENSG00000196155	protein_coding	AC040160.1
ENST00000412982	CDS start not found	#N/A	protein_coding	550549	ENSG00000286143	protein_coding	AC053503.6
ENST00000450043	#N/A	CDS end not found	protein_coding	530835	ENSG00000249319	protein_coding	AC068533.4
ENST00000427721	CDS start not found	CDS end not found	protein_coding	566908	ENSG00000250644	protein_coding	AC068580.4
ENST00000636579	CDS start not found	#N/A	protein_coding	566908	ENSG00000250644	protein_coding	AC068580.4
ENST00000418776	CDS start not found	CDS end not found	protein_coding	567643	ENSG00000283149	protein_coding	AC068631.3
ENST00000437723	#N/A	CDS end not found	protein_coding	529061	ENSG00000249240	protein_coding	AC069368.1
ENST00000537495	CDS start not found	#N/A	protein_coding	571456	ENSG00000272822	protein_coding	AC073610.2
ENST00000549318	#N/A	CDS end not found	protein_coding	583465	ENSG00000144785	protein_coding	AC073896.1
ENST00000547423	#N/A	CDS end not found	protein_coding	583465	ENSG00000144785	protein_coding	AC073896.1
ENST00000548360	#N/A	CDS end not found	protein_coding	583465	ENSG00000144785	protein_coding	AC073896.1
ENST00000490594	CDS start not found	CDS end not found	protein_coding	577908	ENSG00000251012	protein_coding	AC083800.1
ENST00000564080	#N/A	CDS end not found	protein_coding	553066	ENSG00000260170	protein_coding	AC090527.3
ENST00000622269	CDS start not found	#N/A	protein_coding	548490	ENSG00000275674	protein_coding	AC091167.6
ENST00000638880	#N/A	CDS end not found	protein_coding	563608	ENSG00000283952	protein_coding	AC092017.3
ENST00000446977	#N/A	CDS end not found	protein_coding	561557	ENSG00000273291	protein_coding	AC092042.3
ENST00000592740	CDS start not found	CDS end not found	protein_coding	540721	ENSG00000266953	protein_coding	AC092073.1
ENST00000606020	#N/A	CDS end not found	protein_coding	540721	ENSG00000266953	protein_coding	AC092073.1
ENST00000611392	#N/A	CDS end not found	protein_coding	545641	ENSG00000283201	protein_coding	AC092329.3
ENST00000638948	CDS start not found	#N/A	protein_coding	577466	ENSG00000260643	protein_coding	AC092718.3
ENST00000638192	CDS start not found	#N/A	protein_coding	577534	ENSG00000284512	protein_coding	AC092718.8
ENST00000614286	#N/A	CDS end not found	protein_coding	536532	ENSG00000233757	protein_coding	AC092835.1
ENST00000550616	#N/A	CDS end not found	protein_coding	582396	ENSG00000198001	protein_coding	AC093012.1
ENST00000569317	#N/A	CDS end not found	protein_coding	556658	ENSG00000259784	protein_coding	AC093525.1
ENST00000514917	CDS start not found	CDS end not found	protein_coding	529525	ENSG00000270249	protein_coding	AC093668.1
ENST00000572394	#N/A	CDS end not found	protein_coding	527174	ENSG00000262505	protein_coding	AC093830.1
ENST00000650142	#N/A	CDS end not found	protein_coding	563078	ENSG00000285749	protein_coding	AC097636.2
ENST00000494383	CDS start not found	#N/A	protein_coding	573695	ENSG00000173366	protein_coding	AC097637.1
ENST00000599216	CDS start not found	#N/A	protein_coding	569044	ENSG00000188897	protein_coding	AC099489.1
ENST00000595168	CDS start not found	#N/A	protein_coding	569044	ENSG00000188897	protein_coding	AC099489.1
ENST00000592574	#N/A	CDS end not found	protein_coding	534287	ENSG00000267261	protein_coding	AC099811.2
ENST00000577660	CDS start not found	#N/A	protein_coding	574229	ENSG00000265303	protein_coding	AC099850.3
ENST00000519718	#N/A	CDS end not found	protein_coding	572568	ENSG00000272772	protein_coding	AC104109.3
ENST00000520607	#N/A	CDS end not found	protein_coding	582414	ENSG00000284956	protein_coding	AC107959.5
ENST00000647707	CDS start not found	CDS end not found	protein_coding	578600	ENSG00000285625	protein_coding	AC117378.1
ENST00000419891	CDS start not found	#N/A	protein_coding	561855	ENSG00000239395	protein_coding	AC118470.1
ENST00000414381	#N/A	CDS end not found	protein_coding	563894	ENSG00000036549	protein_coding	AC118549.1
ENST00000433749	#N/A	CDS end not found	protein_coding	563894	ENSG00000036549	protein_coding	AC118549.1
ENST00000647774	CDS start not found	#N/A	protein_coding	582188	ENSG00000285947	protein_coding	AC127029.3
ENST00000498285	#N/A	CDS end not found	protein_coding	564253	ENSG00000263620	protein_coding	AC129492.3
ENST00000584948	CDS start not found	#N/A	protein_coding	541924	ENSG00000265118	protein_coding	AC134669.1
ENST00000529564	#N/A	CDS end not found	protein_coding	561195	ENSG00000255439	protein_coding	AC135050.2
ENST00000532364	#N/A	CDS end not found	protein_coding	561195	ENSG00000255439	protein_coding	AC135050.2
ENST00000569103	#N/A	CDS end not found	protein_coding	559487	ENSG00000259680	protein_coding	AC136428.1
ENST00000567078	#N/A	CDS end not found	protein_coding	551049	ENSG00000260342	protein_coding	AC138811.2
ENST00000637378	CDS start not found	CDS end not found	protein_coding	578674	ENSG00000261832	protein_coding	AC138894.1
ENST00000524823	CDS start not found	#N/A	protein_coding	554220	ENSG00000183889	protein_coding	AC138969.1
ENST00000527703	CDS start not found	#N/A	protein_coding	554220	ENSG00000183889	protein_coding	AC138969.1
ENST00000568766	#N/A	CDS end not found	protein_coding	563788	ENSG00000261130	protein_coding	AC140504.1
ENST00000647937	CDS start not found	#N/A	protein_coding	544277	ENSG00000285880	protein_coding	AC144573.1
ENST00000631033	CDS start not found	#N/A	protein_coding	540057	ENSG00000278178	protein_coding	AC171558.5
ENST00000625258	#N/A	CDS end not found	protein_coding	533958	ENSG00000280778	protein_coding	AC243547.3
ENST00000633491	#N/A	CDS end not found	protein_coding	544243	ENSG00000282074	protein_coding	AC243733.1
ENST00000435837	#N/A	CDS end not found	protein_coding	542244	ENSG00000267881	protein_coding	AC243967.1
ENST00000632371	CDS start not found	#N/A	protein_coding	557944	ENSG00000273807	protein_coding	AC244489.1
ENST00000588212	#N/A	CDS end not found	protein_coding	529729	ENSG00000267173	protein_coding	AC245748.1
ENST00000452171	CDS start not found	#N/A	protein_coding	573416	ENSG00000060971	protein_coding	ACAA1
ENST00000421218	CDS start not found	CDS end not found	protein_coding	573416	ENSG00000060971	protein_coding	ACAA1
ENST00000585948	#N/A	CDS end not found	protein_coding	566643	ENSG00000167315	protein_coding	ACAA2
ENST00000586100	#N/A	CDS end not found	protein_coding	566643	ENSG00000167315	protein_coding	ACAA2
ENST00000586485	#N/A	CDS end not found	protein_coding	566643	ENSG00000167315	protein_coding	ACAA2
ENST00000632453	CDS start not found	#N/A	protein_coding	543557	ENSG00000275176	protein_coding	ACACA
ENST00000631953	CDS start not found	#N/A	protein_coding	543557	ENSG00000275176	protein_coding	ACACA
ENST00000619546	CDS start not found	#N/A	protein_coding	576530	ENSG00000278540	protein_coding	ACACA
ENST00000618053	CDS start not found	#N/A	protein_coding	576530	ENSG00000278540	protein_coding	ACACA
ENST00000632486	#N/A	CDS end not found	protein_coding	543557	ENSG00000275176	protein_coding	ACACA
ENST00000632723	#N/A	CDS end not found	protein_coding	543557	ENSG00000275176	protein_coding	ACACA
ENST00000632361	#N/A	CDS end not found	protein_coding	543557	ENSG00000275176	protein_coding	ACACA
ENST00000621960	#N/A	CDS end not found	protein_coding	576530	ENSG00000278540	protein_coding	ACACA
ENST00000614789	#N/A	CDS end not found	protein_coding	576530	ENSG00000278540	protein_coding	ACACA
ENST00000616352	#N/A	CDS end not found	protein_coding	576530	ENSG00000278540	protein_coding	ACACA
ENST00000539864	#N/A	CDS end not found	protein_coding	574177	ENSG00000076555	protein_coding	ACACB
ENST00000544726	#N/A	CDS end not found	protein_coding	574177	ENSG00000076555	protein_coding	ACACB
ENST00000552706	CDS start not found	CDS end not found	protein_coding	572765	ENSG00000111271	protein_coding	ACAD10
ENST00000507683	CDS start not found	CDS end not found	protein_coding	572765	ENSG00000111271	protein_coding	ACAD10
ENST00000515283	#N/A	CDS end not found	protein_coding	572765	ENSG00000111271	protein_coding	ACAD10
ENST00000552965	#N/A	CDS end not found	protein_coding	572765	ENSG00000111271	protein_coding	ACAD10
ENST00000514615	#N/A	CDS end not found	protein_coding	572765	ENSG00000111271	protein_coding	ACAD10
ENST00000514336	#N/A	CDS end not found	protein_coding	582761	ENSG00000177646	protein_coding	ACAD9
ENST00000542255	CDS start not found	#N/A	protein_coding	531368	ENSG00000072778	protein_coding	ACADVL
ENST00000579546	CDS start not found	CDS end not found	protein_coding	531368	ENSG00000072778	protein_coding	ACADVL
ENST00000583312	#N/A	CDS end not found	protein_coding	531368	ENSG00000072778	protein_coding	ACADVL
ENST00000584103	#N/A	CDS end not found	protein_coding	531368	ENSG00000072778	protein_coding	ACADVL
ENST00000579886	#N/A	CDS end not found	protein_coding	531368	ENSG00000072778	protein_coding	ACADVL
ENST00000561243	CDS start not found	#N/A	protein_coding	539613	ENSG00000157766	protein_coding	ACAN
ENST00000558704	CDS start not found	#N/A	protein_coding	539613	ENSG00000157766	protein_coding	ACAN
ENST00000570457	#N/A	CDS end not found	protein_coding	539199	ENSG00000072818	protein_coding	ACAP1
ENST00000575425	#N/A	CDS end not found	protein_coding	539199	ENSG00000072818	protein_coding	ACAP1
ENST00000671761	#N/A	CDS end not found	protein_coding	593112	ENSG00000288169	protein_coding	ACAP1
ENST00000672377	#N/A	CDS end not found	protein_coding	593112	ENSG00000288169	protein_coding	ACAP1
ENST00000466876	CDS start not found	#N/A	protein_coding	574621	ENSG00000114331	protein_coding	ACAP2
ENST00000439758	CDS start not found	CDS end not found	protein_coding	574621	ENSG00000114331	protein_coding	ACAP2
ENST00000450200	CDS start not found	CDS end not found	protein_coding	574621	ENSG00000114331	protein_coding	ACAP2
ENST00000439666	#N/A	CDS end not found	protein_coding	574621	ENSG00000114331	protein_coding	ACAP2
ENST00000635383	#N/A	CDS end not found	protein_coding	574621	ENSG00000114331	protein_coding	ACAP2
ENST00000528370	CDS start not found	#N/A	protein_coding	527557	ENSG00000075239	protein_coding	ACAT1
ENST00000426079	#N/A	CDS end not found	protein_coding	561137	ENSG00000107897	protein_coding	ACBD5
ENST00000412279	#N/A	CDS end not found	protein_coding	561137	ENSG00000107897	protein_coding	ACBD5
ENST00000524990	#N/A	CDS end not found	protein_coding	547284	ENSG00000110455	protein_coding	ACCS
ENST00000533404	#N/A	CDS end not found	protein_coding	547284	ENSG00000110455	protein_coding	ACCS
ENST00000602382	CDS start not found	#N/A	protein_coding	562621	ENSG00000102977	protein_coding	ACD
ENST00000582761	CDS start not found	CDS end not found	protein_coding	580768	ENSG00000159640	protein_coding	ACE
ENST00000579409	CDS start not found	#N/A	protein_coding	580768	ENSG00000159640	protein_coding	ACE
ENST00000582627	#N/A	CDS end not found	protein_coding	580768	ENSG00000159640	protein_coding	ACE
ENST00000534206	#N/A	CDS end not found	protein_coding	533391	ENSG00000078124	protein_coding	ACER3
ENST00000441605	#N/A	CDS end not found	protein_coding	567052	ENSG00000087085	protein_coding	ACHE
ENST00000426415	#N/A	CDS end not found	protein_coding	567052	ENSG00000087085	protein_coding	ACHE
ENST00000430554	#N/A	CDS end not found	protein_coding	567052	ENSG00000087085	protein_coding	ACHE
ENST00000445236	#N/A	CDS end not found	protein_coding	567052	ENSG00000087085	protein_coding	ACHE
ENST00000555566	#N/A	CDS end not found	protein_coding	565550	ENSG00000100813	protein_coding	ACIN1
ENST00000497921	#N/A	CDS end not found	protein_coding	561257	ENSG00000144648	protein_coding	ACKR2
ENST00000492609	#N/A	CDS end not found	protein_coding	561257	ENSG00000144648	protein_coding	ACKR2
ENST00000494619	#N/A	CDS end not found	protein_coding	561257	ENSG00000144648	protein_coding	ACKR2
ENST00000493193	#N/A	CDS end not found	protein_coding	561257	ENSG00000144648	protein_coding	ACKR2
ENST00000447924	#N/A	CDS end not found	protein_coding	575252	ENSG00000144476	protein_coding	ACKR3
ENST00000590770	#N/A	CDS end not found	protein_coding	559188	ENSG00000131473	protein_coding	ACLY
ENST00000592970	#N/A	CDS end not found	protein_coding	559188	ENSG00000131473	protein_coding	ACLY
ENST00000554229	#N/A	CDS end not found	protein_coding	545240	ENSG00000205669	protein_coding	ACOT6
ENST00000473466	#N/A	CDS end not found	protein_coding	539173	ENSG00000097021	protein_coding	ACOT7
ENST00000487205	CDS start not found	#N/A	protein_coding	548020	ENSG00000101473	protein_coding	ACOT8
ENST00000457981	CDS start not found	#N/A	protein_coding	548020	ENSG00000101473	protein_coding	ACOT8
ENST00000426915	CDS start not found	#N/A	protein_coding	548020	ENSG00000101473	protein_coding	ACOT8
ENST00000473710	CDS start not found	CDS end not found	protein_coding	552351	ENSG00000123130	protein_coding	ACOT9
ENST00000576743	CDS start not found	#N/A	protein_coding	572403	ENSG00000161533	protein_coding	ACOX1
ENST00000588968	CDS start not found	#N/A	protein_coding	572403	ENSG00000161533	protein_coding	ACOX1
ENST00000587927	CDS start not found	#N/A	protein_coding	572403	ENSG00000161533	protein_coding	ACOX1
ENST00000588176	#N/A	CDS end not found	protein_coding	572403	ENSG00000161533	protein_coding	ACOX1
ENST00000474098	#N/A	CDS end not found	protein_coding	563843	ENSG00000168306	protein_coding	ACOX2
ENST00000514423	#N/A	CDS end not found	protein_coding	528456	ENSG00000087008	protein_coding	ACOX3
ENST00000417074	CDS start not found	#N/A	protein_coding	549323	ENSG00000153093	protein_coding	ACOXL
ENST00000433706	CDS start not found	CDS end not found	protein_coding	549323	ENSG00000153093	protein_coding	ACOXL
ENST00000441974	CDS start not found	#N/A	protein_coding	549323	ENSG00000153093	protein_coding	ACOXL
ENST00000448863	#N/A	CDS end not found	protein_coding	549323	ENSG00000153093	protein_coding	ACOXL
ENST00000589792	#N/A	CDS end not found	protein_coding	559849	ENSG00000102575	protein_coding	ACP5
ENST00000592659	#N/A	CDS end not found	protein_coding	559849	ENSG00000102575	protein_coding	ACP5
ENST00000592828	#N/A	CDS end not found	protein_coding	559849	ENSG00000102575	protein_coding	ACP5
ENST00000590832	#N/A	CDS end not found	protein_coding	559849	ENSG00000102575	protein_coding	ACP5
ENST00000649386	#N/A	CDS end not found	protein_coding	559849	ENSG00000102575	protein_coding	ACP5
ENST00000591319	#N/A	CDS end not found	protein_coding	559849	ENSG00000102575	protein_coding	ACP5
ENST00000611629	CDS start not found	#N/A	protein_coding	557468	ENSG00000162836	protein_coding	ACP6
ENST00000609196	CDS start not found	#N/A	protein_coding	557468	ENSG00000162836	protein_coding	ACP6
ENST00000493129	#N/A	CDS end not found	protein_coding	557468	ENSG00000162836	protein_coding	ACP6
ENST00000601531	CDS start not found	#N/A	protein_coding	578295	ENSG00000183760	protein_coding	ACP7
ENST00000507647	CDS start not found	#N/A	protein_coding	582200	ENSG00000014257	protein_coding	ACPP
ENST00000495911	#N/A	CDS end not found	protein_coding	582200	ENSG00000014257	protein_coding	ACPP
ENST00000546114	#N/A	CDS end not found	protein_coding	578440	ENSG00000111644	protein_coding	ACRBP
ENST00000559114	#N/A	CDS end not found	protein_coding	528395	ENSG00000103740	protein_coding	ACSBG1
ENST00000559241	#N/A	CDS end not found	protein_coding	528395	ENSG00000103740	protein_coding	ACSBG1
ENST00000558130	#N/A	CDS end not found	protein_coding	528395	ENSG00000103740	protein_coding	ACSBG1
ENST00000591738	#N/A	CDS end not found	protein_coding	559054	ENSG00000130377	protein_coding	ACSBG2
ENST00000588722	#N/A	CDS end not found	protein_coding	559054	ENSG00000130377	protein_coding	ACSBG2
ENST00000589401	#N/A	CDS end not found	protein_coding	559054	ENSG00000130377	protein_coding	ACSBG2
ENST00000506582	#N/A	CDS end not found	protein_coding	578066	ENSG00000167107	protein_coding	ACSF2
ENST00000538340	CDS start not found	CDS end not found	protein_coding	577254	ENSG00000176715	protein_coding	ACSF3
ENST00000535176	CDS start not found	#N/A	protein_coding	577254	ENSG00000176715	protein_coding	ACSF3
ENST00000543676	CDS start not found	#N/A	protein_coding	577254	ENSG00000176715	protein_coding	ACSF3
ENST00000541755	#N/A	CDS end not found	protein_coding	577254	ENSG00000176715	protein_coding	ACSF3
ENST00000537290	#N/A	CDS end not found	protein_coding	577254	ENSG00000176715	protein_coding	ACSF3
ENST00000537895	#N/A	CDS end not found	protein_coding	577254	ENSG00000176715	protein_coding	ACSF3
ENST00000540697	#N/A	CDS end not found	protein_coding	577254	ENSG00000176715	protein_coding	ACSF3
ENST00000544543	#N/A	CDS end not found	protein_coding	577254	ENSG00000176715	protein_coding	ACSF3
ENST00000503407	CDS start not found	#N/A	protein_coding	554533	ENSG00000151726	protein_coding	ACSL1
ENST00000505492	CDS start not found	CDS end not found	protein_coding	554533	ENSG00000151726	protein_coding	ACSL1
ENST00000535678	#N/A	CDS end not found	protein_coding	564543	ENSG00000123983	protein_coding	ACSL3
ENST00000413316	#N/A	CDS end not found	protein_coding	564543	ENSG00000123983	protein_coding	ACSL3
ENST00000540115	#N/A	CDS end not found	protein_coding	564543	ENSG00000123983	protein_coding	ACSL3
ENST00000469857	#N/A	CDS end not found	protein_coding	576663	ENSG00000068366	protein_coding	ACSL4
ENST00000505855	#N/A	CDS end not found	protein_coding	576663	ENSG00000068366	protein_coding	ACSL4
ENST00000508092	#N/A	CDS end not found	protein_coding	576663	ENSG00000068366	protein_coding	ACSL4
ENST00000441995	#N/A	CDS end not found	protein_coding	568563	ENSG00000164398	protein_coding	ACSL6
ENST00000430403	#N/A	CDS end not found	protein_coding	568563	ENSG00000164398	protein_coding	ACSL6
ENST00000419502	#N/A	CDS end not found	protein_coding	568563	ENSG00000164398	protein_coding	ACSL6
ENST00000416557	#N/A	CDS end not found	protein_coding	568563	ENSG00000164398	protein_coding	ACSL6
ENST00000414078	#N/A	CDS end not found	protein_coding	568563	ENSG00000164398	protein_coding	ACSL6
ENST00000524149	CDS start not found	#N/A	protein_coding	560772	ENSG00000166743	protein_coding	ACSM1
ENST00000523065	#N/A	CDS end not found	protein_coding	560772	ENSG00000166743	protein_coding	ACSM1
ENST00000574251	#N/A	CDS end not found	protein_coding	553715	ENSG00000183747	protein_coding	ACSM2A
ENST00000576361	#N/A	CDS end not found	protein_coding	553715	ENSG00000183747	protein_coding	ACSM2A
ENST00000571894	#N/A	CDS end not found	protein_coding	553715	ENSG00000183747	protein_coding	ACSM2A
ENST00000569163	CDS start not found	#N/A	protein_coding	557626	ENSG00000066813	protein_coding	ACSM2B
ENST00000567288	CDS start not found	#N/A	protein_coding	557626	ENSG00000066813	protein_coding	ACSM2B
ENST00000568098	CDS start not found	#N/A	protein_coding	557626	ENSG00000066813	protein_coding	ACSM2B
ENST00000568882	#N/A	CDS end not found	protein_coding	557626	ENSG00000066813	protein_coding	ACSM2B
ENST00000566384	#N/A	CDS end not found	protein_coding	557626	ENSG00000066813	protein_coding	ACSM2B
ENST00000569344	#N/A	CDS end not found	protein_coding	557626	ENSG00000066813	protein_coding	ACSM2B
ENST00000563914	CDS start not found	#N/A	protein_coding	560664	ENSG00000005187	protein_coding	ACSM3
ENST00000569141	CDS start not found	CDS end not found	protein_coding	560664	ENSG00000005187	protein_coding	ACSM3
ENST00000562251	CDS start not found	#N/A	protein_coding	560664	ENSG00000005187	protein_coding	ACSM3
ENST00000561795	#N/A	CDS end not found	protein_coding	560664	ENSG00000005187	protein_coding	ACSM3
ENST00000568235	#N/A	CDS end not found	protein_coding	560664	ENSG00000005187	protein_coding	ACSM3
ENST00000561584	#N/A	CDS end not found	protein_coding	560664	ENSG00000005187	protein_coding	ACSM3
ENST00000564701	#N/A	CDS end not found	protein_coding	560664	ENSG00000005187	protein_coding	ACSM3
ENST00000488172	#N/A	CDS end not found	protein_coding	535572	ENSG00000131069	protein_coding	ACSS2
ENST00000484354	#N/A	CDS end not found	protein_coding	535572	ENSG00000131069	protein_coding	ACSS2
ENST00000493805	#N/A	CDS end not found	protein_coding	535572	ENSG00000131069	protein_coding	ACSS2
ENST00000473172	#N/A	CDS end not found	protein_coding	535572	ENSG00000131069	protein_coding	ACSS2
ENST00000549175	#N/A	CDS end not found	protein_coding	574991	ENSG00000111058	protein_coding	ACSS3
ENST00000458159	#N/A	CDS end not found	protein_coding	568876	ENSG00000107796	protein_coding	ACTA2
ENST00000415557	#N/A	CDS end not found	protein_coding	568876	ENSG00000107796	protein_coding	ACTA2
ENST00000464611	CDS start not found	#N/A	protein_coding	539439	ENSG00000075624	protein_coding	ACTB
ENST00000645576	#N/A	CDS end not found	protein_coding	539439	ENSG00000075624	protein_coding	ACTB
ENST00000647275	#N/A	CDS end not found	protein_coding	539439	ENSG00000075624	protein_coding	ACTB
ENST00000642480	#N/A	CDS end not found	protein_coding	539439	ENSG00000075624	protein_coding	ACTB
ENST00000432588	#N/A	CDS end not found	protein_coding	539439	ENSG00000075624	protein_coding	ACTB
ENST00000443528	#N/A	CDS end not found	protein_coding	539439	ENSG00000075624	protein_coding	ACTB
ENST00000417101	#N/A	CDS end not found	protein_coding	539439	ENSG00000075624	protein_coding	ACTB
ENST00000414620	#N/A	CDS end not found	protein_coding	539439	ENSG00000075624	protein_coding	ACTB
ENST00000571691	#N/A	CDS end not found	protein_coding	581571	ENSG00000184009	protein_coding	ACTG1
ENST00000575994	#N/A	CDS end not found	protein_coding	581571	ENSG00000184009	protein_coding	ACTG1
ENST00000575659	#N/A	CDS end not found	protein_coding	581571	ENSG00000184009	protein_coding	ACTG1
ENST00000571721	#N/A	CDS end not found	protein_coding	581571	ENSG00000184009	protein_coding	ACTG1
ENST00000570382	#N/A	CDS end not found	protein_coding	581571	ENSG00000184009	protein_coding	ACTG1
ENST00000442912	#N/A	CDS end not found	protein_coding	574268	ENSG00000163017	protein_coding	ACTG2
ENST00000490364	#N/A	CDS end not found	protein_coding	555541	ENSG00000136518	protein_coding	ACTL6A
ENST00000461605	#N/A	CDS end not found	protein_coding	555068	ENSG00000077080	protein_coding	ACTL6B
ENST00000555075	CDS start not found	#N/A	protein_coding	537812	ENSG00000072110	protein_coding	ACTN1
ENST00000544964	CDS start not found	CDS end not found	protein_coding	537812	ENSG00000072110	protein_coding	ACTN1
ENST00000553290	CDS start not found	CDS end not found	protein_coding	537812	ENSG00000072110	protein_coding	ACTN1
ENST00000555616	#N/A	CDS end not found	protein_coding	537812	ENSG00000072110	protein_coding	ACTN1
ENST00000556433	#N/A	CDS end not found	protein_coding	537812	ENSG00000072110	protein_coding	ACTN1
ENST00000553370	#N/A	CDS end not found	protein_coding	537812	ENSG00000072110	protein_coding	ACTN1
ENST00000553779	#N/A	CDS end not found	protein_coding	537812	ENSG00000072110	protein_coding	ACTN1
ENST00000556571	#N/A	CDS end not found	protein_coding	537812	ENSG00000072110	protein_coding	ACTN1
ENST00000553659	#N/A	CDS end not found	protein_coding	537812	ENSG00000072110	protein_coding	ACTN1
ENST00000651275	CDS start not found	#N/A	protein_coding	581687	ENSG00000077522	protein_coding	ACTN2
ENST00000651781	CDS start not found	#N/A	protein_coding	581687	ENSG00000077522	protein_coding	ACTN2
ENST00000651187	#N/A	CDS end not found	protein_coding	581687	ENSG00000077522	protein_coding	ACTN2
ENST00000634682	CDS start not found	#N/A	protein_coding	592232	ENSG00000282844	protein_coding	ACTN4
ENST00000589528	CDS start not found	#N/A	protein_coding	569250	ENSG00000130402	protein_coding	ACTN4
ENST00000440400	CDS start not found	#N/A	protein_coding	569250	ENSG00000130402	protein_coding	ACTN4
ENST00000586538	CDS start not found	CDS end not found	protein_coding	569250	ENSG00000130402	protein_coding	ACTN4
ENST00000635153	CDS start not found	CDS end not found	protein_coding	592232	ENSG00000282844	protein_coding	ACTN4
ENST00000635719	CDS start not found	#N/A	protein_coding	592232	ENSG00000282844	protein_coding	ACTN4
ENST00000554642	CDS start not found	#N/A	protein_coding	538965	ENSG00000131966	protein_coding	ACTR10
ENST00000443297	#N/A	CDS end not found	protein_coding	535415	ENSG00000115091	protein_coding	ACTR3
ENST00000478393	CDS start not found	#N/A	protein_coding	557248	ENSG00000106526	protein_coding	ACTR3C
ENST00000477871	#N/A	CDS end not found	protein_coding	557248	ENSG00000106526	protein_coding	ACTR3C
ENST00000477367	#N/A	CDS end not found	protein_coding	557248	ENSG00000106526	protein_coding	ACTR3C
ENST00000551652	#N/A	CDS end not found	protein_coding	575155	ENSG00000075089	protein_coding	ACTR6
ENST00000486794	CDS start not found	#N/A	protein_coding	570579	ENSG00000113812	protein_coding	ACTR8
ENST00000498740	#N/A	CDS end not found	protein_coding	570579	ENSG00000113812	protein_coding	ACTR8
ENST00000412025	#N/A	CDS end not found	protein_coding	581100	ENSG00000115170	protein_coding	ACVR1
ENST00000440523	#N/A	CDS end not found	protein_coding	581100	ENSG00000115170	protein_coding	ACVR1
ENST00000413751	#N/A	CDS end not found	protein_coding	581100	ENSG00000115170	protein_coding	ACVR1
ENST00000536420	#N/A	CDS end not found	protein_coding	551314	ENSG00000135503	protein_coding	ACVR1B
ENST00000552678	CDS start not found	#N/A	protein_coding	549544	ENSG00000139567	protein_coding	ACVRL1
ENST00000551576	#N/A	CDS end not found	protein_coding	549544	ENSG00000139567	protein_coding	ACVRL1
ENST00000547400	#N/A	CDS end not found	protein_coding	549544	ENSG00000139567	protein_coding	ACVRL1
ENST00000637149	CDS start not found	#N/A	protein_coding	564529	ENSG00000243989	protein_coding	ACY1
ENST00000469863	#N/A	CDS end not found	protein_coding	564529	ENSG00000243989	protein_coding	ACY1
ENST00000543038	#N/A	CDS end not found	protein_coding	537387	ENSG00000093072	protein_coding	ADA2
ENST00000441548	#N/A	CDS end not found	protein_coding	537387	ENSG00000093072	protein_coding	ADA2
ENST00000649310	#N/A	CDS end not found	protein_coding	537387	ENSG00000093072	protein_coding	ADA2
ENST00000649746	#N/A	CDS end not found	protein_coding	537387	ENSG00000093072	protein_coding	ADA2
ENST00000446706	#N/A	CDS end not found	protein_coding	558736	ENSG00000164113	protein_coding	ADAD1
ENST00000439307	#N/A	CDS end not found	protein_coding	558736	ENSG00000164113	protein_coding	ADAD1
ENST00000567685	CDS start not found	CDS end not found	protein_coding	580967	ENSG00000140955	protein_coding	ADAD2
ENST00000566154	CDS start not found	#N/A	protein_coding	546833	ENSG00000168803	protein_coding	ADAL
ENST00000559053	#N/A	CDS end not found	protein_coding	538084	ENSG00000137845	protein_coding	ADAM10
ENST00000439637	#N/A	CDS end not found	protein_coding	538084	ENSG00000137845	protein_coding	ADAM10
ENST00000558004	#N/A	CDS end not found	protein_coding	538084	ENSG00000137845	protein_coding	ADAM10
ENST00000448723	#N/A	CDS end not found	protein_coding	548683	ENSG00000148848	protein_coding	ADAM12
ENST00000648002	CDS start not found	#N/A	protein_coding	551138	ENSG00000151694	protein_coding	ADAM17
ENST00000517374	CDS start not found	#N/A	protein_coding	566088	ENSG00000135074	protein_coding	ADAM19
ENST00000426930	CDS start not found	#N/A	protein_coding	547509	ENSG00000008277	protein_coding	ADAM22
ENST00000413139	CDS start not found	#N/A	protein_coding	547509	ENSG00000008277	protein_coding	ADAM22
ENST00000412441	#N/A	CDS end not found	protein_coding	547509	ENSG00000008277	protein_coding	ADAM22
ENST00000398203	#N/A	CDS end not found	protein_coding	547509	ENSG00000008277	protein_coding	ADAM22
ENST00000444281	CDS start not found	#N/A	protein_coding	570109	ENSG00000114948	protein_coding	ADAM23
ENST00000521629	CDS start not found	#N/A	protein_coding	530008	ENSG00000042980	protein_coding	ADAM28
ENST00000518326	CDS start not found	#N/A	protein_coding	530008	ENSG00000042980	protein_coding	ADAM28
ENST00000505141	#N/A	CDS end not found	protein_coding	560941	ENSG00000168594	protein_coding	ADAM29
ENST00000502940	#N/A	CDS end not found	protein_coding	560941	ENSG00000168594	protein_coding	ADAM29
ENST00000502305	#N/A	CDS end not found	protein_coding	560941	ENSG00000168594	protein_coding	ADAM29
ENST00000632855	CDS start not found	#N/A	protein_coding	544719	ENSG00000275594	protein_coding	ADAM32
ENST00000522506	#N/A	CDS end not found	protein_coding	561413	ENSG00000197140	protein_coding	ADAM32
ENST00000521741	#N/A	CDS end not found	protein_coding	561413	ENSG00000197140	protein_coding	ADAM32
ENST00000631545	#N/A	CDS end not found	protein_coding	544719	ENSG00000275594	protein_coding	ADAM32
ENST00000633822	#N/A	CDS end not found	protein_coding	544719	ENSG00000275594	protein_coding	ADAM32
ENST00000631415	#N/A	CDS end not found	protein_coding	544719	ENSG00000275594	protein_coding	ADAM32
ENST00000634221	#N/A	CDS end not found	protein_coding	544719	ENSG00000275594	protein_coding	ADAM32
ENST00000523400	#N/A	CDS end not found	protein_coding	561413	ENSG00000197140	protein_coding	ADAM32
ENST00000399831	#N/A	CDS end not found	protein_coding	561413	ENSG00000197140	protein_coding	ADAM32
ENST00000486609	#N/A	CDS end not found	protein_coding	567504	ENSG00000151651	protein_coding	ADAM8
ENST00000631491	CDS start not found	#N/A	protein_coding	543625	ENSG00000282230	protein_coding	ADAM9
ENST00000451462	CDS start not found	CDS end not found	protein_coding	566547	ENSG00000154734	protein_coding	ADAMTS1
ENST00000517452	#N/A	CDS end not found	protein_coding	566547	ENSG00000154734	protein_coding	ADAMTS1
ENST00000517777	#N/A	CDS end not found	protein_coding	566547	ENSG00000154734	protein_coding	ADAMTS1
ENST00000630537	#N/A	CDS end not found	protein_coding	580403	ENSG00000281690	protein_coding	ADAMTS12
ENST00000630002	#N/A	CDS end not found	protein_coding	580403	ENSG00000281690	protein_coding	ADAMTS12
ENST00000561355	CDS start not found	#N/A	protein_coding	558155	ENSG00000140470	protein_coding	ADAMTS17
ENST00000568565	CDS start not found	CDS end not found	protein_coding	558155	ENSG00000140470	protein_coding	ADAMTS17
ENST00000562332	CDS start not found	#N/A	protein_coding	574692	ENSG00000140873	protein_coding	ADAMTS18
ENST00000562345	CDS start not found	CDS end not found	protein_coding	574692	ENSG00000140873	protein_coding	ADAMTS18
ENST00000549670	CDS start not found	#N/A	protein_coding	578158	ENSG00000173157	protein_coding	ADAMTS20
ENST00000481060	CDS start not found	#N/A	protein_coding	576223	ENSG00000163638	protein_coding	ADAMTS9
ENST00000380538	CDS start not found	#N/A	protein_coding	575323	ENSG00000178031	protein_coding	ADAMTSL1
ENST00000636209	#N/A	CDS end not found	protein_coding	575323	ENSG00000178031	protein_coding	ADAMTSL1
ENST00000590090	CDS start not found	CDS end not found	protein_coding	538685	ENSG00000185761	protein_coding	ADAMTSL5
ENST00000586272	#N/A	CDS end not found	protein_coding	538685	ENSG00000185761	protein_coding	ADAMTSL5
ENST00000590562	#N/A	CDS end not found	protein_coding	538685	ENSG00000185761	protein_coding	ADAMTSL5
ENST00000585804	#N/A	CDS end not found	protein_coding	538685	ENSG00000185761	protein_coding	ADAMTSL5
ENST00000446141	CDS start not found	#N/A	protein_coding	539528	ENSG00000105963	protein_coding	ADAP1
ENST00000453175	CDS start not found	#N/A	protein_coding	539528	ENSG00000105963	protein_coding	ADAP1
ENST00000437486	CDS start not found	CDS end not found	protein_coding	539528	ENSG00000105963	protein_coding	ADAP1
ENST00000454383	CDS start not found	CDS end not found	protein_coding	539528	ENSG00000105963	protein_coding	ADAP1
ENST00000453823	CDS start not found	CDS end not found	protein_coding	539528	ENSG00000105963	protein_coding	ADAP1
ENST00000435943	#N/A	CDS end not found	protein_coding	539528	ENSG00000105963	protein_coding	ADAP1
ENST00000584828	CDS start not found	#N/A	protein_coding	539221	ENSG00000184060	protein_coding	ADAP2
ENST00000584989	CDS start not found	CDS end not found	protein_coding	539221	ENSG00000184060	protein_coding	ADAP2
ENST00000581548	#N/A	CDS end not found	protein_coding	539221	ENSG00000184060	protein_coding	ADAP2
ENST00000581285	#N/A	CDS end not found	protein_coding	539221	ENSG00000184060	protein_coding	ADAP2
ENST00000649022	CDS start not found	#N/A	protein_coding	554035	ENSG00000160710	protein_coding	ADAR
ENST00000648871	#N/A	CDS end not found	protein_coding	554035	ENSG00000160710	protein_coding	ADAR
ENST00000449478	#N/A	CDS end not found	protein_coding	566415	ENSG00000197381	protein_coding	ADARB1
ENST00000568510	CDS start not found	#N/A	protein_coding	570837	ENSG00000065457	protein_coding	ADAT1
ENST00000566450	CDS start not found	#N/A	protein_coding	570837	ENSG00000065457	protein_coding	ADAT1
ENST00000562374	#N/A	CDS end not found	protein_coding	570837	ENSG00000065457	protein_coding	ADAT1
ENST00000567281	#N/A	CDS end not found	protein_coding	570837	ENSG00000065457	protein_coding	ADAT1
ENST00000564657	#N/A	CDS end not found	protein_coding	570837	ENSG00000065457	protein_coding	ADAT1
ENST00000454697	#N/A	CDS end not found	protein_coding	552963	ENSG00000213638	protein_coding	ADAT3
ENST00000557501	#N/A	CDS end not found	protein_coding	553618	ENSG00000063761	protein_coding	ADCK1
ENST00000483369	CDS start not found	#N/A	protein_coding	555965	ENSG00000133597	protein_coding	ADCK2
ENST00000473512	CDS start not found	#N/A	protein_coding	555965	ENSG00000133597	protein_coding	ADCK2
ENST00000515681	#N/A	CDS end not found	protein_coding	530591	ENSG00000078295	protein_coding	ADCY2
ENST00000606682	CDS start not found	#N/A	protein_coding	580834	ENSG00000138031	protein_coding	ADCY3
ENST00000498288	CDS start not found	#N/A	protein_coding	580834	ENSG00000138031	protein_coding	ADCY3
ENST00000455323	CDS start not found	CDS end not found	protein_coding	580834	ENSG00000138031	protein_coding	ADCY3
ENST00000427849	CDS start not found	CDS end not found	protein_coding	580834	ENSG00000138031	protein_coding	ADCY3
ENST00000435135	#N/A	CDS end not found	protein_coding	580834	ENSG00000138031	protein_coding	ADCY3
ENST00000433852	#N/A	CDS end not found	protein_coding	580834	ENSG00000138031	protein_coding	ADCY3
ENST00000438445	#N/A	CDS end not found	protein_coding	580834	ENSG00000138031	protein_coding	ADCY3
ENST00000556932	CDS start not found	CDS end not found	protein_coding	553490	ENSG00000129467	protein_coding	ADCY4
ENST00000646791	CDS start not found	CDS end not found	protein_coding	592733	ENSG00000284814	protein_coding	ADCY4
ENST00000559167	#N/A	CDS end not found	protein_coding	553490	ENSG00000129467	protein_coding	ADCY4
ENST00000561138	#N/A	CDS end not found	protein_coding	553490	ENSG00000129467	protein_coding	ADCY4
ENST00000643450	#N/A	CDS end not found	protein_coding	592733	ENSG00000284814	protein_coding	ADCY4
ENST00000642306	#N/A	CDS end not found	protein_coding	592733	ENSG00000284814	protein_coding	ADCY4
ENST00000483566	#N/A	CDS end not found	protein_coding	570920	ENSG00000173175	protein_coding	ADCY5
ENST00000466617	#N/A	CDS end not found	protein_coding	570920	ENSG00000173175	protein_coding	ADCY5
ENST00000548820	#N/A	CDS end not found	protein_coding	566285	ENSG00000174233	protein_coding	ADCY6
ENST00000564965	#N/A	CDS end not found	protein_coding	582549	ENSG00000121281	protein_coding	ADCY7
ENST00000564044	#N/A	CDS end not found	protein_coding	582549	ENSG00000121281	protein_coding	ADCY7
ENST00000566761	#N/A	CDS end not found	protein_coding	582549	ENSG00000121281	protein_coding	ADCY7
ENST00000569265	#N/A	CDS end not found	protein_coding	582549	ENSG00000121281	protein_coding	ADCY7
ENST00000522949	#N/A	CDS end not found	protein_coding	578649	ENSG00000155897	protein_coding	ADCY8
ENST00000576936	CDS start not found	#N/A	protein_coding	543941	ENSG00000162104	protein_coding	ADCY9
ENST00000572288	CDS start not found	CDS end not found	protein_coding	543941	ENSG00000162104	protein_coding	ADCY9
ENST00000436116	CDS start not found	CDS end not found	protein_coding	528742	ENSG00000078549	protein_coding	ADCYAP1R1
ENST00000431811	#N/A	CDS end not found	protein_coding	528742	ENSG00000078549	protein_coding	ADCYAP1R1
ENST00000514940	CDS start not found	CDS end not found	protein_coding	528217	ENSG00000087274	protein_coding	ADD1
ENST00000536424	CDS start not found	#N/A	protein_coding	528217	ENSG00000087274	protein_coding	ADD1
ENST00000541843	CDS start not found	#N/A	protein_coding	528217	ENSG00000087274	protein_coding	ADD1
ENST00000511797	#N/A	CDS end not found	protein_coding	528217	ENSG00000087274	protein_coding	ADD1
ENST00000508277	#N/A	CDS end not found	protein_coding	528217	ENSG00000087274	protein_coding	ADD1
ENST00000522886	#N/A	CDS end not found	protein_coding	543323	ENSG00000075340	protein_coding	ADD2
ENST00000456320	#N/A	CDS end not found	protein_coding	543323	ENSG00000075340	protein_coding	ADD2
ENST00000415348	#N/A	CDS end not found	protein_coding	543323	ENSG00000075340	protein_coding	ADD2
ENST00000425976	#N/A	CDS end not found	protein_coding	543323	ENSG00000075340	protein_coding	ADD2
ENST00000447731	#N/A	CDS end not found	protein_coding	543323	ENSG00000075340	protein_coding	ADD2
ENST00000473647	CDS start not found	#N/A	protein_coding	544611	ENSG00000118492	protein_coding	ADGB
ENST00000367490	CDS start not found	#N/A	protein_coding	544611	ENSG00000118492	protein_coding	ADGB
ENST00000367489	CDS start not found	#N/A	protein_coding	544611	ENSG00000118492	protein_coding	ADGB
ENST00000522242	#N/A	CDS end not found	protein_coding	544611	ENSG00000118492	protein_coding	ADGB
ENST00000326916	#N/A	CDS end not found	protein_coding	544611	ENSG00000118492	protein_coding	ADGB
ENST00000470716	#N/A	CDS end not found	protein_coding	544611	ENSG00000118492	protein_coding	ADGB
ENST00000428068	CDS start not found	CDS end not found	protein_coding	527612	ENSG00000020181	protein_coding	ADGRA2
ENST00000514129	#N/A	CDS end not found	protein_coding	568940	ENSG00000152990	protein_coding	ADGRA3
ENST00000420125	CDS start not found	CDS end not found	protein_coding	562221	ENSG00000121753	protein_coding	ADGRB2
ENST00000533175	#N/A	CDS end not found	protein_coding	562221	ENSG00000121753	protein_coding	ADGRB2
ENST00000436464	#N/A	CDS end not found	protein_coding	562221	ENSG00000121753	protein_coding	ADGRB2
ENST00000603207	#N/A	CDS end not found	protein_coding	572443	ENSG00000135298	protein_coding	ADGRB3
ENST00000604969	#N/A	CDS end not found	protein_coding	572443	ENSG00000135298	protein_coding	ADGRB3
ENST00000542091	#N/A	CDS end not found	protein_coding	565908	ENSG00000111452	protein_coding	ADGRD1
ENST00000334810	CDS start not found	#N/A	protein_coding	564913	ENSG00000180264	protein_coding	ADGRD2
ENST00000595026	CDS start not found	CDS end not found	protein_coding	556160	ENSG00000174837	protein_coding	ADGRE1
ENST00000587606	#N/A	CDS end not found	protein_coding	539170	ENSG00000123146	protein_coding	ADGRE5
ENST00000586517	#N/A	CDS end not found	protein_coding	539170	ENSG00000123146	protein_coding	ADGRE5
ENST00000592261	#N/A	CDS end not found	protein_coding	539170	ENSG00000123146	protein_coding	ADGRE5
ENST00000433584	#N/A	CDS end not found	protein_coding	541973	ENSG00000173567	protein_coding	ADGRF3
ENST00000565391	CDS start not found	CDS end not found	protein_coding	577113	ENSG00000205336	protein_coding	ADGRG1
ENST00000561696	#N/A	CDS end not found	protein_coding	577113	ENSG00000205336	protein_coding	ADGRG1
ENST00000562414	#N/A	CDS end not found	protein_coding	577113	ENSG00000205336	protein_coding	ADGRG1
ENST00000568979	#N/A	CDS end not found	protein_coding	577113	ENSG00000205336	protein_coding	ADGRG1
ENST00000565314	#N/A	CDS end not found	protein_coding	577113	ENSG00000205336	protein_coding	ADGRG1
ENST00000565770	#N/A	CDS end not found	protein_coding	577113	ENSG00000205336	protein_coding	ADGRG1
ENST00000564729	#N/A	CDS end not found	protein_coding	577113	ENSG00000205336	protein_coding	ADGRG1
ENST00000569372	#N/A	CDS end not found	protein_coding	577113	ENSG00000205336	protein_coding	ADGRG1
ENST00000563548	#N/A	CDS end not found	protein_coding	577113	ENSG00000205336	protein_coding	ADGRG1
ENST00000562003	#N/A	CDS end not found	protein_coding	577113	ENSG00000205336	protein_coding	ADGRG1
ENST00000568074	#N/A	CDS end not found	protein_coding	577113	ENSG00000205336	protein_coding	ADGRG1
ENST00000567397	#N/A	CDS end not found	protein_coding	577113	ENSG00000205336	protein_coding	ADGRG1
ENST00000565587	#N/A	CDS end not found	protein_coding	577113	ENSG00000205336	protein_coding	ADGRG1
ENST00000568791	#N/A	CDS end not found	protein_coding	577113	ENSG00000205336	protein_coding	ADGRG1
ENST00000570044	#N/A	CDS end not found	protein_coding	577113	ENSG00000205336	protein_coding	ADGRG1
ENST00000673126	#N/A	CDS end not found	protein_coding	577113	ENSG00000205336	protein_coding	ADGRG1
ENST00000567702	#N/A	CDS end not found	protein_coding	577113	ENSG00000205336	protein_coding	ADGRG1
ENST00000565013	#N/A	CDS end not found	protein_coding	577113	ENSG00000205336	protein_coding	ADGRG1
ENST00000566123	#N/A	CDS end not found	protein_coding	577113	ENSG00000205336	protein_coding	ADGRG1
ENST00000672974	#N/A	CDS end not found	protein_coding	577113	ENSG00000205336	protein_coding	ADGRG1
ENST00000563414	#N/A	CDS end not found	protein_coding	577113	ENSG00000205336	protein_coding	ADGRG1
ENST00000567553	#N/A	CDS end not found	protein_coding	577113	ENSG00000205336	protein_coding	ADGRG1
ENST00000561833	#N/A	CDS end not found	protein_coding	577113	ENSG00000205336	protein_coding	ADGRG1
ENST00000563374	#N/A	CDS end not found	protein_coding	577113	ENSG00000205336	protein_coding	ADGRG1
ENST00000568531	#N/A	CDS end not found	protein_coding	577113	ENSG00000205336	protein_coding	ADGRG1
ENST00000567154	#N/A	CDS end not found	protein_coding	577113	ENSG00000205336	protein_coding	ADGRG1
ENST00000562467	#N/A	CDS end not found	protein_coding	577113	ENSG00000205336	protein_coding	ADGRG1
ENST00000566508	#N/A	CDS end not found	protein_coding	577113	ENSG00000205336	protein_coding	ADGRG1
ENST00000564783	#N/A	CDS end not found	protein_coding	577113	ENSG00000205336	protein_coding	ADGRG1
ENST00000562682	#N/A	CDS end not found	protein_coding	577113	ENSG00000205336	protein_coding	ADGRG1
ENST00000566778	#N/A	CDS end not found	protein_coding	577113	ENSG00000205336	protein_coding	ADGRG1
ENST00000568618	#N/A	CDS end not found	protein_coding	577113	ENSG00000205336	protein_coding	ADGRG1
ENST00000569494	#N/A	CDS end not found	protein_coding	577113	ENSG00000205336	protein_coding	ADGRG1
ENST00000566169	#N/A	CDS end not found	protein_coding	577113	ENSG00000205336	protein_coding	ADGRG1
ENST00000568157	#N/A	CDS end not found	protein_coding	577113	ENSG00000205336	protein_coding	ADGRG1
ENST00000569154	#N/A	CDS end not found	protein_coding	577113	ENSG00000205336	protein_coding	ADGRG1
ENST00000569101	#N/A	CDS end not found	protein_coding	577113	ENSG00000205336	protein_coding	ADGRG1
ENST00000563862	#N/A	CDS end not found	protein_coding	577113	ENSG00000205336	protein_coding	ADGRG1
ENST00000564722	#N/A	CDS end not found	protein_coding	577113	ENSG00000205336	protein_coding	ADGRG1
ENST00000569158	#N/A	CDS end not found	protein_coding	577113	ENSG00000205336	protein_coding	ADGRG1
ENST00000566187	#N/A	CDS end not found	protein_coding	577113	ENSG00000205336	protein_coding	ADGRG1
ENST00000564103	#N/A	CDS end not found	protein_coding	577113	ENSG00000205336	protein_coding	ADGRG1
ENST00000561969	#N/A	CDS end not found	protein_coding	577113	ENSG00000205336	protein_coding	ADGRG1
ENST00000564338	#N/A	CDS end not found	protein_coding	577113	ENSG00000205336	protein_coding	ADGRG1
ENST00000566271	#N/A	CDS end not found	protein_coding	577113	ENSG00000205336	protein_coding	ADGRG1
ENST00000564360	#N/A	CDS end not found	protein_coding	577113	ENSG00000205336	protein_coding	ADGRG1
ENST00000565976	#N/A	CDS end not found	protein_coding	577113	ENSG00000205336	protein_coding	ADGRG1
ENST00000561988	#N/A	CDS end not found	protein_coding	577113	ENSG00000205336	protein_coding	ADGRG1
ENST00000567915	#N/A	CDS end not found	protein_coding	577113	ENSG00000205336	protein_coding	ADGRG1
ENST00000566164	#N/A	CDS end not found	protein_coding	577113	ENSG00000205336	protein_coding	ADGRG1
ENST00000568234	#N/A	CDS end not found	protein_coding	577113	ENSG00000205336	protein_coding	ADGRG1
ENST00000569531	#N/A	CDS end not found	protein_coding	577113	ENSG00000205336	protein_coding	ADGRG1
ENST00000565338	#N/A	CDS end not found	protein_coding	577113	ENSG00000205336	protein_coding	ADGRG1
ENST00000563445	#N/A	CDS end not found	protein_coding	577113	ENSG00000205336	protein_coding	ADGRG1
ENST00000561782	#N/A	CDS end not found	protein_coding	577113	ENSG00000205336	protein_coding	ADGRG1
ENST00000508295	CDS start not found	#N/A	protein_coding	557848	ENSG00000112414	protein_coding	ADGRG6
ENST00000541199	#N/A	CDS end not found	protein_coding	557848	ENSG00000112414	protein_coding	ADGRG6
ENST00000435011	#N/A	CDS end not found	protein_coding	557848	ENSG00000112414	protein_coding	ADGRG6
ENST00000592164	CDS start not found	CDS end not found	protein_coding	537978	ENSG00000072071	protein_coding	ADGRL1
ENST00000589616	CDS start not found	CDS end not found	protein_coding	537978	ENSG00000072071	protein_coding	ADGRL1
ENST00000593005	CDS start not found	CDS end not found	protein_coding	537978	ENSG00000072071	protein_coding	ADGRL1
ENST00000673195	CDS start not found	CDS end not found	protein_coding	593083	ENSG00000288324	protein_coding	ADGRL1
ENST00000673088	CDS start not found	CDS end not found	protein_coding	593083	ENSG00000288324	protein_coding	ADGRL1
ENST00000673419	CDS start not found	CDS end not found	protein_coding	593083	ENSG00000288324	protein_coding	ADGRL1
ENST00000449420	CDS start not found	#N/A	protein_coding	538924	ENSG00000117114	protein_coding	ADGRL2
ENST00000402328	CDS start not found	#N/A	protein_coding	538924	ENSG00000117114	protein_coding	ADGRL2
ENST00000502815	CDS start not found	#N/A	protein_coding	538359	ENSG00000150471	protein_coding	ADGRL3
ENST00000401034	CDS start not found	#N/A	protein_coding	532299	ENSG00000162618	protein_coding	ADGRL4
ENST00000656300	#N/A	CDS end not found	protein_coding	532299	ENSG00000162618	protein_coding	ADGRL4
ENST00000659463	#N/A	CDS end not found	protein_coding	532299	ENSG00000162618	protein_coding	ADGRL4
ENST00000662530	#N/A	CDS end not found	protein_coding	532299	ENSG00000162618	protein_coding	ADGRL4
ENST00000662640	#N/A	CDS end not found	protein_coding	532299	ENSG00000162618	protein_coding	ADGRL4
ENST00000425867	CDS start not found	#N/A	protein_coding	556832	ENSG00000164199	protein_coding	ADGRV1
ENST00000638975	CDS start not found	#N/A	protein_coding	556832	ENSG00000164199	protein_coding	ADGRV1
ENST00000507314	CDS start not found	#N/A	protein_coding	556832	ENSG00000164199	protein_coding	ADGRV1
ENST00000639707	#N/A	CDS end not found	protein_coding	556832	ENSG00000164199	protein_coding	ADGRV1
ENST00000640369	#N/A	CDS end not found	protein_coding	556832	ENSG00000164199	protein_coding	ADGRV1
ENST00000508842	#N/A	CDS end not found	protein_coding	556832	ENSG00000164199	protein_coding	ADGRV1
ENST00000640403	#N/A	CDS end not found	protein_coding	556832	ENSG00000164199	protein_coding	ADGRV1
ENST00000510055	#N/A	CDS end not found	protein_coding	561423	ENSG00000248144	protein_coding	ADH1C
ENST00000511397	#N/A	CDS end not found	protein_coding	561423	ENSG00000248144	protein_coding	ADH1C
ENST00000512499	#N/A	CDS end not found	protein_coding	557583	ENSG00000198099	protein_coding	ADH4
ENST00000504125	#N/A	CDS end not found	protein_coding	557583	ENSG00000198099	protein_coding	ADH4
ENST00000503130	CDS start not found	CDS end not found	protein_coding	556602	ENSG00000197894	protein_coding	ADH5
ENST00000508558	#N/A	CDS end not found	protein_coding	557511	ENSG00000172955	protein_coding	ADH6
ENST00000474027	#N/A	CDS end not found	protein_coding	562674	ENSG00000196344	protein_coding	ADH7
ENST00000415131	CDS start not found	#N/A	protein_coding	539753	ENSG00000182551	protein_coding	ADI1
ENST00000627048	CDS start not found	#N/A	protein_coding	535625	ENSG00000280830	protein_coding	ADI1
ENST00000417068	#N/A	CDS end not found	protein_coding	575533	ENSG00000159346	protein_coding	ADIPOR1
ENST00000426229	#N/A	CDS end not found	protein_coding	575533	ENSG00000159346	protein_coding	ADIPOR1
ENST00000416348	#N/A	CDS end not found	protein_coding	555636	ENSG00000148671	protein_coding	ADIRF
ENST00000672604	CDS start not found	#N/A	protein_coding	565989	ENSG00000156110	protein_coding	ADK
ENST00000478611	#N/A	CDS end not found	protein_coding	565989	ENSG00000156110	protein_coding	ADK
ENST00000561195	CDS start not found	#N/A	protein_coding	575289	ENSG00000101544	protein_coding	ADNP2
ENST00000560561	CDS start not found	#N/A	protein_coding	575289	ENSG00000101544	protein_coding	ADNP2
ENST00000559951	#N/A	CDS end not found	protein_coding	575289	ENSG00000101544	protein_coding	ADNP2
ENST00000560752	#N/A	CDS end not found	protein_coding	575289	ENSG00000101544	protein_coding	ADNP2
ENST00000424232	#N/A	CDS end not found	protein_coding	538903	ENSG00000128271	protein_coding	ADORA2A
ENST00000486108	#N/A	CDS end not found	protein_coding	538903	ENSG00000128271	protein_coding	ADORA2A
ENST00000464977	#N/A	CDS end not found	protein_coding	538903	ENSG00000128271	protein_coding	ADORA2A
ENST00000444262	#N/A	CDS end not found	protein_coding	538903	ENSG00000128271	protein_coding	ADORA2A
ENST00000496258	#N/A	CDS end not found	protein_coding	538903	ENSG00000128271	protein_coding	ADORA2A
ENST00000472248	#N/A	CDS end not found	protein_coding	538903	ENSG00000128271	protein_coding	ADORA2A
ENST00000436735	#N/A	CDS end not found	protein_coding	538903	ENSG00000128271	protein_coding	ADORA2A
ENST00000439591	#N/A	CDS end not found	protein_coding	538903	ENSG00000128271	protein_coding	ADORA2A
ENST00000563907	CDS start not found	#N/A	protein_coding	534247	ENSG00000159322	protein_coding	ADPGK
ENST00000565814	#N/A	CDS end not found	protein_coding	534247	ENSG00000159322	protein_coding	ADPGK
ENST00000481816	#N/A	CDS end not found	protein_coding	580016	ENSG00000144843	protein_coding	ADPRH
ENST00000413169	#N/A	CDS end not found	protein_coding	526723	ENSG00000153531	protein_coding	ADPRHL1
ENST00000641205	#N/A	CDS end not found	protein_coding	539697	ENSG00000170214	protein_coding	ADRA1B
ENST00000462554	#N/A	CDS end not found	protein_coding	556507	ENSG00000130706	protein_coding	ADRM1
ENST00000625194	CDS start not found	CDS end not found	protein_coding	536891	ENSG00000239900	protein_coding	ADSL
ENST00000423176	CDS start not found	#N/A	protein_coding	536891	ENSG00000239900	protein_coding	ADSL
ENST00000624027	CDS start not found	#N/A	protein_coding	536891	ENSG00000239900	protein_coding	ADSL
ENST00000498234	CDS start not found	#N/A	protein_coding	536891	ENSG00000239900	protein_coding	ADSL
ENST00000623632	#N/A	CDS end not found	protein_coding	536891	ENSG00000239900	protein_coding	ADSL
ENST00000623978	#N/A	CDS end not found	protein_coding	536891	ENSG00000239900	protein_coding	ADSL
ENST00000636265	#N/A	CDS end not found	protein_coding	536891	ENSG00000239900	protein_coding	ADSL
ENST00000637666	#N/A	CDS end not found	protein_coding	536891	ENSG00000239900	protein_coding	ADSL
ENST00000503285	CDS start not found	#N/A	protein_coding	542019	ENSG00000111863	protein_coding	ADTRP
ENST00000379415	#N/A	CDS end not found	protein_coding	542019	ENSG00000111863	protein_coding	ADTRP
ENST00000506810	#N/A	CDS end not found	protein_coding	542019	ENSG00000111863	protein_coding	ADTRP
ENST00000455443	CDS start not found	CDS end not found	protein_coding	553685	ENSG00000106624	protein_coding	AEBP1
ENST00000449162	#N/A	CDS end not found	protein_coding	553685	ENSG00000106624	protein_coding	AEBP1
ENST00000512223	CDS start not found	#N/A	protein_coding	566631	ENSG00000139154	protein_coding	AEBP2
ENST00000398731	CDS start not found	#N/A	protein_coding	566631	ENSG00000139154	protein_coding	AEBP2
ENST00000538425	#N/A	CDS end not found	protein_coding	566631	ENSG00000139154	protein_coding	AEBP2
ENST00000559528	#N/A	CDS end not found	protein_coding	537167	ENSG00000181026	protein_coding	AEN
ENST00000614385	CDS start not found	#N/A	protein_coding	539777	ENSG00000196526	protein_coding	AFAP1
ENST00000419268	#N/A	CDS end not found	protein_coding	574143	ENSG00000169129	protein_coding	AFAP1L2
ENST00000423229	CDS start not found	#N/A	protein_coding	530261	ENSG00000130396	protein_coding	AFDN
ENST00000497596	CDS start not found	#N/A	protein_coding	530261	ENSG00000130396	protein_coding	AFDN
ENST00000507704	CDS start not found	#N/A	protein_coding	530261	ENSG00000130396	protein_coding	AFDN
ENST00000476946	CDS start not found	#N/A	protein_coding	530261	ENSG00000130396	protein_coding	AFDN
ENST00000485634	CDS start not found	#N/A	protein_coding	530261	ENSG00000130396	protein_coding	AFDN
ENST00000515794	CDS start not found	#N/A	protein_coding	530261	ENSG00000130396	protein_coding	AFDN
ENST00000400824	#N/A	CDS end not found	protein_coding	530261	ENSG00000130396	protein_coding	AFDN
ENST00000400825	#N/A	CDS end not found	protein_coding	530261	ENSG00000130396	protein_coding	AFDN
ENST00000514970	CDS start not found	CDS end not found	protein_coding	554898	ENSG00000172493	protein_coding	AFF1
ENST00000674009	#N/A	CDS end not found	protein_coding	554898	ENSG00000172493	protein_coding	AFF1
ENST00000511442	#N/A	CDS end not found	protein_coding	554898	ENSG00000172493	protein_coding	AFF1
ENST00000511722	#N/A	CDS end not found	protein_coding	554898	ENSG00000172493	protein_coding	AFF1
ENST00000507468	#N/A	CDS end not found	protein_coding	554898	ENSG00000172493	protein_coding	AFF1
ENST00000503477	#N/A	CDS end not found	protein_coding	554898	ENSG00000172493	protein_coding	AFF1
ENST00000445815	CDS start not found	#N/A	protein_coding	556132	ENSG00000144218	protein_coding	AFF3
ENST00000672204	#N/A	CDS end not found	protein_coding	556132	ENSG00000144218	protein_coding	AFF3
ENST00000432037	#N/A	CDS end not found	protein_coding	556132	ENSG00000144218	protein_coding	AFF3
ENST00000423966	#N/A	CDS end not found	protein_coding	556132	ENSG00000144218	protein_coding	AFF3
ENST00000441400	#N/A	CDS end not found	protein_coding	556132	ENSG00000144218	protein_coding	AFF3
ENST00000673328	#N/A	CDS end not found	protein_coding	556132	ENSG00000144218	protein_coding	AFF3
ENST00000424600	#N/A	CDS end not found	protein_coding	556132	ENSG00000144218	protein_coding	AFF3
ENST00000416492	#N/A	CDS end not found	protein_coding	556132	ENSG00000144218	protein_coding	AFF3
ENST00000673232	#N/A	CDS end not found	protein_coding	556132	ENSG00000144218	protein_coding	AFF3
ENST00000672197	#N/A	CDS end not found	protein_coding	556132	ENSG00000144218	protein_coding	AFF3
ENST00000440445	#N/A	CDS end not found	protein_coding	556132	ENSG00000144218	protein_coding	AFF3
ENST00000672857	#N/A	CDS end not found	protein_coding	556132	ENSG00000144218	protein_coding	AFF3
ENST00000415384	#N/A	CDS end not found	protein_coding	556132	ENSG00000144218	protein_coding	AFF3
ENST00000427118	#N/A	CDS end not found	protein_coding	556132	ENSG00000144218	protein_coding	AFF3
ENST00000425658	CDS start not found	CDS end not found	protein_coding	565399	ENSG00000072364	protein_coding	AFF4
ENST00000421773	#N/A	CDS end not found	protein_coding	565399	ENSG00000072364	protein_coding	AFF4
ENST00000421954	CDS start not found	#N/A	protein_coding	570472	ENSG00000135537	protein_coding	AFG1L
ENST00000437715	#N/A	CDS end not found	protein_coding	570472	ENSG00000135537	protein_coding	AFG1L
ENST00000590811	CDS start not found	CDS end not found	protein_coding	565059	ENSG00000141385	protein_coding	AFG3L2
ENST00000586542	#N/A	CDS end not found	protein_coding	562005	ENSG00000183077	protein_coding	AFMID
ENST00000591256	#N/A	CDS end not found	protein_coding	562005	ENSG00000183077	protein_coding	AFMID
ENST00000409183	CDS start not found	#N/A	protein_coding	572846	ENSG00000119844	protein_coding	AFTPH
ENST00000502310	CDS start not found	CDS end not found	protein_coding	566844	ENSG00000038002	protein_coding	AGA
ENST00000510635	CDS start not found	CDS end not found	protein_coding	566844	ENSG00000038002	protein_coding	AGA
ENST00000448025	CDS start not found	CDS end not found	protein_coding	574482	ENSG00000157985	protein_coding	AGAP1
ENST00000418654	CDS start not found	CDS end not found	protein_coding	574482	ENSG00000157985	protein_coding	AGAP1
ENST00000402604	#N/A	CDS end not found	protein_coding	574482	ENSG00000157985	protein_coding	AGAP1
ENST00000328568	CDS start not found	#N/A	protein_coding	565010	ENSG00000135439	protein_coding	AGAP2
ENST00000549129	CDS start not found	#N/A	protein_coding	565010	ENSG00000135439	protein_coding	AGAP2
ENST00000469901	CDS start not found	CDS end not found	protein_coding	578708	ENSG00000133612	protein_coding	AGAP3
ENST00000461065	CDS start not found	#N/A	protein_coding	578708	ENSG00000133612	protein_coding	AGAP3
ENST00000468796	CDS start not found	#N/A	protein_coding	578708	ENSG00000133612	protein_coding	AGAP3
ENST00000492347	CDS start not found	CDS end not found	protein_coding	545164	ENSG00000188234	protein_coding	AGAP4
ENST00000614907	CDS start not found	#N/A	protein_coding	529010	ENSG00000273540	protein_coding	AGBL1
ENST00000532595	#N/A	CDS end not found	protein_coding	545160	ENSG00000165923	protein_coding	AGBL2
ENST00000530577	#N/A	CDS end not found	protein_coding	545160	ENSG00000165923	protein_coding	AGBL2
ENST00000529154	#N/A	CDS end not found	protein_coding	545160	ENSG00000165923	protein_coding	AGBL2
ENST00000530969	#N/A	CDS end not found	protein_coding	545160	ENSG00000165923	protein_coding	AGBL2
ENST00000642912	#N/A	CDS end not found	protein_coding	592799	ENSG00000285501	protein_coding	AGBL2
ENST00000645554	#N/A	CDS end not found	protein_coding	592799	ENSG00000285501	protein_coding	AGBL2
ENST00000643830	#N/A	CDS end not found	protein_coding	592799	ENSG00000285501	protein_coding	AGBL2
ENST00000647499	#N/A	CDS end not found	protein_coding	592799	ENSG00000285501	protein_coding	AGBL2
ENST00000455283	#N/A	CDS end not found	protein_coding	559114	ENSG00000146856	protein_coding	AGBL3
ENST00000416121	CDS start not found	#N/A	protein_coding	538545	ENSG00000186094	protein_coding	AGBL4
ENST00000441931	CDS start not found	#N/A	protein_coding	569135	ENSG00000084693	protein_coding	AGBL5
ENST00000453161	#N/A	CDS end not found	protein_coding	569135	ENSG00000084693	protein_coding	AGBL5
ENST00000437006	#N/A	CDS end not found	protein_coding	569135	ENSG00000084693	protein_coding	AGBL5
ENST00000451003	#N/A	CDS end not found	protein_coding	569135	ENSG00000084693	protein_coding	AGBL5
ENST00000421915	#N/A	CDS end not found	protein_coding	569135	ENSG00000084693	protein_coding	AGBL5
ENST00000415973	#N/A	CDS end not found	protein_coding	554919	ENSG00000206320	protein_coding	AGER
ENST00000453119	#N/A	CDS end not found	protein_coding	554919	ENSG00000206320	protein_coding	AGER
ENST00000444630	#N/A	CDS end not found	protein_coding	554200	ENSG00000229058	protein_coding	AGER
ENST00000424476	#N/A	CDS end not found	protein_coding	554200	ENSG00000229058	protein_coding	AGER
ENST00000434502	#N/A	CDS end not found	protein_coding	559058	ENSG00000234729	protein_coding	AGER
ENST00000450110	#N/A	CDS end not found	protein_coding	538405	ENSG00000204305	protein_coding	AGER
ENST00000375056	#N/A	CDS end not found	protein_coding	538405	ENSG00000204305	protein_coding	AGER
ENST00000454284	#N/A	CDS end not found	protein_coding	539378	ENSG00000231268	protein_coding	AGER
ENST00000418313	#N/A	CDS end not found	protein_coding	539378	ENSG00000231268	protein_coding	AGER
ENST00000436653	#N/A	CDS end not found	protein_coding	539781	ENSG00000230514	protein_coding	AGER
ENST00000412794	#N/A	CDS end not found	protein_coding	539781	ENSG00000230514	protein_coding	AGER
ENST00000455471	#N/A	CDS end not found	protein_coding	559058	ENSG00000234729	protein_coding	AGER
ENST00000416532	#N/A	CDS end not found	protein_coding	528527	ENSG00000237405	protein_coding	AGER
ENST00000441753	#N/A	CDS end not found	protein_coding	528527	ENSG00000237405	protein_coding	AGER
ENST00000458212	CDS start not found	#N/A	protein_coding	574239	ENSG00000173744	protein_coding	AGFG1
ENST00000456594	#N/A	CDS end not found	protein_coding	574239	ENSG00000173744	protein_coding	AGFG1
ENST00000429987	CDS start not found	#N/A	protein_coding	548739	ENSG00000106351	protein_coding	AGFG2
ENST00000573706	CDS start not found	#N/A	protein_coding	540972	ENSG00000262327	protein_coding	AGK
ENST00000575872	CDS start not found	#N/A	protein_coding	540972	ENSG00000262327	protein_coding	AGK
ENST00000648690	#N/A	CDS end not found	protein_coding	564339	ENSG00000006530	protein_coding	AGK
ENST00000407277	CDS start not found	#N/A	protein_coding	533183	ENSG00000187546	protein_coding	AGMO
ENST00000418075	CDS start not found	#N/A	protein_coding	533183	ENSG00000187546	protein_coding	AGMO
ENST00000524328	#N/A	CDS end not found	protein_coding	577318	ENSG00000123908	protein_coding	AGO2
ENST00000448287	#N/A	CDS end not found	protein_coding	562250	ENSG00000160216	protein_coding	AGPAT3
ENST00000445582	#N/A	CDS end not found	protein_coding	562250	ENSG00000160216	protein_coding	AGPAT3
ENST00000457068	#N/A	CDS end not found	protein_coding	562250	ENSG00000160216	protein_coding	AGPAT3
ENST00000448845	#N/A	CDS end not found	protein_coding	562250	ENSG00000160216	protein_coding	AGPAT3
ENST00000422850	#N/A	CDS end not found	protein_coding	562250	ENSG00000160216	protein_coding	AGPAT3
ENST00000437165	CDS start not found	#N/A	protein_coding	540505	ENSG00000026652	protein_coding	AGPAT4
ENST00000518327	CDS start not found	#N/A	protein_coding	556529	ENSG00000155189	protein_coding	AGPAT5
ENST00000644586	CDS start not found	#N/A	protein_coding	592441	ENSG00000284980	protein_coding	AGPAT5
ENST00000637633	CDS start not found	#N/A	protein_coding	550581	ENSG00000018510	protein_coding	AGPS
ENST00000642466	CDS start not found	#N/A	protein_coding	550581	ENSG00000018510	protein_coding	AGPS
ENST00000450569	CDS start not found	#N/A	protein_coding	536590	ENSG00000106541	protein_coding	AGR2
ENST00000412973	#N/A	CDS end not found	protein_coding	536590	ENSG00000106541	protein_coding	AGR2
ENST00000414935	CDS start not found	CDS end not found	protein_coding	537603	ENSG00000173467	protein_coding	AGR3
ENST00000466924	CDS start not found	#N/A	protein_coding	572067	ENSG00000158467	protein_coding	AHCYL2
ENST00000460109	#N/A	CDS end not found	protein_coding	572067	ENSG00000158467	protein_coding	AHCYL2
ENST00000466993	#N/A	CDS end not found	protein_coding	572067	ENSG00000158467	protein_coding	AHCYL2
ENST00000367799	CDS start not found	#N/A	protein_coding	542887	ENSG00000135541	protein_coding	AHI1
ENST00000529865	CDS start not found	#N/A	protein_coding	542887	ENSG00000135541	protein_coding	AHI1
ENST00000524469	#N/A	CDS end not found	protein_coding	542887	ENSG00000135541	protein_coding	AHI1
ENST00000533365	#N/A	CDS end not found	protein_coding	559133	ENSG00000124942	protein_coding	AHNAK
ENST00000530285	#N/A	CDS end not found	protein_coding	559133	ENSG00000124942	protein_coding	AHNAK
ENST00000528508	#N/A	CDS end not found	protein_coding	559133	ENSG00000124942	protein_coding	AHNAK
ENST00000531324	#N/A	CDS end not found	protein_coding	559133	ENSG00000124942	protein_coding	AHNAK
ENST00000511487	CDS start not found	CDS end not found	protein_coding	530525	ENSG00000063438	protein_coding	AHRR
ENST00000514523	#N/A	CDS end not found	protein_coding	530525	ENSG00000063438	protein_coding	AHRR
ENST00000510400	#N/A	CDS end not found	protein_coding	530525	ENSG00000063438	protein_coding	AHRR
ENST00000504625	#N/A	CDS end not found	protein_coding	530525	ENSG00000063438	protein_coding	AHRR
ENST00000553374	CDS start not found	#N/A	protein_coding	543487	ENSG00000100591	protein_coding	AHSA1
ENST00000555729	CDS start not found	#N/A	protein_coding	543487	ENSG00000100591	protein_coding	AHSA1
ENST00000555133	#N/A	CDS end not found	protein_coding	543487	ENSG00000100591	protein_coding	AHSA1
ENST00000564707	#N/A	CDS end not found	protein_coding	551012	ENSG00000169877	protein_coding	AHSP
ENST00000543081	CDS start not found	#N/A	protein_coding	529458	ENSG00000111732	protein_coding	AICDA
ENST00000544516	CDS start not found	#N/A	protein_coding	529458	ENSG00000111732	protein_coding	AICDA
ENST00000545512	CDS start not found	CDS end not found	protein_coding	529458	ENSG00000111732	protein_coding	AICDA
ENST00000437985	CDS start not found	#N/A	protein_coding	569253	ENSG00000235985	protein_coding	AIF1
ENST00000454372	CDS start not found	#N/A	protein_coding	538250	ENSG00000234836	protein_coding	AIF1
ENST00000417200	CDS start not found	#N/A	protein_coding	534167	ENSG00000206428	protein_coding	AIF1
ENST00000454573	CDS start not found	#N/A	protein_coding	541040	ENSG00000237727	protein_coding	AIF1
ENST00000337917	CDS start not found	#N/A	protein_coding	541433	ENSG00000204472	protein_coding	AIF1
ENST00000412407	CDS start not found	#N/A	protein_coding	528811	ENSG00000235588	protein_coding	AIF1
ENST00000441376	#N/A	CDS end not found	protein_coding	543313	ENSG00000183773	protein_coding	AIFM3
ENST00000434714	#N/A	CDS end not found	protein_coding	543313	ENSG00000183773	protein_coding	AIFM3
ENST00000458219	#N/A	CDS end not found	protein_coding	561891	ENSG00000146416	protein_coding	AIG1
ENST00000367601	#N/A	CDS end not found	protein_coding	561891	ENSG00000146416	protein_coding	AIG1
ENST00000447498	#N/A	CDS end not found	protein_coding	561891	ENSG00000146416	protein_coding	AIG1
ENST00000368129	#N/A	CDS end not found	protein_coding	551141	ENSG00000163568	protein_coding	AIM2
ENST00000510207	#N/A	CDS end not found	protein_coding	527720	ENSG00000164022	protein_coding	AIMP1
ENST00000525341	CDS start not found	#N/A	protein_coding	552229	ENSG00000110711	protein_coding	AIP
ENST00000528641	#N/A	CDS end not found	protein_coding	552229	ENSG00000110711	protein_coding	AIP
ENST00000570584	CDS start not found	CDS end not found	protein_coding	562356	ENSG00000129221	protein_coding	AIPL1
ENST00000574913	#N/A	CDS end not found	protein_coding	562356	ENSG00000129221	protein_coding	AIPL1
ENST00000553736	CDS start not found	#N/A	protein_coding	543282	ENSG00000129474	protein_coding	AJUBA
ENST00000553592	#N/A	CDS end not found	protein_coding	543282	ENSG00000129474	protein_coding	AJUBA
ENST00000556731	#N/A	CDS end not found	protein_coding	543282	ENSG00000129474	protein_coding	AJUBA
ENST00000553911	#N/A	CDS end not found	protein_coding	543282	ENSG00000129474	protein_coding	AJUBA
ENST00000478407	#N/A	CDS end not found	protein_coding	563348	ENSG00000154027	protein_coding	AK5
ENST00000554706	CDS start not found	#N/A	protein_coding	575023	ENSG00000140057	protein_coding	AK7
ENST00000524674	CDS start not found	CDS end not found	protein_coding	569663	ENSG00000155085	protein_coding	AK9
ENST00000470564	CDS start not found	#N/A	protein_coding	569663	ENSG00000155085	protein_coding	AK9
ENST00000490722	CDS start not found	#N/A	protein_coding	569663	ENSG00000155085	protein_coding	AK9
ENST00000491875	CDS start not found	#N/A	protein_coding	569663	ENSG00000155085	protein_coding	AK9
ENST00000532976	#N/A	CDS end not found	protein_coding	569663	ENSG00000155085	protein_coding	AK9
ENST00000448084	#N/A	CDS end not found	protein_coding	569663	ENSG00000155085	protein_coding	AK9
ENST00000575032	CDS start not found	#N/A	protein_coding	575512	ENSG00000121057	protein_coding	AKAP1
ENST00000576295	CDS start not found	CDS end not found	protein_coding	575512	ENSG00000121057	protein_coding	AKAP1
ENST00000572560	CDS start not found	#N/A	protein_coding	575512	ENSG00000121057	protein_coding	AKAP1
ENST00000574683	#N/A	CDS end not found	protein_coding	575512	ENSG00000121057	protein_coding	AKAP1
ENST00000572814	#N/A	CDS end not found	protein_coding	575512	ENSG00000121057	protein_coding	AKAP1
ENST00000575186	#N/A	CDS end not found	protein_coding	575512	ENSG00000121057	protein_coding	AKAP1
ENST00000573085	#N/A	CDS end not found	protein_coding	575512	ENSG00000121057	protein_coding	AKAP1
ENST00000570423	#N/A	CDS end not found	protein_coding	575512	ENSG00000121057	protein_coding	AKAP1
ENST00000572156	#N/A	CDS end not found	protein_coding	575512	ENSG00000121057	protein_coding	AKAP1
ENST00000575322	#N/A	CDS end not found	protein_coding	575512	ENSG00000121057	protein_coding	AKAP1
ENST00000576591	#N/A	CDS end not found	protein_coding	575512	ENSG00000121057	protein_coding	AKAP1
ENST00000583951	CDS start not found	CDS end not found	protein_coding	549792	ENSG00000108599	protein_coding	AKAP10
ENST00000576896	#N/A	CDS end not found	protein_coding	549792	ENSG00000108599	protein_coding	AKAP10
ENST00000559486	CDS start not found	CDS end not found	protein_coding	526811	ENSG00000170776	protein_coding	AKAP13
ENST00000559362	#N/A	CDS end not found	protein_coding	526811	ENSG00000170776	protein_coding	AKAP13
ENST00000560256	#N/A	CDS end not found	protein_coding	526811	ENSG00000170776	protein_coding	AKAP13
ENST00000558166	#N/A	CDS end not found	protein_coding	526811	ENSG00000170776	protein_coding	AKAP13
ENST00000558811	#N/A	CDS end not found	protein_coding	526811	ENSG00000170776	protein_coding	AKAP13
ENST00000560340	#N/A	CDS end not found	protein_coding	526811	ENSG00000170776	protein_coding	AKAP13
ENST00000560676	#N/A	CDS end not found	protein_coding	526811	ENSG00000170776	protein_coding	AKAP13
ENST00000612418	#N/A	CDS end not found	protein_coding	526811	ENSG00000170776	protein_coding	AKAP13
ENST00000557852	#N/A	CDS end not found	protein_coding	526811	ENSG00000170776	protein_coding	AKAP13
ENST00000540967	#N/A	CDS end not found	protein_coding	527387	ENSG00000111254	protein_coding	AKAP3
ENST00000536414	#N/A	CDS end not found	protein_coding	527387	ENSG00000111254	protein_coding	AKAP3
ENST00000448865	#N/A	CDS end not found	protein_coding	555640	ENSG00000147081	protein_coding	AKAP4
ENST00000437370	#N/A	CDS end not found	protein_coding	555640	ENSG00000147081	protein_coding	AKAP4
ENST00000554740	CDS start not found	#N/A	protein_coding	546211	ENSG00000151320	protein_coding	AKAP6
ENST00000557102	#N/A	CDS end not found	protein_coding	546211	ENSG00000151320	protein_coding	AKAP6
ENST00000553547	#N/A	CDS end not found	protein_coding	546211	ENSG00000151320	protein_coding	AKAP6
ENST00000554410	#N/A	CDS end not found	protein_coding	546211	ENSG00000151320	protein_coding	AKAP6
ENST00000556638	#N/A	CDS end not found	protein_coding	546211	ENSG00000151320	protein_coding	AKAP6
ENST00000596195	#N/A	CDS end not found	protein_coding	564100	ENSG00000011243	protein_coding	AKAP8L
ENST00000600247	#N/A	CDS end not found	protein_coding	564100	ENSG00000011243	protein_coding	AKAP8L
ENST00000595067	#N/A	CDS end not found	protein_coding	564100	ENSG00000011243	protein_coding	AKAP8L
ENST00000438114	CDS start not found	CDS end not found	protein_coding	545535	ENSG00000127914	protein_coding	AKAP9
ENST00000394534	CDS start not found	#N/A	protein_coding	545535	ENSG00000127914	protein_coding	AKAP9
ENST00000435423	CDS start not found	#N/A	protein_coding	545535	ENSG00000127914	protein_coding	AKAP9
ENST00000491695	#N/A	CDS end not found	protein_coding	545535	ENSG00000127914	protein_coding	AKAP9
ENST00000529942	CDS start not found	#N/A	protein_coding	560831	ENSG00000166452	protein_coding	AKIP1
ENST00000524577	#N/A	CDS end not found	protein_coding	560831	ENSG00000166452	protein_coding	AKIP1
ENST00000530281	#N/A	CDS end not found	protein_coding	560831	ENSG00000166452	protein_coding	AKIP1
ENST00000531822	CDS start not found	#N/A	protein_coding	552752	ENSG00000174574	protein_coding	AKIRIN1
ENST00000357393	#N/A	CDS end not found	protein_coding	543010	ENSG00000162641	protein_coding	AKNAD1
ENST00000434299	#N/A	CDS end not found	protein_coding	546612	ENSG00000117448	protein_coding	AKR1A1
ENST00000481885	#N/A	CDS end not found	protein_coding	546612	ENSG00000117448	protein_coding	AKR1A1
ENST00000442997	CDS start not found	CDS end not found	protein_coding	546506	ENSG00000187134	protein_coding	AKR1C1
ENST00000604507	#N/A	CDS end not found	protein_coding	547011	ENSG00000151632	protein_coding	AKR1C2
ENST00000602997	#N/A	CDS end not found	protein_coding	548102	ENSG00000196139	protein_coding	AKR1C3
ENST00000438242	#N/A	CDS end not found	protein_coding	529386	ENSG00000122787	protein_coding	AKR1D1
ENST00000487985	CDS start not found	#N/A	protein_coding	543264	ENSG00000165568	protein_coding	AKR1E2
ENST00000533295	#N/A	CDS end not found	protein_coding	543264	ENSG00000165568	protein_coding	AKR1E2
ENST00000330072	CDS start not found	#N/A	protein_coding	555063	ENSG00000053371	protein_coding	AKR7A2
ENST00000489286	CDS start not found	#N/A	protein_coding	555063	ENSG00000053371	protein_coding	AKR7A2
ENST00000555458	CDS start not found	#N/A	protein_coding	560477	ENSG00000142208	protein_coding	AKT1
ENST00000554192	CDS start not found	#N/A	protein_coding	560477	ENSG00000142208	protein_coding	AKT1
ENST00000555926	#N/A	CDS end not found	protein_coding	560477	ENSG00000142208	protein_coding	AKT1
ENST00000391830	#N/A	CDS end not found	protein_coding	554539	ENSG00000204673	protein_coding	AKT1S1
ENST00000599525	#N/A	CDS end not found	protein_coding	554539	ENSG00000204673	protein_coding	AKT1S1
ENST00000476247	CDS start not found	#N/A	protein_coding	544687	ENSG00000105221	protein_coding	AKT2
ENST00000497948	CDS start not found	#N/A	protein_coding	544687	ENSG00000105221	protein_coding	AKT2
ENST00000578615	CDS start not found	CDS end not found	protein_coding	544687	ENSG00000105221	protein_coding	AKT2
ENST00000578310	CDS start not found	CDS end not found	protein_coding	544687	ENSG00000105221	protein_coding	AKT2
ENST00000441941	#N/A	CDS end not found	protein_coding	544687	ENSG00000105221	protein_coding	AKT2
ENST00000486368	#N/A	CDS end not found	protein_coding	544687	ENSG00000105221	protein_coding	AKT2
ENST00000596634	#N/A	CDS end not found	protein_coding	544687	ENSG00000105221	protein_coding	AKT2
ENST00000452077	#N/A	CDS end not found	protein_coding	544687	ENSG00000105221	protein_coding	AKT2
ENST00000392037	#N/A	CDS end not found	protein_coding	544687	ENSG00000105221	protein_coding	AKT2
ENST00000416362	#N/A	CDS end not found	protein_coding	544687	ENSG00000105221	protein_coding	AKT2
ENST00000578123	#N/A	CDS end not found	protein_coding	544687	ENSG00000105221	protein_coding	AKT2
ENST00000672890	#N/A	CDS end not found	protein_coding	544687	ENSG00000105221	protein_coding	AKT2
ENST00000423127	#N/A	CDS end not found	protein_coding	544687	ENSG00000105221	protein_coding	AKT2
ENST00000358335	#N/A	CDS end not found	protein_coding	544687	ENSG00000105221	protein_coding	AKT2
ENST00000456441	#N/A	CDS end not found	protein_coding	544687	ENSG00000105221	protein_coding	AKT2
ENST00000583859	#N/A	CDS end not found	protein_coding	544687	ENSG00000105221	protein_coding	AKT2
ENST00000580747	#N/A	CDS end not found	protein_coding	544687	ENSG00000105221	protein_coding	AKT2
ENST00000416994	#N/A	CDS end not found	protein_coding	544687	ENSG00000105221	protein_coding	AKT2
ENST00000427375	#N/A	CDS end not found	protein_coding	544687	ENSG00000105221	protein_coding	AKT2
ENST00000491219	CDS start not found	#N/A	protein_coding	582058	ENSG00000117020	protein_coding	AKT3
ENST00000629115	#N/A	CDS end not found	protein_coding	554639	ENSG00000275199	protein_coding	AKT3
ENST00000552631	#N/A	CDS end not found	protein_coding	582058	ENSG00000117020	protein_coding	AKT3
ENST00000563928	#N/A	CDS end not found	protein_coding	577929	ENSG00000166971	protein_coding	AKTIP
ENST00000568596	#N/A	CDS end not found	protein_coding	577929	ENSG00000166971	protein_coding	AKTIP
ENST00000570041	#N/A	CDS end not found	protein_coding	577929	ENSG00000166971	protein_coding	AKTIP
ENST00000564497	#N/A	CDS end not found	protein_coding	577929	ENSG00000166971	protein_coding	AKTIP
ENST00000565408	#N/A	CDS end not found	protein_coding	577929	ENSG00000166971	protein_coding	AKTIP
ENST00000568022	#N/A	CDS end not found	protein_coding	577929	ENSG00000166971	protein_coding	AKTIP
ENST00000551806	CDS start not found	#N/A	protein_coding	578660	ENSG00000111780	protein_coding	AL021546.1
ENST00000657241	CDS start not found	#N/A	protein_coding	545912	ENSG00000288000	protein_coding	AL031681.3
ENST00000530348	#N/A	CDS end not found	protein_coding	545077	ENSG00000285283	protein_coding	AL035078.4
ENST00000563887	CDS start not found	#N/A	protein_coding	575688	ENSG00000260548	protein_coding	AL035425.3
ENST00000566961	CDS start not found	#N/A	protein_coding	528309	ENSG00000260861	protein_coding	AL049634.2
ENST00000567028	#N/A	CDS end not found	protein_coding	528309	ENSG00000260861	protein_coding	AL049634.2
ENST00000556406	CDS start not found	#N/A	protein_coding	555441	ENSG00000042317	protein_coding	AL049834.1
ENST00000554802	CDS start not found	#N/A	protein_coding	555441	ENSG00000042317	protein_coding	AL049834.1
ENST00000555401	#N/A	CDS end not found	protein_coding	555441	ENSG00000042317	protein_coding	AL049834.1
ENST00000553885	#N/A	CDS end not found	protein_coding	555441	ENSG00000042317	protein_coding	AL049834.1
ENST00000612542	CDS start not found	#N/A	protein_coding	560761	ENSG00000277726	protein_coding	AL109811.3
ENST00000557574	#N/A	CDS end not found	protein_coding	533075	ENSG00000259066	protein_coding	AL110118.2
ENST00000625267	#N/A	CDS end not found	protein_coding	529531	ENSG00000281847	protein_coding	AL110118.4
ENST00000467211	CDS start not found	CDS end not found	protein_coding	550341	ENSG00000273047	protein_coding	AL121845.2
ENST00000632538	CDS start not found	#N/A	protein_coding	550324	ENSG00000273154	protein_coding	AL121845.3
ENST00000496820	CDS start not found	CDS end not found	protein_coding	550324	ENSG00000273154	protein_coding	AL121845.3
ENST00000618693	#N/A	CDS end not found	protein_coding	536333	ENSG00000284776	protein_coding	AL121900.1
ENST00000467125	CDS start not found	CDS end not found	protein_coding	527280	ENSG00000282218	protein_coding	AL132671.2
ENST00000555074	CDS start not found	#N/A	protein_coding	543654	ENSG00000259132	protein_coding	AL132780.3
ENST00000648922	#N/A	CDS end not found	protein_coding	552670	ENSG00000285547	protein_coding	AL133500.1
ENST00000558325	CDS start not found	CDS end not found	protein_coding	547404	ENSG00000259371	protein_coding	AL136295.3
ENST00000643336	CDS start not found	CDS end not found	protein_coding	592697	ENSG00000284818	protein_coding	AL136295.9
ENST00000485079	CDS start not found	CDS end not found	protein_coding	580517	ENSG00000258465	protein_coding	AL139011.2
ENST00000601460	CDS start not found	#N/A	protein_coding	572160	ENSG00000282246	protein_coding	AL157392.5
ENST00000556418	CDS start not found	#N/A	protein_coding	583070	ENSG00000100599	protein_coding	AL159141.1
ENST00000507747	CDS start not found	#N/A	protein_coding	557155	ENSG00000249141	protein_coding	AL159163.1
ENST00000556278	#N/A	CDS end not found	protein_coding	540123	ENSG00000258728	protein_coding	AL162231.3
ENST00000555283	#N/A	CDS end not found	protein_coding	535148	ENSG00000259060	protein_coding	AL163195.3
ENST00000556347	CDS start not found	#N/A	protein_coding	546845	ENSG00000258989	protein_coding	AL355916.3
ENST00000646862	#N/A	CDS end not found	protein_coding	580950	ENSG00000285130	protein_coding	AL358113.1
ENST00000590673	#N/A	CDS end not found	protein_coding	550016	ENSG00000281613	protein_coding	AL365214.2
ENST00000585611	#N/A	CDS end not found	protein_coding	550016	ENSG00000281613	protein_coding	AL365214.2
ENST00000587816	#N/A	CDS end not found	protein_coding	550016	ENSG00000281613	protein_coding	AL365214.2
ENST00000562221	CDS start not found	#N/A	protein_coding	528627	ENSG00000282804	protein_coding	AL512428.1
ENST00000431696	#N/A	CDS end not found	protein_coding	548842	ENSG00000254706	protein_coding	AL512785.2
ENST00000420220	#N/A	CDS end not found	protein_coding	548842	ENSG00000254706	protein_coding	AL512785.2
ENST00000606505	CDS start not found	CDS end not found	protein_coding	529780	ENSG00000271810	protein_coding	AL603832.3
ENST00000605933	CDS start not found	CDS end not found	protein_coding	529780	ENSG00000271810	protein_coding	AL603832.3
ENST00000429234	#N/A	CDS end not found	protein_coding	564167	ENSG00000248993	protein_coding	AL645941.2
ENST00000428778	#N/A	CDS end not found	protein_coding	528386	ENSG00000285085	protein_coding	AL662884.4
ENST00000409691	CDS start not found	#N/A	protein_coding	546025	ENSG00000263020	protein_coding	AL662899.4
ENST00000452392	#N/A	CDS end not found	protein_coding	544324	ENSG00000250264	protein_coding	AL669918.1
ENST00000482796	#N/A	CDS end not found	protein_coding	560708	ENSG00000251184	protein_coding	AL672142.1
ENST00000473363	CDS start not found	CDS end not found	protein_coding	542551	ENSG00000273088	protein_coding	AL713999.1
ENST00000568665	CDS start not found	#N/A	protein_coding	557553	ENSG00000261793	protein_coding	AL929554.2
ENST00000448137	#N/A	CDS end not found	protein_coding	541541	ENSG00000148218	protein_coding	ALAD
ENST00000452726	#N/A	CDS end not found	protein_coding	541541	ENSG00000148218	protein_coding	ALAD
ENST00000445750	#N/A	CDS end not found	protein_coding	541541	ENSG00000148218	protein_coding	ALAD
ENST00000493402	CDS start not found	#N/A	protein_coding	573525	ENSG00000023330	protein_coding	ALAS1
ENST00000459884	CDS start not found	CDS end not found	protein_coding	573525	ENSG00000023330	protein_coding	ALAS1
ENST00000498636	CDS start not found	#N/A	protein_coding	580318	ENSG00000158578	protein_coding	ALAS2
ENST00000493869	#N/A	CDS end not found	protein_coding	580318	ENSG00000158578	protein_coding	ALAS2
ENST00000477869	#N/A	CDS end not found	protein_coding	580318	ENSG00000158578	protein_coding	ALAS2
ENST00000455688	#N/A	CDS end not found	protein_coding	580318	ENSG00000158578	protein_coding	ALAS2
ENST00000644983	#N/A	CDS end not found	protein_coding	580318	ENSG00000158578	protein_coding	ALAS2
ENST00000441319	CDS start not found	CDS end not found	protein_coding	552377	ENSG00000163631	protein_coding	ALB
ENST00000511370	CDS start not found	#N/A	protein_coding	552377	ENSG00000163631	protein_coding	ALB
ENST00000465413	CDS start not found	#N/A	protein_coding	583210	ENSG00000170017	protein_coding	ALCAM
ENST00000419959	#N/A	CDS end not found	protein_coding	528747	ENSG00000165092	protein_coding	ALDH1A1
ENST00000446946	#N/A	CDS end not found	protein_coding	528747	ENSG00000165092	protein_coding	ALDH1A1
ENST00000561070	#N/A	CDS end not found	protein_coding	533258	ENSG00000128918	protein_coding	ALDH1A2
ENST00000558239	#N/A	CDS end not found	protein_coding	533258	ENSG00000128918	protein_coding	ALDH1A2
ENST00000557967	#N/A	CDS end not found	protein_coding	533258	ENSG00000128918	protein_coding	ALDH1A2
ENST00000561338	#N/A	CDS end not found	protein_coding	564066	ENSG00000184254	protein_coding	ALDH1A3
ENST00000635162	#N/A	CDS end not found	protein_coding	565713	ENSG00000137124	protein_coding	ALDH1B1
ENST00000490367	#N/A	CDS end not found	protein_coding	578867	ENSG00000144908	protein_coding	ALDH1L1
ENST00000460368	#N/A	CDS end not found	protein_coding	578867	ENSG00000144908	protein_coding	ALDH1L1
ENST00000488356	#N/A	CDS end not found	protein_coding	578867	ENSG00000144908	protein_coding	ALDH1L1
ENST00000509952	#N/A	CDS end not found	protein_coding	578867	ENSG00000144908	protein_coding	ALDH1L1
ENST00000548418	CDS start not found	#N/A	protein_coding	560915	ENSG00000136010	protein_coding	ALDH1L2
ENST00000439102	#N/A	CDS end not found	protein_coding	540973	ENSG00000108602	protein_coding	ALDH3A1
ENST00000426645	#N/A	CDS end not found	protein_coding	540973	ENSG00000108602	protein_coding	ALDH3A1
ENST00000574162	#N/A	CDS end not found	protein_coding	540973	ENSG00000108602	protein_coding	ALDH3A1
ENST00000573368	#N/A	CDS end not found	protein_coding	540973	ENSG00000108602	protein_coding	ALDH3A1
ENST00000570414	#N/A	CDS end not found	protein_coding	540973	ENSG00000108602	protein_coding	ALDH3A1
ENST00000672567	CDS start not found	#N/A	protein_coding	535016	ENSG00000072210	protein_coding	ALDH3A2
ENST00000672709	CDS start not found	#N/A	protein_coding	535016	ENSG00000072210	protein_coding	ALDH3A2
ENST00000571537	CDS start not found	#N/A	protein_coding	535016	ENSG00000072210	protein_coding	ALDH3A2
ENST00000578696	CDS start not found	CDS end not found	protein_coding	535016	ENSG00000072210	protein_coding	ALDH3A2
ENST00000672591	CDS start not found	#N/A	protein_coding	535016	ENSG00000072210	protein_coding	ALDH3A2
ENST00000573947	CDS start not found	#N/A	protein_coding	535016	ENSG00000072210	protein_coding	ALDH3A2
ENST00000575384	CDS start not found	#N/A	protein_coding	535016	ENSG00000072210	protein_coding	ALDH3A2
ENST00000580550	#N/A	CDS end not found	protein_coding	535016	ENSG00000072210	protein_coding	ALDH3A2
ENST00000584332	#N/A	CDS end not found	protein_coding	535016	ENSG00000072210	protein_coding	ALDH3A2
ENST00000527514	CDS start not found	#N/A	protein_coding	560216	ENSG00000006534	protein_coding	ALDH3B1
ENST00000617449	#N/A	CDS end not found	protein_coding	560216	ENSG00000006534	protein_coding	ALDH3B1
ENST00000531248	CDS start not found	#N/A	protein_coding	557955	ENSG00000132746	protein_coding	ALDH3B2
ENST00000525827	#N/A	CDS end not found	protein_coding	557955	ENSG00000132746	protein_coding	ALDH3B2
ENST00000674110	#N/A	CDS end not found	protein_coding	557955	ENSG00000132746	protein_coding	ALDH3B2
ENST00000673873	#N/A	CDS end not found	protein_coding	557955	ENSG00000132746	protein_coding	ALDH3B2
ENST00000533962	#N/A	CDS end not found	protein_coding	557955	ENSG00000132746	protein_coding	ALDH3B2
ENST00000528756	#N/A	CDS end not found	protein_coding	557955	ENSG00000132746	protein_coding	ALDH3B2
ENST00000531881	#N/A	CDS end not found	protein_coding	557955	ENSG00000132746	protein_coding	ALDH3B2
ENST00000432718	#N/A	CDS end not found	protein_coding	558887	ENSG00000159423	protein_coding	ALDH4A1
ENST00000672352	CDS start not found	#N/A	protein_coding	537289	ENSG00000112294	protein_coding	ALDH5A1
ENST00000635851	CDS start not found	#N/A	protein_coding	560886	ENSG00000164904	protein_coding	ALDH7A1
ENST00000510111	CDS start not found	CDS end not found	protein_coding	560886	ENSG00000164904	protein_coding	ALDH7A1
ENST00000637964	#N/A	CDS end not found	protein_coding	560886	ENSG00000164904	protein_coding	ALDH7A1
ENST00000509270	#N/A	CDS end not found	protein_coding	560886	ENSG00000164904	protein_coding	ALDH7A1
ENST00000460753	CDS start not found	CDS end not found	protein_coding	572925	ENSG00000118514	protein_coding	ALDH8A1
ENST00000534012	#N/A	CDS end not found	protein_coding	572925	ENSG00000118514	protein_coding	ALDH8A1
ENST00000564688	CDS start not found	CDS end not found	protein_coding	560873	ENSG00000149925	protein_coding	ALDOA
ENST00000565355	CDS start not found	#N/A	protein_coding	560873	ENSG00000149925	protein_coding	ALDOA
ENST00000566846	#N/A	CDS end not found	protein_coding	560873	ENSG00000149925	protein_coding	ALDOA
ENST00000562679	#N/A	CDS end not found	protein_coding	560873	ENSG00000149925	protein_coding	ALDOA
ENST00000563987	#N/A	CDS end not found	protein_coding	560873	ENSG00000149925	protein_coding	ALDOA
ENST00000562168	#N/A	CDS end not found	protein_coding	560873	ENSG00000149925	protein_coding	ALDOA
ENST00000648423	#N/A	CDS end not found	protein_coding	531105	ENSG00000136872	protein_coding	ALDOB
ENST00000581807	#N/A	CDS end not found	protein_coding	576910	ENSG00000109107	protein_coding	ALDOC
ENST00000584086	#N/A	CDS end not found	protein_coding	576910	ENSG00000109107	protein_coding	ALDOC
ENST00000578590	#N/A	CDS end not found	protein_coding	576910	ENSG00000109107	protein_coding	ALDOC
ENST00000435638	#N/A	CDS end not found	protein_coding	576910	ENSG00000109107	protein_coding	ALDOC
ENST00000460201	#N/A	CDS end not found	protein_coding	576910	ENSG00000109107	protein_coding	ALDOC
ENST00000591783	#N/A	CDS end not found	protein_coding	567036	ENSG00000033011	protein_coding	ALG1
ENST00000586840	#N/A	CDS end not found	protein_coding	567036	ENSG00000033011	protein_coding	ALG1
ENST00000649708	#N/A	CDS end not found	protein_coding	538112	ENSG00000253710	protein_coding	ALG11
ENST00000486602	CDS start not found	#N/A	protein_coding	547021	ENSG00000182858	protein_coding	ALG12
ENST00000623255	CDS start not found	#N/A	protein_coding	582410	ENSG00000101901	protein_coding	ALG13
ENST00000623622	CDS start not found	CDS end not found	protein_coding	582410	ENSG00000101901	protein_coding	ALG13
ENST00000474121	CDS start not found	#N/A	protein_coding	582410	ENSG00000101901	protein_coding	ALG13
ENST00000623310	CDS start not found	#N/A	protein_coding	582410	ENSG00000101901	protein_coding	ALG13
ENST00000446569	CDS start not found	CDS end not found	protein_coding	562692	ENSG00000214160	protein_coding	ALG3
ENST00000530608	CDS start not found	#N/A	protein_coding	532064	ENSG00000159063	protein_coding	ALG8
ENST00000525783	CDS start not found	#N/A	protein_coding	532064	ENSG00000159063	protein_coding	ALG8
ENST00000526849	CDS start not found	#N/A	protein_coding	532064	ENSG00000159063	protein_coding	ALG8
ENST00000532306	CDS start not found	CDS end not found	protein_coding	532064	ENSG00000159063	protein_coding	ALG8
ENST00000532440	CDS start not found	CDS end not found	protein_coding	532064	ENSG00000159063	protein_coding	ALG8
ENST00000529139	CDS start not found	#N/A	protein_coding	532064	ENSG00000159063	protein_coding	ALG8
ENST00000525755	#N/A	CDS end not found	protein_coding	532064	ENSG00000159063	protein_coding	ALG8
ENST00000530454	#N/A	CDS end not found	protein_coding	532064	ENSG00000159063	protein_coding	ALG8
ENST00000525870	#N/A	CDS end not found	protein_coding	532064	ENSG00000159063	protein_coding	ALG8
ENST00000527099	#N/A	CDS end not found	protein_coding	532064	ENSG00000159063	protein_coding	ALG8
ENST00000530910	#N/A	CDS end not found	protein_coding	532064	ENSG00000159063	protein_coding	ALG8
ENST00000525761	#N/A	CDS end not found	protein_coding	532064	ENSG00000159063	protein_coding	ALG8
ENST00000532425	CDS start not found	#N/A	protein_coding	533375	ENSG00000086848	protein_coding	ALG9
ENST00000453137	CDS start not found	#N/A	protein_coding	539572	ENSG00000171094	protein_coding	ALK
ENST00000401489	CDS start not found	#N/A	protein_coding	534773	ENSG00000189292	protein_coding	ALKAL2
ENST00000452023	#N/A	CDS end not found	protein_coding	534773	ENSG00000189292	protein_coding	ALKAL2
ENST00000543444	CDS start not found	#N/A	protein_coding	573812	ENSG00000189046	protein_coding	ALKBH2
ENST00000536358	#N/A	CDS end not found	protein_coding	573812	ENSG00000189046	protein_coding	ALKBH2
ENST00000536242	#N/A	CDS end not found	protein_coding	573812	ENSG00000189046	protein_coding	ALKBH2
ENST00000532129	CDS start not found	#N/A	protein_coding	545669	ENSG00000166199	protein_coding	ALKBH3
ENST00000524742	#N/A	CDS end not found	protein_coding	545669	ENSG00000166199	protein_coding	ALKBH3
ENST00000529366	#N/A	CDS end not found	protein_coding	545669	ENSG00000166199	protein_coding	ALKBH3
ENST00000651057	CDS start not found	#N/A	protein_coding	569023	ENSG00000116127	protein_coding	ALMS1
ENST00000480801	CDS start not found	CDS end not found	protein_coding	569955	ENSG00000108839	protein_coding	ALOX12
ENST00000649809	CDS start not found	#N/A	protein_coding	562666	ENSG00000179477	protein_coding	ALOX12B
ENST00000572265	#N/A	CDS end not found	protein_coding	537737	ENSG00000161905	protein_coding	ALOX15
ENST00000374830	CDS start not found	#N/A	protein_coding	578336	ENSG00000162551	protein_coding	ALPL
ENST00000410052	#N/A	CDS end not found	protein_coding	562436	ENSG00000003393	protein_coding	ALS2
ENST00000409632	#N/A	CDS end not found	protein_coding	562436	ENSG00000003393	protein_coding	ALS2
ENST00000466610	CDS start not found	CDS end not found	protein_coding	548704	ENSG00000106927	protein_coding	AMBP
ENST00000526545	CDS start not found	#N/A	protein_coding	571087	ENSG00000110497	protein_coding	AMBRA1
ENST00000526606	#N/A	CDS end not found	protein_coding	571087	ENSG00000110497	protein_coding	AMBRA1
ENST00000553023	#N/A	CDS end not found	protein_coding	553644	ENSG00000139344	protein_coding	AMDHD1
ENST00000568263	#N/A	CDS end not found	protein_coding	556376	ENSG00000162066	protein_coding	AMDHD2
ENST00000566706	#N/A	CDS end not found	protein_coding	556376	ENSG00000162066	protein_coding	AMDHD2
ENST00000569879	#N/A	CDS end not found	protein_coding	556376	ENSG00000162066	protein_coding	AMDHD2
ENST00000563556	#N/A	CDS end not found	protein_coding	556376	ENSG00000162066	protein_coding	AMDHD2
ENST00000458606	#N/A	CDS end not found	protein_coding	558641	ENSG00000178171	protein_coding	AMER3
ENST00000431758	#N/A	CDS end not found	protein_coding	558641	ENSG00000178171	protein_coding	AMER3
ENST00000567738	CDS start not found	CDS end not found	protein_coding	559859	ENSG00000159461	protein_coding	AMFR
ENST00000492830	CDS start not found	#N/A	protein_coding	559859	ENSG00000159461	protein_coding	AMFR
ENST00000563664	#N/A	CDS end not found	protein_coding	559859	ENSG00000159461	protein_coding	AMFR
ENST00000565445	#N/A	CDS end not found	protein_coding	559859	ENSG00000159461	protein_coding	AMFR
ENST00000550839	#N/A	CDS end not found	protein_coding	553288	ENSG00000135409	protein_coding	AMHR2
ENST00000559525	CDS start not found	CDS end not found	protein_coding	534013	ENSG00000166126	protein_coding	AMN
ENST00000559789	CDS start not found	CDS end not found	protein_coding	534013	ENSG00000166126	protein_coding	AMN
ENST00000506446	#N/A	CDS end not found	protein_coding	558576	ENSG00000151743	protein_coding	AMN1
ENST00000457428	#N/A	CDS end not found	protein_coding	558576	ENSG00000151743	protein_coding	AMN1
ENST00000535408	#N/A	CDS end not found	protein_coding	558576	ENSG00000151743	protein_coding	AMN1
ENST00000537960	#N/A	CDS end not found	protein_coding	558576	ENSG00000151743	protein_coding	AMN1
ENST00000299004	#N/A	CDS end not found	protein_coding	532556	ENSG00000166025	protein_coding	AMOTL1
ENST00000504234	#N/A	CDS end not found	protein_coding	572811	ENSG00000114019	protein_coding	AMOTL2
ENST00000515172	#N/A	CDS end not found	protein_coding	572811	ENSG00000114019	protein_coding	AMOTL2
ENST00000510560	#N/A	CDS end not found	protein_coding	572811	ENSG00000114019	protein_coding	AMOTL2
ENST00000505596	#N/A	CDS end not found	protein_coding	572811	ENSG00000114019	protein_coding	AMOTL2
ENST00000506107	#N/A	CDS end not found	protein_coding	572811	ENSG00000114019	protein_coding	AMOTL2
ENST00000502491	#N/A	CDS end not found	protein_coding	572811	ENSG00000114019	protein_coding	AMOTL2
ENST00000476688	CDS start not found	#N/A	protein_coding	566010	ENSG00000116337	protein_coding	AMPD2
ENST00000474459	#N/A	CDS end not found	protein_coding	566010	ENSG00000116337	protein_coding	AMPD2
ENST00000531734	#N/A	CDS end not found	protein_coding	566010	ENSG00000116337	protein_coding	AMPD2
ENST00000531203	#N/A	CDS end not found	protein_coding	566010	ENSG00000116337	protein_coding	AMPD2
ENST00000532250	#N/A	CDS end not found	protein_coding	568514	ENSG00000133805	protein_coding	AMPD3
ENST00000524866	#N/A	CDS end not found	protein_coding	568514	ENSG00000133805	protein_coding	AMPD3
ENST00000441628	CDS start not found	#N/A	protein_coding	559218	ENSG00000078053	protein_coding	AMPH
ENST00000637455	CDS start not found	#N/A	protein_coding	581933	ENSG00000145020	protein_coding	AMT
ENST00000636188	CDS start not found	#N/A	protein_coding	581933	ENSG00000145020	protein_coding	AMT
ENST00000462048	#N/A	CDS end not found	protein_coding	581933	ENSG00000145020	protein_coding	AMT
ENST00000430659	#N/A	CDS end not found	protein_coding	538501	ENSG00000237763	protein_coding	AMY1A
ENST00000422549	#N/A	CDS end not found	protein_coding	538501	ENSG00000237763	protein_coding	AMY1A
ENST00000446703	#N/A	CDS end not found	protein_coding	539278	ENSG00000174876	protein_coding	AMY1B
ENST00000425410	#N/A	CDS end not found	protein_coding	539278	ENSG00000174876	protein_coding	AMY1B
ENST00000423678	CDS start not found	CDS end not found	protein_coding	538449	ENSG00000243480	protein_coding	AMY2A
ENST00000435302	#N/A	CDS end not found	protein_coding	536222	ENSG00000240038	protein_coding	AMY2B
ENST00000453959	#N/A	CDS end not found	protein_coding	536222	ENSG00000240038	protein_coding	AMY2B
ENST00000584494	#N/A	CDS end not found	protein_coding	568140	ENSG00000196704	protein_coding	AMZ2
ENST00000579724	#N/A	CDS end not found	protein_coding	568140	ENSG00000196704	protein_coding	AMZ2
ENST00000580548	#N/A	CDS end not found	protein_coding	568140	ENSG00000196704	protein_coding	AMZ2
ENST00000584837	#N/A	CDS end not found	protein_coding	568140	ENSG00000196704	protein_coding	AMZ2
ENST00000580837	#N/A	CDS end not found	protein_coding	568140	ENSG00000196704	protein_coding	AMZ2
ENST00000427997	CDS start not found	#N/A	protein_coding	549624	ENSG00000153107	protein_coding	ANAPC1
ENST00000514390	#N/A	CDS end not found	protein_coding	539410	ENSG00000164162	protein_coding	ANAPC10
ENST00000513054	#N/A	CDS end not found	protein_coding	539410	ENSG00000164162	protein_coding	ANAPC10
ENST00000504721	#N/A	CDS end not found	protein_coding	539410	ENSG00000164162	protein_coding	ANAPC10
ENST00000502847	#N/A	CDS end not found	protein_coding	539410	ENSG00000164162	protein_coding	ANAPC10
ENST00000585259	#N/A	CDS end not found	protein_coding	569346	ENSG00000141552	protein_coding	ANAPC11
ENST00000584197	#N/A	CDS end not found	protein_coding	569346	ENSG00000141552	protein_coding	ANAPC11
ENST00000545333	#N/A	CDS end not found	protein_coding	557686	ENSG00000110200	protein_coding	ANAPC15
ENST00000537644	#N/A	CDS end not found	protein_coding	557686	ENSG00000110200	protein_coding	ANAPC15
ENST00000539395	#N/A	CDS end not found	protein_coding	557686	ENSG00000110200	protein_coding	ANAPC15
ENST00000438939	#N/A	CDS end not found	protein_coding	557686	ENSG00000110200	protein_coding	ANAPC15
ENST00000505991	#N/A	CDS end not found	protein_coding	575485	ENSG00000053900	protein_coding	ANAPC4
ENST00000544442	#N/A	CDS end not found	protein_coding	581880	ENSG00000089053	protein_coding	ANAPC5
ENST00000539871	#N/A	CDS end not found	protein_coding	581880	ENSG00000089053	protein_coding	ANAPC5
ENST00000536837	#N/A	CDS end not found	protein_coding	581880	ENSG00000089053	protein_coding	ANAPC5
ENST00000552087	CDS start not found	#N/A	protein_coding	581992	ENSG00000196510	protein_coding	ANAPC7
ENST00000555079	#N/A	CDS end not found	protein_coding	533541	ENSG00000013523	protein_coding	ANGEL1
ENST00000556298	#N/A	CDS end not found	protein_coding	533541	ENSG00000013523	protein_coding	ANGEL1
ENST00000557497	#N/A	CDS end not found	protein_coding	533541	ENSG00000013523	protein_coding	ANGEL1
ENST00000520033	#N/A	CDS end not found	protein_coding	563136	ENSG00000154188	protein_coding	ANGPT1
ENST00000444255	#N/A	CDS end not found	protein_coding	564846	ENSG00000116194	protein_coding	ANGPTL1
ENST00000594875	CDS start not found	#N/A	protein_coding	534434	ENSG00000167772	protein_coding	ANGPTL4
ENST00000601886	#N/A	CDS end not found	protein_coding	534434	ENSG00000167772	protein_coding	ANGPTL4
ENST00000599192	#N/A	CDS end not found	protein_coding	534434	ENSG00000167772	protein_coding	ANGPTL4
ENST00000601770	#N/A	CDS end not found	protein_coding	534434	ENSG00000167772	protein_coding	ANGPTL4
ENST00000534527	#N/A	CDS end not found	protein_coding	577047	ENSG00000187151	protein_coding	ANGPTL5
ENST00000587543	CDS start not found	#N/A	protein_coding	535927	ENSG00000130173	protein_coding	ANGPTL8
ENST00000673940	CDS start not found	#N/A	protein_coding	571323	ENSG00000227059	protein_coding	ANHX
ENST00000520299	CDS start not found	#N/A	protein_coding	581585	ENSG00000029534	protein_coding	ANK1
ENST00000645531	CDS start not found	#N/A	protein_coding	581585	ENSG00000029534	protein_coding	ANK1
ENST00000335651	#N/A	CDS end not found	protein_coding	581585	ENSG00000029534	protein_coding	ANK1
ENST00000634436	CDS start not found	CDS end not found	protein_coding	533433	ENSG00000145362	protein_coding	ANK2
ENST00000671882	CDS start not found	#N/A	protein_coding	533433	ENSG00000145362	protein_coding	ANK2
ENST00000673943	CDS start not found	CDS end not found	protein_coding	533433	ENSG00000145362	protein_coding	ANK2
ENST00000514960	CDS start not found	#N/A	protein_coding	533433	ENSG00000145362	protein_coding	ANK2
ENST00000504415	CDS start not found	CDS end not found	protein_coding	533433	ENSG00000145362	protein_coding	ANK2
ENST00000506344	CDS start not found	#N/A	protein_coding	533433	ENSG00000145362	protein_coding	ANK2
ENST00000514167	CDS start not found	CDS end not found	protein_coding	533433	ENSG00000145362	protein_coding	ANK2
ENST00000503271	#N/A	CDS end not found	protein_coding	533433	ENSG00000145362	protein_coding	ANK2
ENST00000504454	#N/A	CDS end not found	protein_coding	533433	ENSG00000145362	protein_coding	ANK2
ENST00000673778	#N/A	CDS end not found	protein_coding	533433	ENSG00000145362	protein_coding	ANK2
ENST00000511380	#N/A	CDS end not found	protein_coding	533433	ENSG00000145362	protein_coding	ANK2
ENST00000617800	CDS start not found	#N/A	protein_coding	558987	ENSG00000151150	protein_coding	ANK3
ENST00000616444	CDS start not found	#N/A	protein_coding	558987	ENSG00000151150	protein_coding	ANK3
ENST00000612776	CDS start not found	#N/A	protein_coding	558987	ENSG00000151150	protein_coding	ANK3
ENST00000610901	CDS start not found	CDS end not found	protein_coding	558987	ENSG00000151150	protein_coding	ANK3
ENST00000511043	CDS start not found	CDS end not found	protein_coding	558987	ENSG00000151150	protein_coding	ANK3
ENST00000613207	CDS start not found	CDS end not found	protein_coding	558987	ENSG00000151150	protein_coding	ANK3
ENST00000459732	CDS start not found	#N/A	protein_coding	558987	ENSG00000151150	protein_coding	ANK3
ENST00000514197	CDS start not found	CDS end not found	protein_coding	558987	ENSG00000151150	protein_coding	ANK3
ENST00000467420	CDS start not found	CDS end not found	protein_coding	558987	ENSG00000151150	protein_coding	ANK3
ENST00000618080	CDS start not found	CDS end not found	protein_coding	558987	ENSG00000151150	protein_coding	ANK3
ENST00000474360	CDS start not found	#N/A	protein_coding	558987	ENSG00000151150	protein_coding	ANK3
ENST00000610321	CDS start not found	#N/A	protein_coding	558987	ENSG00000151150	protein_coding	ANK3
ENST00000502769	CDS start not found	#N/A	protein_coding	558987	ENSG00000151150	protein_coding	ANK3
ENST00000373820	CDS start not found	#N/A	protein_coding	558987	ENSG00000151150	protein_coding	ANK3
ENST00000373815	#N/A	CDS end not found	protein_coding	558987	ENSG00000151150	protein_coding	ANK3
ENST00000513049	#N/A	CDS end not found	protein_coding	558987	ENSG00000151150	protein_coding	ANK3
ENST00000506635	#N/A	CDS end not found	protein_coding	558987	ENSG00000151150	protein_coding	ANK3
ENST00000503925	#N/A	CDS end not found	protein_coding	558987	ENSG00000151150	protein_coding	ANK3
ENST00000483400	CDS start not found	#N/A	protein_coding	529002	ENSG00000166839	protein_coding	ANKDD1A
ENST00000672660	CDS start not found	#N/A	protein_coding	565065	ENSG00000189045	protein_coding	ANKDD1B
ENST00000672390	CDS start not found	#N/A	protein_coding	565065	ENSG00000189045	protein_coding	ANKDD1B
ENST00000672397	#N/A	CDS end not found	protein_coding	565065	ENSG00000189045	protein_coding	ANKDD1B
ENST00000635860	#N/A	CDS end not found	protein_coding	572236	ENSG00000153930	protein_coding	ANKFN1
ENST00000572945	#N/A	CDS end not found	protein_coding	572236	ENSG00000153930	protein_coding	ANKFN1
ENST00000574736	#N/A	CDS end not found	protein_coding	531498	ENSG00000185722	protein_coding	ANKFY1
ENST00000646501	CDS start not found	#N/A	protein_coding	562606	ENSG00000154122	protein_coding	ANKH
ENST00000246149	CDS start not found	CDS end not found	protein_coding	547929	ENSG00000131503	protein_coding	ANKHD1
ENST00000412116	CDS start not found	CDS end not found	protein_coding	547929	ENSG00000131503	protein_coding	ANKHD1
ENST00000431508	CDS start not found	#N/A	protein_coding	547929	ENSG00000131503	protein_coding	ANKHD1
ENST00000433049	CDS start not found	#N/A	protein_coding	547929	ENSG00000131503	protein_coding	ANKHD1
ENST00000435794	CDS start not found	#N/A	protein_coding	547929	ENSG00000131503	protein_coding	ANKHD1
ENST00000432301	CDS start not found	#N/A	protein_coding	547929	ENSG00000131503	protein_coding	ANKHD1
ENST00000421706	CDS start not found	#N/A	protein_coding	547929	ENSG00000131503	protein_coding	ANKHD1
ENST00000421134	#N/A	CDS end not found	protein_coding	547929	ENSG00000131503	protein_coding	ANKHD1
ENST00000511151	#N/A	CDS end not found	protein_coding	547929	ENSG00000131503	protein_coding	ANKHD1
ENST00000437495	CDS start not found	#N/A	protein_coding	548217	ENSG00000254996	protein_coding	ANKHD1-EIF4EBP3
ENST00000442183	#N/A	CDS end not found	protein_coding	547235	ENSG00000001629	protein_coding	ANKIB1
ENST00000598347	CDS start not found	#N/A	protein_coding	565844	ENSG00000160117	protein_coding	ANKLE1
ENST00000538766	#N/A	CDS end not found	protein_coding	569336	ENSG00000176915	protein_coding	ANKLE2
ENST00000443318	CDS start not found	CDS end not found	protein_coding	567644	ENSG00000144504	protein_coding	ANKMY1
ENST00000391988	CDS start not found	CDS end not found	protein_coding	567644	ENSG00000144504	protein_coding	ANKMY1
ENST00000407275	CDS start not found	CDS end not found	protein_coding	567644	ENSG00000144504	protein_coding	ANKMY1
ENST00000411765	#N/A	CDS end not found	protein_coding	567644	ENSG00000144504	protein_coding	ANKMY1
ENST00000441168	#N/A	CDS end not found	protein_coding	567644	ENSG00000144504	protein_coding	ANKMY1
ENST00000418708	#N/A	CDS end not found	protein_coding	567644	ENSG00000144504	protein_coding	ANKMY1
ENST00000504641	#N/A	CDS end not found	protein_coding	531629	ENSG00000164331	protein_coding	ANKRA2
ENST00000603993	CDS start not found	#N/A	protein_coding	560473	ENSG00000088448	protein_coding	ANKRD10
ENST00000645664	CDS start not found	#N/A	protein_coding	578035	ENSG00000167522	protein_coding	ANKRD11
ENST00000647213	#N/A	CDS end not found	protein_coding	578035	ENSG00000167522	protein_coding	ANKRD11
ENST00000646166	#N/A	CDS end not found	protein_coding	578035	ENSG00000167522	protein_coding	ANKRD11
ENST00000642443	#N/A	CDS end not found	protein_coding	578035	ENSG00000167522	protein_coding	ANKRD11
ENST00000546007	#N/A	CDS end not found	protein_coding	574464	ENSG00000101745	protein_coding	ANKRD12
ENST00000585234	#N/A	CDS end not found	protein_coding	574464	ENSG00000101745	protein_coding	ANKRD12
ENST00000577992	#N/A	CDS end not found	protein_coding	574464	ENSG00000101745	protein_coding	ANKRD12
ENST00000547639	CDS start not found	CDS end not found	protein_coding	581303	ENSG00000076513	protein_coding	ANKRD13A
ENST00000547419	CDS start not found	#N/A	protein_coding	581303	ENSG00000076513	protein_coding	ANKRD13A
ENST00000551491	CDS start not found	#N/A	protein_coding	581303	ENSG00000076513	protein_coding	ANKRD13A
ENST00000579719	CDS start not found	#N/A	protein_coding	535447	ENSG00000198720	protein_coding	ANKRD13B
ENST00000583728	#N/A	CDS end not found	protein_coding	535447	ENSG00000198720	protein_coding	ANKRD13B
ENST00000515828	CDS start not found	#N/A	protein_coding	572805	ENSG00000172932	protein_coding	ANKRD13D
ENST00000558247	CDS start not found	#N/A	protein_coding	543265	ENSG00000132466	protein_coding	ANKRD17
ENST00000561029	#N/A	CDS end not found	protein_coding	543265	ENSG00000132466	protein_coding	ANKRD17
ENST00000602295	CDS start not found	#N/A	protein_coding	565957	ENSG00000180071	protein_coding	ANKRD18A
ENST00000605687	CDS start not found	CDS end not found	protein_coding	531372	ENSG00000230453	protein_coding	ANKRD18B
ENST00000357927	CDS start not found	#N/A	protein_coding	531372	ENSG00000230453	protein_coding	ANKRD18B
ENST00000465094	CDS start not found	#N/A	protein_coding	531372	ENSG00000230453	protein_coding	ANKRD18B
ENST00000642071	#N/A	CDS end not found	protein_coding	576442	ENSG00000260691	protein_coding	ANKRD20A1
ENST00000620792	#N/A	CDS end not found	protein_coding	576442	ENSG00000260691	protein_coding	ANKRD20A1
ENST00000621949	#N/A	CDS end not found	protein_coding	573023	ENSG00000276203	protein_coding	ANKRD20A3
ENST00000661307	#N/A	CDS end not found	protein_coding	573023	ENSG00000276203	protein_coding	ANKRD20A3
ENST00000597689	#N/A	CDS end not found	protein_coding	540115	ENSG00000089847	protein_coding	ANKRD24
ENST00000445828	CDS start not found	#N/A	protein_coding	556203	ENSG00000107890	protein_coding	ANKRD26
ENST00000590519	#N/A	CDS end not found	protein_coding	569719	ENSG00000105186	protein_coding	ANKRD27
ENST00000586693	#N/A	CDS end not found	protein_coding	569719	ENSG00000105186	protein_coding	ANKRD27
ENST00000586463	#N/A	CDS end not found	protein_coding	569719	ENSG00000105186	protein_coding	ANKRD27
ENST00000591100	#N/A	CDS end not found	protein_coding	569719	ENSG00000105186	protein_coding	ANKRD27
ENST00000586087	#N/A	CDS end not found	protein_coding	535702	ENSG00000154065	protein_coding	ANKRD29
ENST00000619813	#N/A	CDS end not found	protein_coding	533966	ENSG00000272031	protein_coding	ANKRD34A
ENST00000619519	#N/A	CDS end not found	protein_coding	533966	ENSG00000272031	protein_coding	ANKRD34A
ENST00000508916	#N/A	CDS end not found	protein_coding	527188	ENSG00000189127	protein_coding	ANKRD34B
ENST00000507753	#N/A	CDS end not found	protein_coding	561763	ENSG00000186352	protein_coding	ANKRD37
ENST00000513072	#N/A	CDS end not found	protein_coding	562219	ENSG00000154945	protein_coding	ANKRD40
ENST00000531815	CDS start not found	#N/A	protein_coding	546693	ENSG00000137494	protein_coding	ANKRD42
ENST00000424317	CDS start not found	#N/A	protein_coding	583397	ENSG00000065413	protein_coding	ANKRD44
ENST00000422886	CDS start not found	CDS end not found	protein_coding	583397	ENSG00000065413	protein_coding	ANKRD44
ENST00000443014	#N/A	CDS end not found	protein_coding	583397	ENSG00000065413	protein_coding	ANKRD44
ENST00000358990	#N/A	CDS end not found	protein_coding	579251	ENSG00000186106	protein_coding	ANKRD46
ENST00000524072	#N/A	CDS end not found	protein_coding	579251	ENSG00000186106	protein_coding	ANKRD46
ENST00000523000	#N/A	CDS end not found	protein_coding	579251	ENSG00000186106	protein_coding	ANKRD46
ENST00000521345	#N/A	CDS end not found	protein_coding	579251	ENSG00000186106	protein_coding	ANKRD46
ENST00000535502	#N/A	CDS end not found	protein_coding	531524	ENSG00000168876	protein_coding	ANKRD49
ENST00000545130	#N/A	CDS end not found	protein_coding	531524	ENSG00000168876	protein_coding	ANKRD49
ENST00000541144	#N/A	CDS end not found	protein_coding	531524	ENSG00000168876	protein_coding	ANKRD49
ENST00000458278	CDS start not found	CDS end not found	protein_coding	563642	ENSG00000100124	protein_coding	ANKRD54
ENST00000434930	#N/A	CDS end not found	protein_coding	563642	ENSG00000100124	protein_coding	ANKRD54
ENST00000424350	#N/A	CDS end not found	protein_coding	563642	ENSG00000100124	protein_coding	ANKRD54
ENST00000492158	CDS start not found	CDS end not found	protein_coding	550283	ENSG00000135299	protein_coding	ANKRD6
ENST00000521004	CDS start not found	#N/A	protein_coding	550283	ENSG00000135299	protein_coding	ANKRD6
ENST00000520458	#N/A	CDS end not found	protein_coding	550283	ENSG00000135299	protein_coding	ANKRD6
ENST00000465722	#N/A	CDS end not found	protein_coding	550283	ENSG00000135299	protein_coding	ANKRD6
ENST00000523798	#N/A	CDS end not found	protein_coding	550283	ENSG00000135299	protein_coding	ANKRD6
ENST00000522779	#N/A	CDS end not found	protein_coding	550283	ENSG00000135299	protein_coding	ANKRD6
ENST00000522705	#N/A	CDS end not found	protein_coding	550283	ENSG00000135299	protein_coding	ANKRD6
ENST00000518150	#N/A	CDS end not found	protein_coding	550283	ENSG00000135299	protein_coding	ANKRD6
ENST00000445060	CDS start not found	#N/A	protein_coding	530379	ENSG00000230062	protein_coding	ANKRD66
ENST00000486422	#N/A	CDS end not found	protein_coding	546292	ENSG00000106013	protein_coding	ANKRD7
ENST00000559404	#N/A	CDS end not found	protein_coding	531166	ENSG00000156381	protein_coding	ANKRD9
ENST00000557902	#N/A	CDS end not found	protein_coding	531166	ENSG00000156381	protein_coding	ANKRD9
ENST00000650178	#N/A	CDS end not found	protein_coding	537974	ENSG00000064999	protein_coding	ANKS1A
ENST00000550778	CDS start not found	#N/A	protein_coding	569762	ENSG00000185046	protein_coding	ANKS1B
ENST00000551560	#N/A	CDS end not found	protein_coding	569762	ENSG00000185046	protein_coding	ANKS1B
ENST00000546364	#N/A	CDS end not found	protein_coding	569762	ENSG00000185046	protein_coding	ANKS1B
ENST00000552407	#N/A	CDS end not found	protein_coding	569762	ENSG00000185046	protein_coding	ANKS1B
ENST00000548447	#N/A	CDS end not found	protein_coding	569762	ENSG00000185046	protein_coding	ANKS1B
ENST00000552748	#N/A	CDS end not found	protein_coding	569762	ENSG00000185046	protein_coding	ANKS1B
ENST00000549797	#N/A	CDS end not found	protein_coding	569762	ENSG00000185046	protein_coding	ANKS1B
ENST00000549866	#N/A	CDS end not found	protein_coding	569762	ENSG00000185046	protein_coding	ANKS1B
ENST00000551613	#N/A	CDS end not found	protein_coding	569762	ENSG00000185046	protein_coding	ANKS1B
ENST00000588513	CDS start not found	CDS end not found	protein_coding	573452	ENSG00000168096	protein_coding	ANKS3
ENST00000586166	#N/A	CDS end not found	protein_coding	573452	ENSG00000168096	protein_coding	ANKS3
ENST00000589065	#N/A	CDS end not found	protein_coding	573452	ENSG00000168096	protein_coding	ANKS3
ENST00000592190	#N/A	CDS end not found	protein_coding	573452	ENSG00000168096	protein_coding	ANKS3
ENST00000592698	#N/A	CDS end not found	protein_coding	573452	ENSG00000168096	protein_coding	ANKS3
ENST00000586605	#N/A	CDS end not found	protein_coding	573452	ENSG00000168096	protein_coding	ANKS3
ENST00000592421	#N/A	CDS end not found	protein_coding	573452	ENSG00000168096	protein_coding	ANKS3
ENST00000590147	#N/A	CDS end not found	protein_coding	573452	ENSG00000168096	protein_coding	ANKS3
ENST00000444472	CDS start not found	#N/A	protein_coding	543643	ENSG00000165138	protein_coding	ANKS6
ENST00000453432	#N/A	CDS end not found	protein_coding	579777	ENSG00000163516	protein_coding	ANKZF1
ENST00000416565	#N/A	CDS end not found	protein_coding	579777	ENSG00000163516	protein_coding	ANKZF1
ENST00000447157	#N/A	CDS end not found	protein_coding	579777	ENSG00000163516	protein_coding	ANKZF1
ENST00000436226	#N/A	CDS end not found	protein_coding	579777	ENSG00000163516	protein_coding	ANKZF1
ENST00000428612	CDS start not found	CDS end not found	protein_coding	559804	ENSG00000011426	protein_coding	ANLN
ENST00000446635	CDS start not found	CDS end not found	protein_coding	559804	ENSG00000011426	protein_coding	ANLN
ENST00000457743	CDS start not found	CDS end not found	protein_coding	559804	ENSG00000011426	protein_coding	ANLN
ENST00000418118	#N/A	CDS end not found	protein_coding	559804	ENSG00000011426	protein_coding	ANLN
ENST00000424865	#N/A	CDS end not found	protein_coding	559804	ENSG00000011426	protein_coding	ANLN
ENST00000530480	CDS start not found	CDS end not found	protein_coding	531748	ENSG00000131620	protein_coding	ANO1
ENST00000531604	#N/A	CDS end not found	protein_coding	531748	ENSG00000131620	protein_coding	ANO1
ENST00000531300	#N/A	CDS end not found	protein_coding	531748	ENSG00000131620	protein_coding	ANO1
ENST00000448045	CDS start not found	#N/A	protein_coding	554878	ENSG00000160746	protein_coding	ANO10
ENST00000439141	#N/A	CDS end not found	protein_coding	554878	ENSG00000160746	protein_coding	ANO10
ENST00000428831	#N/A	CDS end not found	protein_coding	554878	ENSG00000160746	protein_coding	ANO10
ENST00000436073	#N/A	CDS end not found	protein_coding	554878	ENSG00000160746	protein_coding	ANO10
ENST00000444344	#N/A	CDS end not found	protein_coding	554878	ENSG00000160746	protein_coding	ANO10
ENST00000456438	#N/A	CDS end not found	protein_coding	554878	ENSG00000160746	protein_coding	ANO10
ENST00000427171	#N/A	CDS end not found	protein_coding	554878	ENSG00000160746	protein_coding	ANO10
ENST00000428472	#N/A	CDS end not found	protein_coding	554878	ENSG00000160746	protein_coding	ANO10
ENST00000413397	#N/A	CDS end not found	protein_coding	554878	ENSG00000160746	protein_coding	ANO10
ENST00000545860	#N/A	CDS end not found	protein_coding	532611	ENSG00000047617	protein_coding	ANO2
ENST00000575847	CDS start not found	#N/A	protein_coding	558948	ENSG00000262139	protein_coding	ANO4
ENST00000573650	CDS start not found	#N/A	protein_coding	558948	ENSG00000262139	protein_coding	ANO4
ENST00000570509	CDS start not found	#N/A	protein_coding	558948	ENSG00000262139	protein_coding	ANO4
ENST00000546991	#N/A	CDS end not found	protein_coding	578374	ENSG00000151572	protein_coding	ANO4
ENST00000451047	CDS start not found	CDS end not found	protein_coding	580853	ENSG00000146205	protein_coding	ANO7
ENST00000534437	CDS start not found	#N/A	protein_coding	554859	ENSG00000143401	protein_coding	ANP32E
ENST00000534220	#N/A	CDS end not found	protein_coding	554859	ENSG00000143401	protein_coding	ANP32E
ENST00000532744	#N/A	CDS end not found	protein_coding	554859	ENSG00000143401	protein_coding	ANP32E
ENST00000559874	#N/A	CDS end not found	protein_coding	544098	ENSG00000166825	protein_coding	ANPEP
ENST00000560137	#N/A	CDS end not found	protein_coding	544098	ENSG00000166825	protein_coding	ANPEP
ENST00000568916	CDS start not found	#N/A	protein_coding	536039	ENSG00000103254	protein_coding	ANTKMT
ENST00000482235	CDS start not found	#N/A	protein_coding	533290	ENSG00000169604	protein_coding	ANTXR1
ENST00000619553	#N/A	CDS end not found	protein_coding	546478	ENSG00000274209	protein_coding	ANTXRL
ENST00000456643	#N/A	CDS end not found	protein_coding	530084	ENSG00000135046	protein_coding	ANXA1
ENST00000415424	#N/A	CDS end not found	protein_coding	530084	ENSG00000135046	protein_coding	ANXA1
ENST00000447489	CDS start not found	#N/A	protein_coding	536309	ENSG00000122359	protein_coding	ANXA11
ENST00000437799	#N/A	CDS end not found	protein_coding	536309	ENSG00000122359	protein_coding	ANXA11
ENST00000520519	#N/A	CDS end not found	protein_coding	573463	ENSG00000104537	protein_coding	ANXA13
ENST00000559176	CDS start not found	CDS end not found	protein_coding	540661	ENSG00000182718	protein_coding	ANXA2
ENST00000558985	#N/A	CDS end not found	protein_coding	540661	ENSG00000182718	protein_coding	ANXA2
ENST00000560466	#N/A	CDS end not found	protein_coding	540661	ENSG00000182718	protein_coding	ANXA2
ENST00000559818	#N/A	CDS end not found	protein_coding	540661	ENSG00000182718	protein_coding	ANXA2
ENST00000558132	#N/A	CDS end not found	protein_coding	540661	ENSG00000182718	protein_coding	ANXA2
ENST00000560367	#N/A	CDS end not found	protein_coding	540661	ENSG00000182718	protein_coding	ANXA2
ENST00000558998	#N/A	CDS end not found	protein_coding	540661	ENSG00000182718	protein_coding	ANXA2
ENST00000560389	#N/A	CDS end not found	protein_coding	540661	ENSG00000182718	protein_coding	ANXA2
ENST00000560165	#N/A	CDS end not found	protein_coding	540661	ENSG00000182718	protein_coding	ANXA2
ENST00000559113	#N/A	CDS end not found	protein_coding	540661	ENSG00000182718	protein_coding	ANXA2
ENST00000557906	#N/A	CDS end not found	protein_coding	540661	ENSG00000182718	protein_coding	ANXA2
ENST00000559725	#N/A	CDS end not found	protein_coding	540661	ENSG00000182718	protein_coding	ANXA2
ENST00000559350	#N/A	CDS end not found	protein_coding	540661	ENSG00000182718	protein_coding	ANXA2
ENST00000558558	#N/A	CDS end not found	protein_coding	540661	ENSG00000182718	protein_coding	ANXA2
ENST00000558986	#N/A	CDS end not found	protein_coding	540661	ENSG00000182718	protein_coding	ANXA2
ENST00000559467	#N/A	CDS end not found	protein_coding	540661	ENSG00000182718	protein_coding	ANXA2
ENST00000559956	#N/A	CDS end not found	protein_coding	540661	ENSG00000182718	protein_coding	ANXA2
ENST00000559780	#N/A	CDS end not found	protein_coding	540661	ENSG00000182718	protein_coding	ANXA2
ENST00000560468	#N/A	CDS end not found	protein_coding	540661	ENSG00000182718	protein_coding	ANXA2
ENST00000557904	#N/A	CDS end not found	protein_coding	540661	ENSG00000182718	protein_coding	ANXA2
ENST00000559370	#N/A	CDS end not found	protein_coding	540661	ENSG00000182718	protein_coding	ANXA2
ENST00000558169	#N/A	CDS end not found	protein_coding	540661	ENSG00000182718	protein_coding	ANXA2
ENST00000557986	#N/A	CDS end not found	protein_coding	540661	ENSG00000182718	protein_coding	ANXA2
ENST00000512542	#N/A	CDS end not found	protein_coding	528017	ENSG00000138772	protein_coding	ANXA3
ENST00000512373	#N/A	CDS end not found	protein_coding	528017	ENSG00000138772	protein_coding	ANXA3
ENST00000514171	#N/A	CDS end not found	protein_coding	528017	ENSG00000138772	protein_coding	ANXA3
ENST00000508214	#N/A	CDS end not found	protein_coding	528017	ENSG00000138772	protein_coding	ANXA3
ENST00000522664	CDS start not found	#N/A	protein_coding	552319	ENSG00000197043	protein_coding	ANXA6
ENST00000517486	#N/A	CDS end not found	protein_coding	552319	ENSG00000197043	protein_coding	ANXA6
ENST00000521749	#N/A	CDS end not found	protein_coding	552319	ENSG00000197043	protein_coding	ANXA6
ENST00000517757	#N/A	CDS end not found	protein_coding	552319	ENSG00000197043	protein_coding	ANXA6
ENST00000523164	#N/A	CDS end not found	protein_coding	552319	ENSG00000197043	protein_coding	ANXA6
ENST00000394847	#N/A	CDS end not found	protein_coding	528972	ENSG00000138279	protein_coding	ANXA7
ENST00000435386	#N/A	CDS end not found	protein_coding	562503	ENSG00000136250	protein_coding	AOAH
ENST00000460213	#N/A	CDS end not found	protein_coding	566096	ENSG00000002726	protein_coding	AOC1
ENST00000483043	#N/A	CDS end not found	protein_coding	566096	ENSG00000002726	protein_coding	AOC1
ENST00000588033	#N/A	CDS end not found	protein_coding	576004	ENSG00000131471	protein_coding	AOC3
ENST00000592999	#N/A	CDS end not found	protein_coding	576004	ENSG00000131471	protein_coding	AOC3
ENST00000445181	CDS start not found	#N/A	protein_coding	574134	ENSG00000148120	protein_coding	AOPEP
ENST00000428313	CDS start not found	#N/A	protein_coding	574134	ENSG00000148120	protein_coding	AOPEP
ENST00000451893	CDS start not found	#N/A	protein_coding	574134	ENSG00000148120	protein_coding	AOPEP
ENST00000427193	CDS start not found	#N/A	protein_coding	574134	ENSG00000148120	protein_coding	AOPEP
ENST00000424143	CDS start not found	#N/A	protein_coding	574134	ENSG00000148120	protein_coding	AOPEP
ENST00000439380	CDS start not found	#N/A	protein_coding	579158	ENSG00000138356	protein_coding	AOX1
ENST00000260930	CDS start not found	CDS end not found	protein_coding	579158	ENSG00000138356	protein_coding	AOX1
ENST00000454629	#N/A	CDS end not found	protein_coding	579158	ENSG00000138356	protein_coding	AOX1
ENST00000433395	CDS start not found	CDS end not found	protein_coding	556819	ENSG00000249624	protein_coding	AP000295.1
ENST00000429238	#N/A	CDS end not found	protein_coding	565738	ENSG00000249209	protein_coding	AP000311.1
ENST00000626965	CDS start not found	#N/A	protein_coding	569710	ENSG00000281287	protein_coding	AP000350.12
ENST00000433835	CDS start not found	#N/A	protein_coding	530534	ENSG00000251357	protein_coding	AP000350.4
ENST00000645041	CDS start not found	CDS end not found	protein_coding	542466	ENSG00000285509	protein_coding	AP000646.1
ENST00000529411	CDS start not found	CDS end not found	protein_coding	528269	ENSG00000254979	protein_coding	AP000781.2
ENST00000526587	CDS start not found	CDS end not found	protein_coding	533344	ENSG00000258529	protein_coding	AP001781.2
ENST00000532852	CDS start not found	#N/A	protein_coding	554325	ENSG00000254469	protein_coding	AP002495.1
ENST00000533047	#N/A	CDS end not found	protein_coding	554325	ENSG00000254469	protein_coding	AP002495.1
ENST00000534704	#N/A	CDS end not found	protein_coding	554325	ENSG00000254469	protein_coding	AP002495.1
ENST00000528184	#N/A	CDS end not found	protein_coding	554325	ENSG00000254469	protein_coding	AP002495.1
ENST00000541135	#N/A	CDS end not found	protein_coding	572348	ENSG00000256591	protein_coding	AP003108.2
ENST00000512741	CDS start not found	#N/A	protein_coding	532831	ENSG00000138660	protein_coding	AP1AR
ENST00000415756	CDS start not found	CDS end not found	protein_coding	555950	ENSG00000100280	protein_coding	AP1B1
ENST00000421126	#N/A	CDS end not found	protein_coding	555950	ENSG00000100280	protein_coding	AP1B1
ENST00000563259	#N/A	CDS end not found	protein_coding	577216	ENSG00000166747	protein_coding	AP1G1
ENST00000563104	#N/A	CDS end not found	protein_coding	577216	ENSG00000166747	protein_coding	AP1G1
ENST00000569185	#N/A	CDS end not found	protein_coding	577216	ENSG00000166747	protein_coding	AP1G1
ENST00000565412	#N/A	CDS end not found	protein_coding	577216	ENSG00000166747	protein_coding	AP1G1
ENST00000570017	#N/A	CDS end not found	protein_coding	577216	ENSG00000166747	protein_coding	AP1G1
ENST00000567583	#N/A	CDS end not found	protein_coding	577216	ENSG00000166747	protein_coding	AP1G1
ENST00000569975	#N/A	CDS end not found	protein_coding	577216	ENSG00000166747	protein_coding	AP1G1
ENST00000554477	CDS start not found	CDS end not found	protein_coding	533313	ENSG00000213983	protein_coding	AP1G2
ENST00000557189	#N/A	CDS end not found	protein_coding	533313	ENSG00000213983	protein_coding	AP1G2
ENST00000556843	#N/A	CDS end not found	protein_coding	533313	ENSG00000213983	protein_coding	AP1G2
ENST00000589782	CDS start not found	#N/A	protein_coding	533406	ENSG00000072958	protein_coding	AP1M1
ENST00000586543	CDS start not found	#N/A	protein_coding	533406	ENSG00000072958	protein_coding	AP1M1
ENST00000590263	#N/A	CDS end not found	protein_coding	533406	ENSG00000072958	protein_coding	AP1M1
ENST00000589822	#N/A	CDS end not found	protein_coding	533406	ENSG00000072958	protein_coding	AP1M1
ENST00000590945	#N/A	CDS end not found	protein_coding	533406	ENSG00000072958	protein_coding	AP1M1
ENST00000591775	#N/A	CDS end not found	protein_coding	533406	ENSG00000072958	protein_coding	AP1M1
ENST00000587069	CDS start not found	#N/A	protein_coding	539803	ENSG00000129354	protein_coding	AP1M2
ENST00000589348	CDS start not found	#N/A	protein_coding	539803	ENSG00000129354	protein_coding	AP1M2
ENST00000592285	CDS start not found	#N/A	protein_coding	539803	ENSG00000129354	protein_coding	AP1M2
ENST00000591240	CDS start not found	CDS end not found	protein_coding	539803	ENSG00000129354	protein_coding	AP1M2
ENST00000589684	#N/A	CDS end not found	protein_coding	539803	ENSG00000129354	protein_coding	AP1M2
ENST00000591676	#N/A	CDS end not found	protein_coding	539803	ENSG00000129354	protein_coding	AP1M2
ENST00000429457	CDS start not found	CDS end not found	protein_coding	570243	ENSG00000106367	protein_coding	AP1S1
ENST00000444408	#N/A	CDS end not found	protein_coding	566008	ENSG00000152056	protein_coding	AP1S3
ENST00000627987	CDS start not found	CDS end not found	protein_coding	545355	ENSG00000281385	protein_coding	AP2A2
ENST00000626739	CDS start not found	CDS end not found	protein_coding	545355	ENSG00000281385	protein_coding	AP2A2
ENST00000626798	CDS start not found	#N/A	protein_coding	545355	ENSG00000281385	protein_coding	AP2A2
ENST00000629952	CDS start not found	#N/A	protein_coding	545355	ENSG00000281385	protein_coding	AP2A2
ENST00000531548	CDS start not found	CDS end not found	protein_coding	557705	ENSG00000183020	protein_coding	AP2A2
ENST00000629940	CDS start not found	CDS end not found	protein_coding	542754	ENSG00000280759	protein_coding	AP2A2
ENST00000626013	CDS start not found	CDS end not found	protein_coding	542754	ENSG00000280759	protein_coding	AP2A2
ENST00000626889	CDS start not found	#N/A	protein_coding	542754	ENSG00000280759	protein_coding	AP2A2
ENST00000626787	CDS start not found	#N/A	protein_coding	542754	ENSG00000280759	protein_coding	AP2A2
ENST00000630696	CDS start not found	CDS end not found	protein_coding	542754	ENSG00000280759	protein_coding	AP2A2
ENST00000534485	CDS start not found	CDS end not found	protein_coding	557705	ENSG00000183020	protein_coding	AP2A2
ENST00000626578	#N/A	CDS end not found	protein_coding	545355	ENSG00000281385	protein_coding	AP2A2
ENST00000626063	#N/A	CDS end not found	protein_coding	545355	ENSG00000281385	protein_coding	AP2A2
ENST00000630212	#N/A	CDS end not found	protein_coding	545355	ENSG00000281385	protein_coding	AP2A2
ENST00000627737	#N/A	CDS end not found	protein_coding	545355	ENSG00000281385	protein_coding	AP2A2
ENST00000629128	#N/A	CDS end not found	protein_coding	545355	ENSG00000281385	protein_coding	AP2A2
ENST00000525796	#N/A	CDS end not found	protein_coding	557705	ENSG00000183020	protein_coding	AP2A2
ENST00000628115	#N/A	CDS end not found	protein_coding	542754	ENSG00000280759	protein_coding	AP2A2
ENST00000628187	#N/A	CDS end not found	protein_coding	542754	ENSG00000280759	protein_coding	AP2A2
ENST00000627507	#N/A	CDS end not found	protein_coding	542754	ENSG00000280759	protein_coding	AP2A2
ENST00000629923	#N/A	CDS end not found	protein_coding	542754	ENSG00000280759	protein_coding	AP2A2
ENST00000526753	#N/A	CDS end not found	protein_coding	557705	ENSG00000183020	protein_coding	AP2A2
ENST00000530801	#N/A	CDS end not found	protein_coding	557705	ENSG00000183020	protein_coding	AP2A2
ENST00000524559	#N/A	CDS end not found	protein_coding	557705	ENSG00000183020	protein_coding	AP2A2
ENST00000527024	#N/A	CDS end not found	protein_coding	557705	ENSG00000183020	protein_coding	AP2A2
ENST00000587805	CDS start not found	#N/A	protein_coding	549307	ENSG00000006125	protein_coding	AP2B1
ENST00000589774	#N/A	CDS end not found	protein_coding	549307	ENSG00000006125	protein_coding	AP2B1
ENST00000616784	#N/A	CDS end not found	protein_coding	549307	ENSG00000006125	protein_coding	AP2B1
ENST00000621668	#N/A	CDS end not found	protein_coding	549307	ENSG00000006125	protein_coding	AP2B1
ENST00000612035	#N/A	CDS end not found	protein_coding	549307	ENSG00000006125	protein_coding	AP2B1
ENST00000614600	#N/A	CDS end not found	protein_coding	549307	ENSG00000006125	protein_coding	AP2B1
ENST00000590432	#N/A	CDS end not found	protein_coding	549307	ENSG00000006125	protein_coding	AP2B1
ENST00000593014	#N/A	CDS end not found	protein_coding	549307	ENSG00000006125	protein_coding	AP2B1
ENST00000442686	CDS start not found	#N/A	protein_coding	562922	ENSG00000161203	protein_coding	AP2M1
ENST00000448139	#N/A	CDS end not found	protein_coding	562922	ENSG00000161203	protein_coding	AP2M1
ENST00000427072	#N/A	CDS end not found	protein_coding	562922	ENSG00000161203	protein_coding	AP2M1
ENST00000432591	#N/A	CDS end not found	protein_coding	562922	ENSG00000161203	protein_coding	AP2M1
ENST00000455925	#N/A	CDS end not found	protein_coding	562922	ENSG00000161203	protein_coding	AP2M1
ENST00000431779	#N/A	CDS end not found	protein_coding	562922	ENSG00000161203	protein_coding	AP2M1
ENST00000522901	CDS start not found	#N/A	protein_coding	556300	ENSG00000132842	protein_coding	AP3B1
ENST00000665513	CDS start not found	#N/A	protein_coding	534757	ENSG00000103723	protein_coding	AP3B2
ENST00000541693	#N/A	CDS end not found	protein_coding	534757	ENSG00000103723	protein_coding	AP3B2
ENST00000644728	CDS start not found	#N/A	protein_coding	543214	ENSG00000065000	protein_coding	AP3D1
ENST00000586370	CDS start not found	#N/A	protein_coding	543214	ENSG00000065000	protein_coding	AP3D1
ENST00000589369	CDS start not found	#N/A	protein_coding	543214	ENSG00000065000	protein_coding	AP3D1
ENST00000643010	#N/A	CDS end not found	protein_coding	543214	ENSG00000065000	protein_coding	AP3D1
ENST00000517499	CDS start not found	#N/A	protein_coding	583583	ENSG00000070718	protein_coding	AP3M2
ENST00000522606	CDS start not found	#N/A	protein_coding	583583	ENSG00000070718	protein_coding	AP3M2
ENST00000521280	#N/A	CDS end not found	protein_coding	583583	ENSG00000070718	protein_coding	AP3M2
ENST00000522288	#N/A	CDS end not found	protein_coding	583583	ENSG00000070718	protein_coding	AP3M2
ENST00000517969	#N/A	CDS end not found	protein_coding	583583	ENSG00000070718	protein_coding	AP3M2
ENST00000369571	#N/A	CDS end not found	protein_coding	566160	ENSG00000134262	protein_coding	AP4B1
ENST00000369564	#N/A	CDS end not found	protein_coding	566160	ENSG00000134262	protein_coding	AP4B1
ENST00000432415	#N/A	CDS end not found	protein_coding	566160	ENSG00000134262	protein_coding	AP4B1
ENST00000450807	CDS start not found	#N/A	protein_coding	551834	ENSG00000221838	protein_coding	AP4M1
ENST00000445295	CDS start not found	#N/A	protein_coding	551834	ENSG00000221838	protein_coding	AP4M1
ENST00000438383	#N/A	CDS end not found	protein_coding	551834	ENSG00000221838	protein_coding	AP4M1
ENST00000439416	#N/A	CDS end not found	protein_coding	551834	ENSG00000221838	protein_coding	AP4M1
ENST00000557346	#N/A	CDS end not found	protein_coding	551945	ENSG00000100478	protein_coding	AP4S1
ENST00000556232	#N/A	CDS end not found	protein_coding	551945	ENSG00000100478	protein_coding	AP4S1
ENST00000555417	#N/A	CDS end not found	protein_coding	551945	ENSG00000100478	protein_coding	AP4S1
ENST00000554863	CDS start not found	#N/A	protein_coding	536056	ENSG00000053770	protein_coding	AP5M1
ENST00000556995	#N/A	CDS end not found	protein_coding	536056	ENSG00000053770	protein_coding	AP5M1
ENST00000455742	#N/A	CDS end not found	protein_coding	546774	ENSG00000125843	protein_coding	AP5S1
ENST00000650581	CDS start not found	#N/A	protein_coding	532456	ENSG00000242802	protein_coding	AP5Z1
ENST00000648237	CDS start not found	#N/A	protein_coding	532456	ENSG00000242802	protein_coding	AP5Z1
ENST00000617471	CDS start not found	#N/A	protein_coding	548636	ENSG00000276497	protein_coding	APBA1
ENST00000620509	CDS start not found	CDS end not found	protein_coding	548636	ENSG00000276497	protein_coding	APBA1
ENST00000470082	CDS start not found	CDS end not found	protein_coding	537943	ENSG00000107282	protein_coding	APBA1
ENST00000559709	#N/A	CDS end not found	protein_coding	563216	ENSG00000034053	protein_coding	APBA2
ENST00000558804	#N/A	CDS end not found	protein_coding	563216	ENSG00000034053	protein_coding	APBA2
ENST00000560283	#N/A	CDS end not found	protein_coding	563216	ENSG00000034053	protein_coding	APBA2
ENST00000631794	#N/A	CDS end not found	protein_coding	571743	ENSG00000276495	protein_coding	APBA2
ENST00000632415	#N/A	CDS end not found	protein_coding	571743	ENSG00000276495	protein_coding	APBA2
ENST00000632247	#N/A	CDS end not found	protein_coding	571743	ENSG00000276495	protein_coding	APBA2
ENST00000631996	#N/A	CDS end not found	protein_coding	571743	ENSG00000276495	protein_coding	APBA2
ENST00000558358	#N/A	CDS end not found	protein_coding	563216	ENSG00000034053	protein_coding	APBA2
ENST00000632681	#N/A	CDS end not found	protein_coding	571743	ENSG00000276495	protein_coding	APBA2
ENST00000558206	#N/A	CDS end not found	protein_coding	563216	ENSG00000034053	protein_coding	APBA2
ENST00000529890	#N/A	CDS end not found	protein_coding	540134	ENSG00000166313	protein_coding	APBB1
ENST00000532020	#N/A	CDS end not found	protein_coding	540134	ENSG00000166313	protein_coding	APBB1
ENST00000513611	CDS start not found	#N/A	protein_coding	537505	ENSG00000163697	protein_coding	APBB2
ENST00000512510	CDS start not found	CDS end not found	protein_coding	537505	ENSG00000163697	protein_coding	APBB2
ENST00000513493	CDS start not found	CDS end not found	protein_coding	537505	ENSG00000163697	protein_coding	APBB2
ENST00000510670	#N/A	CDS end not found	protein_coding	537505	ENSG00000163697	protein_coding	APBB2
ENST00000514920	#N/A	CDS end not found	protein_coding	537505	ENSG00000163697	protein_coding	APBB2
ENST00000513516	#N/A	CDS end not found	protein_coding	537505	ENSG00000163697	protein_coding	APBB2
ENST00000509446	#N/A	CDS end not found	protein_coding	537505	ENSG00000163697	protein_coding	APBB2
ENST00000508707	#N/A	CDS end not found	protein_coding	537505	ENSG00000163697	protein_coding	APBB2
ENST00000503264	#N/A	CDS end not found	protein_coding	537505	ENSG00000163697	protein_coding	APBB2
ENST00000508676	#N/A	CDS end not found	protein_coding	537505	ENSG00000163697	protein_coding	APBB2
ENST00000503503	#N/A	CDS end not found	protein_coding	537505	ENSG00000163697	protein_coding	APBB2
ENST00000504915	CDS start not found	CDS end not found	protein_coding	553993	ENSG00000134982	protein_coding	APC
ENST00000509732	#N/A	CDS end not found	protein_coding	553993	ENSG00000134982	protein_coding	APC
ENST00000507379	#N/A	CDS end not found	protein_coding	553993	ENSG00000134982	protein_coding	APC
ENST00000512211	#N/A	CDS end not found	protein_coding	553993	ENSG00000134982	protein_coding	APC
ENST00000587869	#N/A	CDS end not found	protein_coding	535531	ENSG00000115266	protein_coding	APC2
ENST00000590877	#N/A	CDS end not found	protein_coding	535531	ENSG00000115266	protein_coding	APC2
ENST00000590469	#N/A	CDS end not found	protein_coding	535531	ENSG00000115266	protein_coding	APC2
ENST00000587149	#N/A	CDS end not found	protein_coding	535531	ENSG00000115266	protein_coding	APC2
ENST00000238483	#N/A	CDS end not found	protein_coding	535531	ENSG00000115266	protein_coding	APC2
ENST00000584596	CDS start not found	#N/A	protein_coding	542406	ENSG00000154856	protein_coding	APCDD1
ENST00000425773	#N/A	CDS end not found	protein_coding	563527	ENSG00000198768	protein_coding	APCDD1L
ENST00000442186	CDS start not found	CDS end not found	protein_coding	552148	ENSG00000164062	protein_coding	APEH
ENST00000457042	CDS start not found	CDS end not found	protein_coding	552148	ENSG00000164062	protein_coding	APEH
ENST00000449966	#N/A	CDS end not found	protein_coding	552148	ENSG00000164062	protein_coding	APEH
ENST00000438886	CDS start not found	CDS end not found	protein_coding	550741	ENSG00000100823	protein_coding	APEX1
ENST00000553681	#N/A	CDS end not found	protein_coding	550741	ENSG00000100823	protein_coding	APEX1
ENST00000557344	#N/A	CDS end not found	protein_coding	550741	ENSG00000100823	protein_coding	APEX1
ENST00000557181	#N/A	CDS end not found	protein_coding	550741	ENSG00000100823	protein_coding	APEX1
ENST00000555839	#N/A	CDS end not found	protein_coding	550741	ENSG00000100823	protein_coding	APEX1
ENST00000553368	#N/A	CDS end not found	protein_coding	550741	ENSG00000100823	protein_coding	APEX1
ENST00000556054	#N/A	CDS end not found	protein_coding	550741	ENSG00000100823	protein_coding	APEX1
ENST00000557592	#N/A	CDS end not found	protein_coding	550741	ENSG00000100823	protein_coding	APEX1
ENST00000557150	#N/A	CDS end not found	protein_coding	550741	ENSG00000100823	protein_coding	APEX1
ENST00000236017	#N/A	CDS end not found	protein_coding	556395	ENSG00000117362	protein_coding	APH1A
ENST00000560353	#N/A	CDS end not found	protein_coding	564506	ENSG00000138613	protein_coding	APH1B
ENST00000560890	#N/A	CDS end not found	protein_coding	564506	ENSG00000138613	protein_coding	APH1B
ENST00000526394	CDS start not found	CDS end not found	protein_coding	541298	ENSG00000166181	protein_coding	API5
ENST00000588808	CDS start not found	CDS end not found	protein_coding	542678	ENSG00000105290	protein_coding	APLP1
ENST00000587274	CDS start not found	#N/A	protein_coding	542678	ENSG00000105290	protein_coding	APLP1
ENST00000589743	#N/A	CDS end not found	protein_coding	542678	ENSG00000105290	protein_coding	APLP1
ENST00000592316	#N/A	CDS end not found	protein_coding	542678	ENSG00000105290	protein_coding	APLP1
ENST00000533195	#N/A	CDS end not found	protein_coding	568167	ENSG00000084234	protein_coding	APLP2
ENST00000533713	#N/A	CDS end not found	protein_coding	568167	ENSG00000084234	protein_coding	APLP2
ENST00000451442	CDS start not found	#N/A	protein_coding	528158	ENSG00000101474	protein_coding	APMAP
ENST00000469730	#N/A	CDS end not found	protein_coding	578454	ENSG00000158874	protein_coding	APOA2
ENST00000463273	#N/A	CDS end not found	protein_coding	578454	ENSG00000158874	protein_coding	APOA2
ENST00000592535	#N/A	CDS end not found	protein_coding	546051	ENSG00000130208	protein_coding	APOC1
ENST00000589078	#N/A	CDS end not found	protein_coding	546051	ENSG00000130208	protein_coding	APOC1
ENST00000433777	#N/A	CDS end not found	protein_coding	546555	ENSG00000110245	protein_coding	APOC3
ENST00000421243	#N/A	CDS end not found	protein_coding	574771	ENSG00000189058	protein_coding	APOD
ENST00000453131	#N/A	CDS end not found	protein_coding	574771	ENSG00000189058	protein_coding	APOD
ENST00000446996	#N/A	CDS end not found	protein_coding	546038	ENSG00000130203	protein_coding	APOE
ENST00000434152	#N/A	CDS end not found	protein_coding	546038	ENSG00000130203	protein_coding	APOE
ENST00000425718	#N/A	CDS end not found	protein_coding	546038	ENSG00000130203	protein_coding	APOE
ENST00000585162	CDS start not found	#N/A	protein_coding	561018	ENSG00000091583	protein_coding	APOH
ENST00000581797	#N/A	CDS end not found	protein_coding	561018	ENSG00000091583	protein_coding	APOH
ENST00000577982	#N/A	CDS end not found	protein_coding	561018	ENSG00000091583	protein_coding	APOH
ENST00000438034	#N/A	CDS end not found	protein_coding	546776	ENSG00000100342	protein_coding	APOL1
ENST00000427990	#N/A	CDS end not found	protein_coding	546776	ENSG00000100342	protein_coding	APOL1
ENST00000433768	#N/A	CDS end not found	protein_coding	546776	ENSG00000100342	protein_coding	APOL1
ENST00000529194	#N/A	CDS end not found	protein_coding	545192	ENSG00000128335	protein_coding	APOL2
ENST00000454728	#N/A	CDS end not found	protein_coding	545192	ENSG00000128335	protein_coding	APOL2
ENST00000531095	CDS start not found	#N/A	protein_coding	541761	ENSG00000128284	protein_coding	APOL3
ENST00000457630	#N/A	CDS end not found	protein_coding	544395	ENSG00000100336	protein_coding	APOL4
ENST00000419360	#N/A	CDS end not found	protein_coding	544395	ENSG00000100336	protein_coding	APOL4
ENST00000436763	#N/A	CDS end not found	protein_coding	544395	ENSG00000100336	protein_coding	APOL4
ENST00000439528	CDS start not found	#N/A	protein_coding	558054	ENSG00000184831	protein_coding	APOO
ENST00000634086	CDS start not found	#N/A	protein_coding	558054	ENSG00000184831	protein_coding	APOO
ENST00000633432	CDS start not found	#N/A	protein_coding	558054	ENSG00000184831	protein_coding	APOO
ENST00000633372	#N/A	CDS end not found	protein_coding	558054	ENSG00000184831	protein_coding	APOO
ENST00000448850	CDS start not found	#N/A	protein_coding	563824	ENSG00000142192	protein_coding	APP
ENST00000415997	CDS start not found	CDS end not found	protein_coding	563824	ENSG00000142192	protein_coding	APP
ENST00000585368	#N/A	CDS end not found	protein_coding	560653	ENSG00000062725	protein_coding	APPBP2
ENST00000495803	#N/A	CDS end not found	protein_coding	581151	ENSG00000157500	protein_coding	APPL1
ENST00000444459	#N/A	CDS end not found	protein_coding	581151	ENSG00000157500	protein_coding	APPL1
ENST00000553109	CDS start not found	CDS end not found	protein_coding	562218	ENSG00000136044	protein_coding	APPL2
ENST00000553097	#N/A	CDS end not found	protein_coding	562218	ENSG00000136044	protein_coding	APPL2
ENST00000549056	#N/A	CDS end not found	protein_coding	562218	ENSG00000136044	protein_coding	APPL2
ENST00000569616	CDS start not found	#N/A	protein_coding	575954	ENSG00000198931	protein_coding	APRT
ENST00000567713	#N/A	CDS end not found	protein_coding	575954	ENSG00000198931	protein_coding	APRT
ENST00000651610	CDS start not found	#N/A	protein_coding	569745	ENSG00000240583	protein_coding	AQP1
ENST00000652692	CDS start not found	#N/A	protein_coding	569745	ENSG00000240583	protein_coding	AQP1
ENST00000550862	#N/A	CDS end not found	protein_coding	549598	ENSG00000167580	protein_coding	AQP2
ENST00000439678	#N/A	CDS end not found	protein_coding	527946	ENSG00000165269	protein_coding	AQP7
ENST00000625109	#N/A	CDS end not found	protein_coding	527946	ENSG00000165269	protein_coding	AQP7
ENST00000625032	#N/A	CDS end not found	protein_coding	527946	ENSG00000165269	protein_coding	AQP7
ENST00000560117	#N/A	CDS end not found	protein_coding	537936	ENSG00000021776	protein_coding	AQR
ENST00000536885	CDS start not found	#N/A	protein_coding	541347	ENSG00000186635	protein_coding	ARAP1
ENST00000542596	#N/A	CDS end not found	protein_coding	541347	ENSG00000186635	protein_coding	ARAP1
ENST00000427971	#N/A	CDS end not found	protein_coding	541347	ENSG00000186635	protein_coding	ARAP1
ENST00000452383	#N/A	CDS end not found	protein_coding	541347	ENSG00000186635	protein_coding	ARAP1
ENST00000511416	#N/A	CDS end not found	protein_coding	561238	ENSG00000047365	protein_coding	ARAP2
ENST00000506189	#N/A	CDS end not found	protein_coding	561238	ENSG00000047365	protein_coding	ARAP2
ENST00000504448	#N/A	CDS end not found	protein_coding	541564	ENSG00000120318	protein_coding	ARAP3
ENST00000490805	CDS start not found	CDS end not found	protein_coding	535837	ENSG00000119682	protein_coding	AREL1
ENST00000556202	#N/A	CDS end not found	protein_coding	535837	ENSG00000119682	protein_coding	AREL1
ENST00000555249	#N/A	CDS end not found	protein_coding	535837	ENSG00000119682	protein_coding	AREL1
ENST00000541236	#N/A	CDS end not found	protein_coding	571325	ENSG00000134287	protein_coding	ARF3
ENST00000539611	#N/A	CDS end not found	protein_coding	571325	ENSG00000134287	protein_coding	ARF3
ENST00000545855	#N/A	CDS end not found	protein_coding	571325	ENSG00000134287	protein_coding	ARF3
ENST00000463880	#N/A	CDS end not found	protein_coding	582254	ENSG00000168374	protein_coding	ARF4
ENST00000488156	#N/A	CDS end not found	protein_coding	582254	ENSG00000168374	protein_coding	ARF4
ENST00000415666	#N/A	CDS end not found	protein_coding	561539	ENSG00000004059	protein_coding	ARF5
ENST00000549076	CDS start not found	#N/A	protein_coding	557128	ENSG00000101199	protein_coding	ARFGAP1
ENST00000523114	#N/A	CDS end not found	protein_coding	557128	ENSG00000101199	protein_coding	ARFGAP1
ENST00000522403	#N/A	CDS end not found	protein_coding	557128	ENSG00000101199	protein_coding	ARFGAP1
ENST00000549047	#N/A	CDS end not found	protein_coding	557128	ENSG00000101199	protein_coding	ARFGAP1
ENST00000518601	#N/A	CDS end not found	protein_coding	557128	ENSG00000101199	protein_coding	ARFGAP1
ENST00000523460	#N/A	CDS end not found	protein_coding	557128	ENSG00000101199	protein_coding	ARFGAP1
ENST00000550188	#N/A	CDS end not found	protein_coding	557128	ENSG00000101199	protein_coding	ARFGAP1
ENST00000527776	CDS start not found	CDS end not found	protein_coding	579657	ENSG00000149182	protein_coding	ARFGAP2
ENST00000526342	#N/A	CDS end not found	protein_coding	579657	ENSG00000149182	protein_coding	ARFGAP2
ENST00000527927	#N/A	CDS end not found	protein_coding	579657	ENSG00000149182	protein_coding	ARFGAP2
ENST00000525398	#N/A	CDS end not found	protein_coding	579657	ENSG00000149182	protein_coding	ARFGAP2
ENST00000525314	#N/A	CDS end not found	protein_coding	579657	ENSG00000149182	protein_coding	ARFGAP2
ENST00000528444	#N/A	CDS end not found	protein_coding	579657	ENSG00000149182	protein_coding	ARFGAP2
ENST00000530596	#N/A	CDS end not found	protein_coding	579657	ENSG00000149182	protein_coding	ARFGAP2
ENST00000453516	CDS start not found	CDS end not found	protein_coding	557104	ENSG00000242247	protein_coding	ARFGAP3
ENST00000454099	#N/A	CDS end not found	protein_coding	557104	ENSG00000242247	protein_coding	ARFGAP3
ENST00000435208	#N/A	CDS end not found	protein_coding	557104	ENSG00000242247	protein_coding	ARFGAP3
ENST00000520381	CDS start not found	#N/A	protein_coding	572368	ENSG00000066777	protein_coding	ARFGEF1
ENST00000518230	CDS start not found	#N/A	protein_coding	572368	ENSG00000066777	protein_coding	ARFGEF1
ENST00000518789	CDS start not found	#N/A	protein_coding	572368	ENSG00000066777	protein_coding	ARFGEF1
ENST00000519436	#N/A	CDS end not found	protein_coding	572368	ENSG00000066777	protein_coding	ARFGEF1
ENST00000528837	CDS start not found	CDS end not found	protein_coding	574683	ENSG00000175220	protein_coding	ARHGAP1
ENST00000525488	#N/A	CDS end not found	protein_coding	574683	ENSG00000175220	protein_coding	ARHGAP1
ENST00000507661	CDS start not found	#N/A	protein_coding	544412	ENSG00000071205	protein_coding	ARHGAP10
ENST00000562481	CDS start not found	CDS end not found	protein_coding	531692	ENSG00000198826	protein_coding	ARHGAP11A
ENST00000454919	CDS start not found	CDS end not found	protein_coding	533639	ENSG00000165322	protein_coding	ARHGAP12
ENST00000571843	CDS start not found	#N/A	protein_coding	579910	ENSG00000140750	protein_coding	ARHGAP17
ENST00000573765	CDS start not found	#N/A	protein_coding	579910	ENSG00000140750	protein_coding	ARHGAP17
ENST00000571406	CDS start not found	#N/A	protein_coding	579910	ENSG00000140750	protein_coding	ARHGAP17
ENST00000673130	CDS start not found	#N/A	protein_coding	593119	ENSG00000288353	protein_coding	ARHGAP17
ENST00000672412	CDS start not found	#N/A	protein_coding	593119	ENSG00000288353	protein_coding	ARHGAP17
ENST00000673465	CDS start not found	#N/A	protein_coding	593119	ENSG00000288353	protein_coding	ARHGAP17
ENST00000455311	#N/A	CDS end not found	protein_coding	579910	ENSG00000140750	protein_coding	ARHGAP17
ENST00000573449	#N/A	CDS end not found	protein_coding	579910	ENSG00000140750	protein_coding	ARHGAP17
ENST00000672038	#N/A	CDS end not found	protein_coding	593119	ENSG00000288353	protein_coding	ARHGAP17
ENST00000672600	#N/A	CDS end not found	protein_coding	593119	ENSG00000288353	protein_coding	ARHGAP17
ENST00000466484	#N/A	CDS end not found	protein_coding	578646	ENSG00000213390	protein_coding	ARHGAP19
ENST00000418033	CDS start not found	CDS end not found	protein_coding	544223	ENSG00000107863	protein_coding	ARHGAP21
ENST00000418325	CDS start not found	CDS end not found	protein_coding	544223	ENSG00000107863	protein_coding	ARHGAP21
ENST00000416305	CDS start not found	#N/A	protein_coding	544223	ENSG00000107863	protein_coding	ARHGAP21
ENST00000446003	#N/A	CDS end not found	protein_coding	544223	ENSG00000107863	protein_coding	ARHGAP21
ENST00000636842	#N/A	CDS end not found	protein_coding	544223	ENSG00000107863	protein_coding	ARHGAP21
ENST00000616909	CDS start not found	CDS end not found	protein_coding	553872	ENSG00000275832	protein_coding	ARHGAP23
ENST00000620329	CDS start not found	CDS end not found	protein_coding	553872	ENSG00000275832	protein_coding	ARHGAP23
ENST00000614693	CDS start not found	#N/A	protein_coding	553872	ENSG00000275832	protein_coding	ARHGAP23
ENST00000633302	CDS start not found	CDS end not found	protein_coding	562074	ENSG00000273780	protein_coding	ARHGAP23
ENST00000631490	CDS start not found	CDS end not found	protein_coding	562074	ENSG00000273780	protein_coding	ARHGAP23
ENST00000634129	CDS start not found	#N/A	protein_coding	562074	ENSG00000273780	protein_coding	ARHGAP23
ENST00000618942	#N/A	CDS end not found	protein_coding	553872	ENSG00000275832	protein_coding	ARHGAP23
ENST00000632947	#N/A	CDS end not found	protein_coding	562074	ENSG00000273780	protein_coding	ARHGAP23
ENST00000512201	#N/A	CDS end not found	protein_coding	534030	ENSG00000138639	protein_coding	ARHGAP24
ENST00000509300	#N/A	CDS end not found	protein_coding	534030	ENSG00000138639	protein_coding	ARHGAP24
ENST00000514229	#N/A	CDS end not found	protein_coding	534030	ENSG00000138639	protein_coding	ARHGAP24
ENST00000497259	CDS start not found	#N/A	protein_coding	527885	ENSG00000163219	protein_coding	ARHGAP25
ENST00000443674	CDS start not found	#N/A	protein_coding	531119	ENSG00000145819	protein_coding	ARHGAP26
ENST00000418236	CDS start not found	#N/A	protein_coding	531119	ENSG00000145819	protein_coding	ARHGAP26
ENST00000443045	CDS start not found	#N/A	protein_coding	531119	ENSG00000145819	protein_coding	ARHGAP26
ENST00000421521	CDS start not found	#N/A	protein_coding	531119	ENSG00000145819	protein_coding	ARHGAP26
ENST00000425417	CDS start not found	#N/A	protein_coding	531119	ENSG00000145819	protein_coding	ARHGAP26
ENST00000451259	#N/A	CDS end not found	protein_coding	531119	ENSG00000145819	protein_coding	ARHGAP26
ENST00000469131	#N/A	CDS end not found	protein_coding	531119	ENSG00000145819	protein_coding	ARHGAP26
ENST00000631510	#N/A	CDS end not found	protein_coding	540252	ENSG00000276907	protein_coding	ARHGAP27
ENST00000528677	#N/A	CDS end not found	protein_coding	557417	ENSG00000159314	protein_coding	ARHGAP27
ENST00000630545	#N/A	CDS end not found	protein_coding	567923	ENSG00000276836	protein_coding	ARHGAP27
ENST00000579689	CDS start not found	CDS end not found	protein_coding	565434	ENSG00000088756	protein_coding	ARHGAP28
ENST00000532723	#N/A	CDS end not found	protein_coding	565434	ENSG00000088756	protein_coding	ARHGAP28
ENST00000583410	#N/A	CDS end not found	protein_coding	565434	ENSG00000088756	protein_coding	ARHGAP28
ENST00000584387	#N/A	CDS end not found	protein_coding	565434	ENSG00000088756	protein_coding	ARHGAP28
ENST00000581099	#N/A	CDS end not found	protein_coding	565434	ENSG00000088756	protein_coding	ARHGAP28
ENST00000482743	#N/A	CDS end not found	protein_coding	578690	ENSG00000031081	protein_coding	ARHGAP31
ENST00000525234	#N/A	CDS end not found	protein_coding	570905	ENSG00000134909	protein_coding	ARHGAP32
ENST00000588248	CDS start not found	#N/A	protein_coding	539832	ENSG00000004777	protein_coding	ARHGAP33
ENST00000587447	CDS start not found	#N/A	protein_coding	539832	ENSG00000004777	protein_coding	ARHGAP33
ENST00000423277	#N/A	CDS end not found	protein_coding	576660	ENSG00000147256	protein_coding	ARHGAP36
ENST00000454164	CDS start not found	CDS end not found	protein_coding	579745	ENSG00000089820	protein_coding	ARHGAP4
ENST00000442172	CDS start not found	CDS end not found	protein_coding	579745	ENSG00000089820	protein_coding	ARHGAP4
ENST00000422918	CDS start not found	CDS end not found	protein_coding	579745	ENSG00000089820	protein_coding	ARHGAP4
ENST00000418750	CDS start not found	CDS end not found	protein_coding	579745	ENSG00000089820	protein_coding	ARHGAP4
ENST00000461052	#N/A	CDS end not found	protein_coding	579745	ENSG00000089820	protein_coding	ARHGAP4
ENST00000488269	#N/A	CDS end not found	protein_coding	579745	ENSG00000089820	protein_coding	ARHGAP4
ENST00000442262	#N/A	CDS end not found	protein_coding	579745	ENSG00000089820	protein_coding	ARHGAP4
ENST00000422091	#N/A	CDS end not found	protein_coding	579745	ENSG00000089820	protein_coding	ARHGAP4
ENST00000414158	CDS start not found	#N/A	protein_coding	565000	ENSG00000124143	protein_coding	ARHGAP40
ENST00000373346	CDS start not found	#N/A	protein_coding	565000	ENSG00000124143	protein_coding	ARHGAP40
ENST00000243967	CDS start not found	#N/A	protein_coding	565000	ENSG00000124143	protein_coding	ARHGAP40
ENST00000531183	CDS start not found	CDS end not found	protein_coding	573541	ENSG00000165895	protein_coding	ARHGAP42
ENST00000581437	CDS start not found	#N/A	protein_coding	566826	ENSG00000006740	protein_coding	ARHGAP44
ENST00000583608	#N/A	CDS end not found	protein_coding	566826	ENSG00000006740	protein_coding	ARHGAP44
ENST00000555814	#N/A	CDS end not found	protein_coding	544364	ENSG00000100852	protein_coding	ARHGAP5
ENST00000556191	#N/A	CDS end not found	protein_coding	544364	ENSG00000100852	protein_coding	ARHGAP5
ENST00000554090	#N/A	CDS end not found	protein_coding	544364	ENSG00000100852	protein_coding	ARHGAP5
ENST00000380717	CDS start not found	#N/A	protein_coding	557689	ENSG00000047648	protein_coding	ARHGAP6
ENST00000396119	#N/A	CDS end not found	protein_coding	532184	ENSG00000241484	protein_coding	ARHGAP8
ENST00000412433	#N/A	CDS end not found	protein_coding	532184	ENSG00000241484	protein_coding	ARHGAP8
ENST00000550399	CDS start not found	#N/A	protein_coding	555998	ENSG00000123329	protein_coding	ARHGAP9
ENST00000550130	CDS start not found	CDS end not found	protein_coding	555998	ENSG00000123329	protein_coding	ARHGAP9
ENST00000548139	#N/A	CDS end not found	protein_coding	555998	ENSG00000123329	protein_coding	ARHGAP9
ENST00000552604	#N/A	CDS end not found	protein_coding	555998	ENSG00000123329	protein_coding	ARHGAP9
ENST00000551452	#N/A	CDS end not found	protein_coding	555998	ENSG00000123329	protein_coding	ARHGAP9
ENST00000552066	#N/A	CDS end not found	protein_coding	555998	ENSG00000123329	protein_coding	ARHGAP9
ENST00000549602	#N/A	CDS end not found	protein_coding	555998	ENSG00000123329	protein_coding	ARHGAP9
ENST00000552249	#N/A	CDS end not found	protein_coding	555998	ENSG00000123329	protein_coding	ARHGAP9
ENST00000579121	#N/A	CDS end not found	protein_coding	567142	ENSG00000141522	protein_coding	ARHGDIA
ENST00000583868	#N/A	CDS end not found	protein_coding	567142	ENSG00000141522	protein_coding	ARHGDIA
ENST00000536592	CDS start not found	#N/A	protein_coding	546121	ENSG00000111348	protein_coding	ARHGDIB
ENST00000545895	#N/A	CDS end not found	protein_coding	546121	ENSG00000111348	protein_coding	ARHGDIB
ENST00000541380	#N/A	CDS end not found	protein_coding	546121	ENSG00000111348	protein_coding	ARHGDIB
ENST00000542276	#N/A	CDS end not found	protein_coding	546121	ENSG00000111348	protein_coding	ARHGDIB
ENST00000447871	#N/A	CDS end not found	protein_coding	581683	ENSG00000242173	protein_coding	ARHGDIG
ENST00000414650	#N/A	CDS end not found	protein_coding	581683	ENSG00000242173	protein_coding	ARHGDIG
ENST00000594521	CDS start not found	CDS end not found	protein_coding	528957	ENSG00000076928	protein_coding	ARHGEF1
ENST00000599589	CDS start not found	#N/A	protein_coding	528957	ENSG00000076928	protein_coding	ARHGEF1
ENST00000594258	CDS start not found	CDS end not found	protein_coding	528957	ENSG00000076928	protein_coding	ARHGEF1
ENST00000595723	CDS start not found	CDS end not found	protein_coding	528957	ENSG00000076928	protein_coding	ARHGEF1
ENST00000594417	CDS start not found	#N/A	protein_coding	528957	ENSG00000076928	protein_coding	ARHGEF1
ENST00000634038	CDS start not found	#N/A	protein_coding	578597	ENSG00000274726	protein_coding	ARHGEF10
ENST00000522435	CDS start not found	#N/A	protein_coding	539345	ENSG00000104728	protein_coding	ARHGEF10
ENST00000647883	CDS start not found	#N/A	protein_coding	570307	ENSG00000198844	protein_coding	ARHGEF15
ENST00000583529	#N/A	CDS end not found	protein_coding	570307	ENSG00000198844	protein_coding	ARHGEF15
ENST00000579439	#N/A	CDS end not found	protein_coding	570307	ENSG00000198844	protein_coding	ARHGEF15
ENST00000445297	#N/A	CDS end not found	protein_coding	530823	ENSG00000130762	protein_coding	ARHGEF16
ENST00000418137	#N/A	CDS end not found	protein_coding	530823	ENSG00000130762	protein_coding	ARHGEF16
ENST00000544519	CDS start not found	CDS end not found	protein_coding	553437	ENSG00000110237	protein_coding	ARHGEF17
ENST00000594665	CDS start not found	#N/A	protein_coding	558354	ENSG00000104880	protein_coding	ARHGEF18
ENST00000599752	#N/A	CDS end not found	protein_coding	558354	ENSG00000104880	protein_coding	ARHGEF18
ENST00000449495	CDS start not found	CDS end not found	protein_coding	548001	ENSG00000142632	protein_coding	ARHGEF19
ENST00000441785	CDS start not found	#N/A	protein_coding	548001	ENSG00000142632	protein_coding	ARHGEF19
ENST00000470541	CDS start not found	#N/A	protein_coding	565705	ENSG00000116584	protein_coding	ARHGEF2
ENST00000609707	#N/A	CDS end not found	protein_coding	565705	ENSG00000116584	protein_coding	ARHGEF2
ENST00000495070	#N/A	CDS end not found	protein_coding	565705	ENSG00000116584	protein_coding	ARHGEF2
ENST00000423422	#N/A	CDS end not found	protein_coding	565705	ENSG00000116584	protein_coding	ARHGEF2
ENST00000471589	#N/A	CDS end not found	protein_coding	565705	ENSG00000116584	protein_coding	ARHGEF2
ENST00000497907	#N/A	CDS end not found	protein_coding	565705	ENSG00000116584	protein_coding	ARHGEF2
ENST00000509848	#N/A	CDS end not found	protein_coding	537573	ENSG00000214944	protein_coding	ARHGEF28
ENST00000468727	#N/A	CDS end not found	protein_coding	577032	ENSG00000163947	protein_coding	ARHGEF3
ENST00000473779	#N/A	CDS end not found	protein_coding	577032	ENSG00000163947	protein_coding	ARHGEF3
ENST00000468466	#N/A	CDS end not found	protein_coding	577032	ENSG00000163947	protein_coding	ARHGEF3
ENST00000505810	#N/A	CDS end not found	protein_coding	575536	ENSG00000183111	protein_coding	ARHGEF37
ENST00000392953	CDS start not found	#N/A	protein_coding	558882	ENSG00000136002	protein_coding	ARHGEF4
ENST00000438985	CDS start not found	#N/A	protein_coding	558882	ENSG00000136002	protein_coding	ARHGEF4
ENST00000532720	CDS start not found	#N/A	protein_coding	558882	ENSG00000136002	protein_coding	ARHGEF4
ENST00000409303	#N/A	CDS end not found	protein_coding	558882	ENSG00000136002	protein_coding	ARHGEF4
ENST00000555038	#N/A	CDS end not found	protein_coding	553713	ENSG00000165801	protein_coding	ARHGEF40
ENST00000474817	CDS start not found	#N/A	protein_coding	539512	ENSG00000050327	protein_coding	ARHGEF5
ENST00000498580	#N/A	CDS end not found	protein_coding	539512	ENSG00000050327	protein_coding	ARHGEF5
ENST00000544132	CDS start not found	#N/A	protein_coding	561400	ENSG00000102606	protein_coding	ARHGEF7
ENST00000426768	#N/A	CDS end not found	protein_coding	561400	ENSG00000102606	protein_coding	ARHGEF7
ENST00000449979	#N/A	CDS end not found	protein_coding	561400	ENSG00000102606	protein_coding	ARHGEF7
ENST00000467053	#N/A	CDS end not found	protein_coding	561400	ENSG00000102606	protein_coding	ARHGEF7
ENST00000491775	#N/A	CDS end not found	protein_coding	561400	ENSG00000102606	protein_coding	ARHGEF7
ENST00000466143	#N/A	CDS end not found	protein_coding	561400	ENSG00000102606	protein_coding	ARHGEF7
ENST00000466925	CDS start not found	#N/A	protein_coding	583438	ENSG00000131089	protein_coding	ARHGEF9
ENST00000636145	CDS start not found	#N/A	protein_coding	583438	ENSG00000131089	protein_coding	ARHGEF9
ENST00000623417	#N/A	CDS end not found	protein_coding	583438	ENSG00000131089	protein_coding	ARHGEF9
ENST00000625116	#N/A	CDS end not found	protein_coding	583438	ENSG00000131089	protein_coding	ARHGEF9
ENST00000623566	#N/A	CDS end not found	protein_coding	583438	ENSG00000131089	protein_coding	ARHGEF9
ENST00000624355	#N/A	CDS end not found	protein_coding	583438	ENSG00000131089	protein_coding	ARHGEF9
ENST00000636219	CDS start not found	#N/A	protein_coding	562840	ENSG00000117713	protein_coding	ARID1A
ENST00000524572	#N/A	CDS end not found	protein_coding	562840	ENSG00000117713	protein_coding	ARID1A
ENST00000637465	#N/A	CDS end not found	protein_coding	562840	ENSG00000117713	protein_coding	ARID1A
ENST00000494260	CDS start not found	#N/A	protein_coding	542340	ENSG00000049618	protein_coding	ARID1B
ENST00000636748	CDS start not found	#N/A	protein_coding	542340	ENSG00000049618	protein_coding	ARID1B
ENST00000636607	CDS start not found	#N/A	protein_coding	542340	ENSG00000049618	protein_coding	ARID1B
ENST00000414678	CDS start not found	#N/A	protein_coding	542340	ENSG00000049618	protein_coding	ARID1B
ENST00000638000	CDS start not found	#N/A	protein_coding	542340	ENSG00000049618	protein_coding	ARID1B
ENST00000637532	CDS start not found	#N/A	protein_coding	542340	ENSG00000049618	protein_coding	ARID1B
ENST00000319584	CDS start not found	#N/A	protein_coding	542340	ENSG00000049618	protein_coding	ARID1B
ENST00000637887	CDS start not found	#N/A	protein_coding	542340	ENSG00000049618	protein_coding	ARID1B
ENST00000637015	CDS start not found	#N/A	protein_coding	542340	ENSG00000049618	protein_coding	ARID1B
ENST00000635957	CDS start not found	CDS end not found	protein_coding	542340	ENSG00000049618	protein_coding	ARID1B
ENST00000400790	CDS start not found	#N/A	protein_coding	542340	ENSG00000049618	protein_coding	ARID1B
ENST00000635928	CDS start not found	#N/A	protein_coding	542340	ENSG00000049618	protein_coding	ARID1B
ENST00000422737	CDS start not found	#N/A	protein_coding	543163	ENSG00000189079	protein_coding	ARID2
ENST00000477947	CDS start not found	#N/A	protein_coding	543163	ENSG00000189079	protein_coding	ARID2
ENST00000587532	CDS start not found	CDS end not found	protein_coding	541065	ENSG00000116017	protein_coding	ARID3A
ENST00000566147	#N/A	CDS end not found	protein_coding	550923	ENSG00000179361	protein_coding	ARID3B
ENST00000445108	#N/A	CDS end not found	protein_coding	546739	ENSG00000032219	protein_coding	ARID4A
ENST00000424658	#N/A	CDS end not found	protein_coding	546739	ENSG00000032219	protein_coding	ARID4A
ENST00000417477	#N/A	CDS end not found	protein_coding	546739	ENSG00000032219	protein_coding	ARID4A
ENST00000444620	CDS start not found	CDS end not found	protein_coding	569368	ENSG00000054267	protein_coding	ARID4B
ENST00000418304	#N/A	CDS end not found	protein_coding	569368	ENSG00000054267	protein_coding	ARID4B
ENST00000564062	CDS start not found	CDS end not found	protein_coding	530238	ENSG00000166233	protein_coding	ARIH1
ENST00000562891	CDS start not found	#N/A	protein_coding	530238	ENSG00000166233	protein_coding	ARIH1
ENST00000452882	#N/A	CDS end not found	protein_coding	581895	ENSG00000177479	protein_coding	ARIH2
ENST00000430423	#N/A	CDS end not found	protein_coding	581895	ENSG00000177479	protein_coding	ARIH2
ENST00000420814	#N/A	CDS end not found	protein_coding	581895	ENSG00000177479	protein_coding	ARIH2
ENST00000449729	#N/A	CDS end not found	protein_coding	581895	ENSG00000177479	protein_coding	ARIH2
ENST00000433170	#N/A	CDS end not found	protein_coding	581895	ENSG00000177479	protein_coding	ARIH2
ENST00000548070	#N/A	CDS end not found	protein_coding	578726	ENSG00000120805	protein_coding	ARL1
ENST00000503175	CDS start not found	#N/A	protein_coding	563553	ENSG00000175414	protein_coding	ARL10
ENST00000514533	CDS start not found	#N/A	protein_coding	563553	ENSG00000175414	protein_coding	ARL10
ENST00000372953	CDS start not found	CDS end not found	protein_coding	568198	ENSG00000174225	protein_coding	ARL13A
ENST00000530909	#N/A	CDS end not found	protein_coding	540662	ENSG00000152219	protein_coding	ARL14EP
ENST00000563234	CDS start not found	#N/A	protein_coding	578666	ENSG00000102931	protein_coding	ARL2BP
ENST00000439721	#N/A	CDS end not found	protein_coding	551774	ENSG00000122644	protein_coding	ARL4A
ENST00000631834	CDS start not found	#N/A	protein_coding	566964	ENSG00000113966	protein_coding	ARL6
ENST00000476753	CDS start not found	#N/A	protein_coding	566964	ENSG00000113966	protein_coding	ARL6
ENST00000462412	#N/A	CDS end not found	protein_coding	566964	ENSG00000113966	protein_coding	ARL6
ENST00000562234	#N/A	CDS end not found	protein_coding	551051	ENSG00000170540	protein_coding	ARL6IP1
ENST00000456762	CDS start not found	#N/A	protein_coding	576879	ENSG00000182196	protein_coding	ARL6IP4
ENST00000413381	#N/A	CDS end not found	protein_coding	576879	ENSG00000182196	protein_coding	ARL6IP4
ENST00000542099	#N/A	CDS end not found	protein_coding	576879	ENSG00000182196	protein_coding	ARL6IP4
ENST00000519352	#N/A	CDS end not found	protein_coding	564283	ENSG00000104442	protein_coding	ARMC1
ENST00000518908	#N/A	CDS end not found	protein_coding	564283	ENSG00000104442	protein_coding	ARMC1
ENST00000431642	CDS start not found	#N/A	protein_coding	538415	ENSG00000170632	protein_coding	ARMC10
ENST00000632917	CDS start not found	#N/A	protein_coding	540198	ENSG00000282813	protein_coding	ARMC10
ENST00000632615	CDS start not found	#N/A	protein_coding	540198	ENSG00000282813	protein_coding	ARMC10
ENST00000633112	CDS start not found	#N/A	protein_coding	540198	ENSG00000282813	protein_coding	ARMC10
ENST00000633975	CDS start not found	#N/A	protein_coding	540198	ENSG00000282813	protein_coding	ARMC10
ENST00000631892	CDS start not found	#N/A	protein_coding	540198	ENSG00000282813	protein_coding	ARMC10
ENST00000631681	CDS start not found	CDS end not found	protein_coding	540198	ENSG00000282813	protein_coding	ARMC10
ENST00000434153	#N/A	CDS end not found	protein_coding	538415	ENSG00000170632	protein_coding	ARMC10
ENST00000414610	CDS start not found	#N/A	protein_coding	571449	ENSG00000118690	protein_coding	ARMC2
ENST00000237512	#N/A	CDS end not found	protein_coding	571449	ENSG00000118690	protein_coding	ARMC2
ENST00000447081	#N/A	CDS end not found	protein_coding	543354	ENSG00000165309	protein_coding	ARMC3
ENST00000671855	CDS start not found	#N/A	protein_coding	565763	ENSG00000169126	protein_coding	ARMC4
ENST00000486279	#N/A	CDS end not found	protein_coding	565763	ENSG00000169126	protein_coding	ARMC4
ENST00000673512	#N/A	CDS end not found	protein_coding	565763	ENSG00000169126	protein_coding	ARMC4
ENST00000480504	#N/A	CDS end not found	protein_coding	565763	ENSG00000169126	protein_coding	ARMC4
ENST00000564900	CDS start not found	#N/A	protein_coding	571334	ENSG00000140691	protein_coding	ARMC5
ENST00000535478	CDS start not found	#N/A	protein_coding	542333	ENSG00000105676	protein_coding	ARMC6
ENST00000535795	CDS start not found	#N/A	protein_coding	542333	ENSG00000105676	protein_coding	ARMC6
ENST00000540634	CDS start not found	#N/A	protein_coding	542333	ENSG00000105676	protein_coding	ARMC6
ENST00000537263	#N/A	CDS end not found	protein_coding	542333	ENSG00000105676	protein_coding	ARMC6
ENST00000540707	#N/A	CDS end not found	protein_coding	542333	ENSG00000105676	protein_coding	ARMC6
ENST00000541725	#N/A	CDS end not found	protein_coding	542333	ENSG00000105676	protein_coding	ARMC6
ENST00000540792	#N/A	CDS end not found	protein_coding	542333	ENSG00000105676	protein_coding	ARMC6
ENST00000536098	#N/A	CDS end not found	protein_coding	542333	ENSG00000105676	protein_coding	ARMC6
ENST00000541898	#N/A	CDS end not found	protein_coding	542333	ENSG00000105676	protein_coding	ARMC6
ENST00000543877	#N/A	CDS end not found	protein_coding	542333	ENSG00000105676	protein_coding	ARMC6
ENST00000535288	#N/A	CDS end not found	protein_coding	542333	ENSG00000105676	protein_coding	ARMC6
ENST00000538663	#N/A	CDS end not found	protein_coding	542333	ENSG00000105676	protein_coding	ARMC6
ENST00000469860	CDS start not found	#N/A	protein_coding	577666	ENSG00000114098	protein_coding	ARMC8
ENST00000464181	CDS start not found	#N/A	protein_coding	577666	ENSG00000114098	protein_coding	ARMC8
ENST00000466749	#N/A	CDS end not found	protein_coding	577666	ENSG00000114098	protein_coding	ARMC8
ENST00000471709	#N/A	CDS end not found	protein_coding	577666	ENSG00000114098	protein_coding	ARMC8
ENST00000468560	#N/A	CDS end not found	protein_coding	577666	ENSG00000114098	protein_coding	ARMC8
ENST00000463485	#N/A	CDS end not found	protein_coding	577666	ENSG00000114098	protein_coding	ARMC8
ENST00000461600	#N/A	CDS end not found	protein_coding	577666	ENSG00000114098	protein_coding	ARMC8
ENST00000444285	CDS start not found	#N/A	protein_coding	583256	ENSG00000135931	protein_coding	ARMC9
ENST00000436339	CDS start not found	CDS end not found	protein_coding	583256	ENSG00000135931	protein_coding	ARMC9
ENST00000424740	CDS start not found	CDS end not found	protein_coding	583256	ENSG00000135931	protein_coding	ARMC9
ENST00000440107	#N/A	CDS end not found	protein_coding	583256	ENSG00000135931	protein_coding	ARMC9
ENST00000446447	#N/A	CDS end not found	protein_coding	583256	ENSG00000135931	protein_coding	ARMC9
ENST00000431597	#N/A	CDS end not found	protein_coding	572192	ENSG00000184867	protein_coding	ARMCX2
ENST00000433318	#N/A	CDS end not found	protein_coding	572192	ENSG00000184867	protein_coding	ARMCX2
ENST00000413506	#N/A	CDS end not found	protein_coding	572192	ENSG00000184867	protein_coding	ARMCX2
ENST00000458024	#N/A	CDS end not found	protein_coding	572192	ENSG00000184867	protein_coding	ARMCX2
ENST00000440675	#N/A	CDS end not found	protein_coding	572192	ENSG00000184867	protein_coding	ARMCX2
ENST00000479298	#N/A	CDS end not found	protein_coding	571190	ENSG00000102401	protein_coding	ARMCX3
ENST00000491568	#N/A	CDS end not found	protein_coding	571190	ENSG00000102401	protein_coding	ARMCX3
ENST00000473968	#N/A	CDS end not found	protein_coding	551190	ENSG00000125962	protein_coding	ARMCX5
ENST00000477663	#N/A	CDS end not found	protein_coding	551190	ENSG00000125962	protein_coding	ARMCX5
ENST00000479502	#N/A	CDS end not found	protein_coding	551190	ENSG00000125962	protein_coding	ARMCX5
ENST00000434068	CDS start not found	CDS end not found	protein_coding	581299	ENSG00000198520	protein_coding	ARMH1
ENST00000418644	#N/A	CDS end not found	protein_coding	581299	ENSG00000198520	protein_coding	ARMH1
ENST00000441519	#N/A	CDS end not found	protein_coding	581299	ENSG00000198520	protein_coding	ARMH1
[truncated: 27,166 more rows]
