# Supplementary material for: Genes adapt to outsmart gene-targeting strategies in mutant mouse strains by skipping exons to reinitiate transcription and translation
Source: Genome Biol. 2020 Jul 9;21:168. doi: 10.1186/s13059-020-02086-0 (PMC7350591; doi:10.1186/s13059-020-02086-0)
Supplement: Supplementary file 5 — Additional file 5. Table S4. Incomplete CDS human genes. [file 13059_2020_2086_MOESM5_ESM.xlsx]

## Sheet: human 5 CDS incomplete
MARC1		5237
MARC2
A1BG
A2ML1
AAAS
AAK1
AAMP
AARS1
AATF
ABCA10
ABCA13
ABCA2
ABCA5
ABCA7
ABCB11
ABCB4
ABCB8
ABCC1
ABCC10
ABCC3
ABCC8
ABCC9
ABCD4
ABHD12
ABHD14A-ACY1
ABHD3
ABHD5
ABI2
ABI3
ABI3BP
ABITRAM
ABLIM1
ABR
ABRAXAS1
AC001226.2
AC002094.3
AC002996.1
AC003002.2
AC004691.2
AC004832.3
AC004997.1
AC005702.1
AC005837.2
AC008162.2
AC008763.3
AC008764.4
AC008878.1
AC008878.3
AC008982.1
AC008982.3
AC009163.5
AC010422.5
AC010531.1
AC010724.2
AC011455.2
AC011455.3
AC011479.2
AC011499.1
AC011530.1
AC012309.1
AC012531.3
AC018709.1
AC019117.4
AC020909.1
AC022966.1
AC023055.1
AC024592.3
AC025165.3
AC026464.4
AC026464.6
AC034102.2
AC037459.1
AC040160.1
AC053503.6
AC068580.4
AC068631.3
AC073610.2
AC083800.1
AC091167.6
AC092073.1
AC092718.3
AC092718.8
AC093668.1
AC097637.1
AC099489.1
AC099850.3
AC117378.1
AC118470.1
AC127029.3
AC134669.1
AC138894.1
AC138969.1
AC144573.1
AC171558.5
AC244489.1
ACAA1
ACACA
ACAD10
ACADVL
ACAN
ACAP2
ACAT1
ACD
ACE
ACOT8
ACOT9
ACOX1
ACOXL
ACP6
ACP7
ACPP
ACSF3
ACSL1
ACSM1
ACSM2B
ACSM3
ACTB
ACTN1
ACTN2
ACTN4
ACTR10
ACTR3C
ACTR8
ACVRL1
ACY1
ADAD2
ADAL
ADAM17
ADAM19
ADAM22
ADAM23
ADAM28
ADAM32
ADAM9
ADAMTS1
ADAMTS17
ADAMTS18
ADAMTS20
ADAMTS9
ADAMTSL1
ADAMTSL5
ADAP1
ADAP2
ADAR
ADAT1
ADCK2
ADCY3
ADCY4
ADCY9
ADCYAP1R1
ADD1
ADGB
ADGRA2
ADGRB2
ADGRD2
ADGRE1
ADGRG1
ADGRG6
ADGRL1
ADGRL2
ADGRL3
ADGRL4
ADGRV1
ADH5
ADI1
ADK
ADNP2
ADPGK
ADSL
ADTRP
AEBP1
AEBP2
AFAP1
AFDN
AFF1
AFF3
AFF4
AFG1L
AFG3L2
AFTPH
AGA
AGAP1
AGAP2
AGAP3
AGAP4
AGBL1
AGBL4
AGBL5
AGFG1
AGFG2
AGK
AGMO
AGPAT4
AGPAT5
AGPS
AGR2
AGR3
AHCYL2
AHI1
AHRR
AHSA1
AICDA
AIF1
AIP
AIPL1
AJUBA
AK7
AK9
AKAP1
AKAP10
AKAP13
AKAP6
AKAP9
AKIP1
AKIRIN1
AKR1C1
AKR1E2
AKR7A2
AKR7L
AKT1
AKT2
AKT3
AL021546.1
AL031681.3
AL035425.3
AL049634.2
AL049834.1
AL109811.3
AL121845.2
AL121845.3
AL132671.2
AL132780.3
AL136295.3
AL136295.9
AL139011.2
AL157392.5
AL159141.1
AL159163.1
AL355916.3
AL512428.1
AL603832.3
AL662899.4
AL713999.1
AL929554.2
ALAS1
ALAS2
ALB
ALCAM
ALDH1L2
ALDH3A2
ALDH3B1
ALDH3B2
ALDH5A1
ALDH7A1
ALDH8A1
ALDOA
ALG12
ALG13
ALG3
ALG8
ALG9
ALK
ALKAL2
ALKBH2
ALKBH3
ALMS1
ALOX12
ALOX12B
ALPL
AMBP
AMBRA1
AMD1
AMFR
AMN
AMPD2
AMPH
AMT
AMY2A
ANAPC1
ANAPC7
ANGPTL4
ANGPTL8
ANHX
ANK1
ANK2
ANK3
ANKDD1A
ANKDD1B
ANKH
ANKHD1
ANKHD1-EIF4EBP3
ANKLE1
ANKMY1
ANKRD10
ANKRD11
ANKRD13A
ANKRD13B
ANKRD13D
ANKRD17
ANKRD18A
ANKRD18B
ANKRD26
ANKRD42
ANKRD44
ANKRD54
ANKRD6
ANKRD66
ANKS1B
ANKS3
ANKS6
ANLN
ANO1
ANO10
ANO4
ANO7
ANP32E
ANTKMT
ANTXR1
ANXA11
ANXA2
ANXA6
AOPEP
AOX1
AP000295.1
AP000350.12
AP000350.4
AP000646.1
AP000781.2
AP001781.2
AP002495.1
AP1AR
AP1B1
AP1G2
AP1M1
AP1M2
AP1S1
AP2A2
AP2B1
AP2M1
AP3B1
AP3B2
AP3D1
AP3M2
AP4M1
AP5M1
AP5Z1
APBA1
APBB2
APC
APCDD1
APEH
APEX1
API5
APLP1
APMAP
APOH
APOL3
APOO
APP
APPL2
APRT
AQP1
ARAP1
AREL1
ARFGAP1
ARFGAP2
ARFGAP3
ARFGEF1
ARHGAP1
ARHGAP10
ARHGAP11A
ARHGAP12
ARHGAP17
ARHGAP21
ARHGAP23
ARHGAP25
ARHGAP26
ARHGAP28
ARHGAP33
ARHGAP4
ARHGAP40
ARHGAP42
ARHGAP44
ARHGAP6
ARHGAP9
ARHGDIB
ARHGEF1
ARHGEF10
ARHGEF15
ARHGEF17
ARHGEF18
ARHGEF19
ARHGEF2
ARHGEF4
ARHGEF5
ARHGEF7
ARHGEF9
ARID1A
ARID1B
ARID2
ARID3A
ARID4B
ARIH1
ARL10
ARL13A
ARL2BP
ARL6
ARL6IP4
ARMC10
ARMC2
ARMC4
ARMC5
ARMC6
ARMC8
ARMC9
ARMH1
ARMH3
ARMH4
ARNTL2
ARPC2
ARPC4-TTLL3
ARPIN
ARPP21
ARRB1
ARSD
ART3
ART4
ART5
ARV1
ARX
ASAH1
ASAH2
ASAP1
ASAP2
ASAP3
ASB18
ASB3
ASB9
ASCC1
ASCC2
ASGR1
ASH2L
ASIC1
ASIC3
ASL
ASMT
ASPG
ASPH
ASPSCR1
ASRGL1
ASTE1
ASTN2
ASXL2
ATAD2B
ATAD3A
ATE1
ATF2
ATF3
ATF6B
ATF7IP
ATG13
ATG16L2
ATG2A
ATG4A
ATG4C
ATG4D
ATG7
ATG9A
ATIC
ATL2
ATM
ATP10A
ATP10B
ATP11A
ATP11B
ATP11C
ATP13A1
ATP13A2
ATP13A3
ATP1A1
ATP1A2
ATP1B2
ATP2A1
ATP2A2
ATP2A3
ATP2B1
ATP2B2
ATP2B4
ATP2C1
ATP5F1B
ATP5F1D
ATP5PO
ATP6AP2
ATP6V0A1
ATP6V0D1
ATP6V1B1
ATP6V1B2
ATP6V1D
ATP6V1G2
ATP7B
ATP8B4
ATP9B
ATPAF1
ATPAF2
ATRNL1
ATRX
ATXN10
ATXN2
ATXN2L
ATXN3
ATXN7L1
ATXN7L3
AURKB
AURKC
AUTS2
AVL9
AXDND1
AXIN1
AZGP1
AZI2
B4GALNT1
B4GALT7
B9D1
BABAM1
BACH1
BAG1
BAG4
BAG6
BAIAP2
BAIAP2L2
BAIAP3
BAP1
BARD1
BAX
BAZ1A
BAZ2A
BAZ2B
BBS2
BBS4
BBS7
BBS9
BBX
BCAP29
BCAR1
BCAS1
BCAS3
BCAT2
BCHE
BCKDHA
BCKDK
BCL11A
BCL2L11
BCL2L2
BCL3
BCL6B
BCL7C
BCLAF1
BCLAF3
BCO2
BCOR
BCORL1
BCR
BCS1L
BDH1
BEAN1
BECN1
BEND7
BEST2
BET1
BFAR
BICD1
BICDL1
BIRC5
BIRC6
BLMH
BLOC1S2
BLOC1S3
BMERB1
BMI1
BMP2K
BMP4
BMP7
BMPER
BMT2
BNC2
BNIP1
BNIP2
BNIP3
BNIP3L
BNIPL
BOC
BOD1
BOD1L1
BOLA2-SMG1P6
BORA
BORCS8
BPHL
BPTF
BRCA1
BRCC3
BRD2
BRD7
BRD8
BRF1
BRIP1
BRMS1
BRMS1L
BRPF1
BRSK2
BRWD1
BSCL2
BST1
BTBD11
BTBD2
BTBD7
BTC
BTD
BTF3
BTN2A1
BTN2A2
BTN3A2
BUD23
BZW1
C10orf120
C10orf67
C10orf90
C11orf49
C11orf65
C11orf80
C11orf91
C11orf95
C12orf10
C12orf43
C12orf45
C12orf49
C12orf56
C15orf39
C15orf40
C16orf70
C16orf71
C16orf72
C16orf86
C16orf87
C16orf90
C16orf92
C17orf75
C17orf97
C17orf99
C19orf25
C19orf44
C19orf47
C19orf53
C19orf54
C19orf57
C1orf105
C1orf127
C1orf131
C1orf167
C1orf53
C1R
C1RL
C2
C20orf204
C20orf27
C21orf58
C21orf59-TCP10L
C21orf62
C22orf15
C2CD2
C2CD2L
C2CD3
C2CD5
C2orf80
C2orf92
C3
C3orf49
C3orf52
C3orf67
C3orf85
C4B
C5orf24
C5orf63
C6orf136
C7orf26
C7orf50
C7orf61
C8orf58
C8orf74
C8orf82
C9orf116
C9orf135
C9orf24
CA1
CA10
CA11
CA14
CA4
CAB39L
CABLES1
CABLES2
CABYR
CACNA1A
CACNA1B
CACNA1C
CACNA1D
CACNA1E
CACNA1F
CACNA1G
CACNA1H
CACNA2D1
CACNA2D4
CACNB3
CACNB4
CACTIN
CAD
CADM1
CADPS
CADPS2
CALB2
CALCOCO1
CALCOCO2
CALHM6
CALR
CALR3
CALU
CAMK1
CAMK2A
CAMK2B
CAMK2D
CAMK2G
CAMKMT
CAMSAP2
CAMTA1
CAMTA2
CAND1
CAND2
CANX
CAPG
CAPN10
CAPN12
CAPN15
CAPN3
CAPN5
CAPN7
CAPN8
CAPNS1
CAPRIN2
CARD10
CARD11
CARM1
CARNMT1
CARS2
CASC1
CASC4
CASK
CASP1
CASP4
CASP8
CASP9
CAST
CASZ1
CATSPERE
CATSPERG
CBFB
CBL
CBLB
CBR4
CBS
CBWD1
CBWD5
CBX3
CBX4
CC2D1A
CC2D1B
CC2D2A
CCAR1
CCAR2
CCBE1
CCDC110
CCDC122
CCDC130
CCDC136
CCDC138
CCDC14
CCDC141
CCDC144A
CCDC155
CCDC159
CCDC171
CCDC178
CCDC18
CCDC186
CCDC189
CCDC191
CCDC198
CCDC30
CCDC33
CCDC39
CCDC40
CCDC43
CCDC57
CCDC58
CCDC68
CCDC7
CCDC73
CCDC74B
CCDC80
CCDC83
CCDC85C
CCDC88A
CCDC88C
CCDC90B
CCDC91
CCDC97
CCER2
CCHCR1
CCL13
CCL15
CCL5
CCM2
CCNB1
CCNC
CCND2
CCND3
CCNE1
CCNE2
CCNI
CCNQ
CCNT2
CCNYL1
CCP110
CCPG1
CCSER1
CCT8
CD163
CD163L1
CD1B
CD1C
CD1E
CD22
CD24
CD276
CD36
CD37
CD38
CD3D
CD3EAP
CD44
CD46
CD47
CD55
CD58
CD59
CD6
CD68
CD74
CD81
CD82
CD86
CD96
CD99L2
CDADC1
CDAN1
CDC123
CDC14B
CDC25C
CDC27
CDC34
CDC37
CDC42BPA
CDC42BPB
CDC42SE2
CDC45
CDCA5
CDCA7L
CDH11
CDH16
CDH18
CDH19
CDH23
CDH26
CDH3
CDH4
CDHR1
CDHR3
CDHR4
CDK12
CDK13
CDK16
CDK5R1
CDK5RAP1
CDK5RAP2
CDK5RAP3
CDK8
CDKL1
CDKL3
CDKL4
CDKN1B
CDON
CDR2
CDRT1
CDT1
CDV3
CEACAM21
CEACAM5
CEACAM7
CELA2B
CELA3A
CELA3B
CELF3
CELF4
CELSR1
CEMIP
CEMIP2
CENPE
CENPH
CENPJ
CENPN
CENPX
CEP104
CEP112
CEP126
CEP128
CEP131
CEP164
CEP170
CEP192
CEP250
CEP290
CEP295
CEP350
CEP55
CEP57
CEP57L1
CEP63
CEP70
CEP76
CEP83
CEP85
CEP89
CEP95
CERS1
CERS2
CERS5
CERT1
CES1
CES2
CES4A
CFAP157
CFAP221
CFAP298
CFAP300
CFAP43
CFAP46
CFAP47
CFAP52
CFAP54
CFAP61
CFAP65
CFAP69
CFAP70
CFAP73
CFAP74
CFAP99
CFB
CFDP1
CFHR2
CFTR
CGN
CGRRF1
CHAD
CHADL
CHAF1A
CHCHD3
CHCHD6
CHD1
CHD2
CHD3
CHD4
CHD5
CHD6
CHD8
CHEK2
CHI3L1
CHI3L2
CHIA
CHIC2
CHID1
CHL1
CHMP2A
CHMP6
CHN1
CHN2
CHP1
CHRAC1
CHRDL2
CHRNA5
CHRNA7
CHRNB1
CHTF18
CHURC1
CHURC1-FNTB
CIAO2B
CIC
CIDEB
CIITA
CIR1
CIRBP
CIT
CITED1
CIZ1
CKAP5
CKB
CKLF-CMTM1
CLASP1
CLASP2
CLASRP
CLBA1
CLCN2
CLCN3
CLCN5
CLCNKB
CLDND1
CLDND2
CLEC10A
CLEC16A
CLEC1B
CLEC2D
CLEC2L
CLEC4A
CLEC4C
CLEC4E
CLECL1
CLINT1
CLIP1
CLIP2
CLK3
CLN5
CLPB
CLPP
CLPSL1
CLPTM1
CLRN1
CLSTN1
CLTB
CLTC
CLU
CLUH
CLUL1
CLYBL
CMSS1
CMTM4
CMTM7
CMTR1
CNBD1
CNBD2
CNDP2
CNGB1
CNGB3
CNKSR2
CNKSR3
CNN1
CNN2
CNOT1
CNOT10
CNOT11
CNOT2
CNOT3
CNOT7
CNOT9
CNTD1
CNTN2
CNTN4
CNTNAP2
CNTNAP3B
CNTROB
COA8
COBL
COBLL1
COCH
COG1
COG4
COG7
COG8
COL11A1
COL11A2
COL12A1
COL13A1
COL14A1
COL16A1
COL17A1
COL18A1
COL19A1
COL20A1
COL21A1
COL22A1
COL25A1
COL27A1
COL28A1
COL3A1
COL4A1
COL4A2
COL4A3
COL4A5
COL5A1
COL6A2
COL6A3
COL6A5
COL6A6
COLGALT1
COLQ
COMMD1
COMMD10
COMMD3
COMMD3-BMI1
COMT
COMTD1
COP1
COPA
COPB2
COPG1
COPS3
COPS7B
COPZ2
COQ10A
COQ9
CORO1C
CORO7
COTL1
COX6B1
COX7A2L
CP
CPA1
CPA5
CPAMD8
CPD
CPEB1
CPEB2
CPEB4
CPLANE1
CPLANE2
CPM
CPNE1
CPNE2
CPNE3
CPNE5
CPNE7
CPNE9
CPQ
CPSF1
CPSF2
CPSF4
CPT1C
CPVL
CR1
CR354443.1
CR589904.2
CR753842.1
CRACD
CRACR2A
CRAMP1
CRAT
CRB1
CRBN
CREB1
CREB3L1
CREB3L2
CREB5
CREBBP
CRELD1
CREM
CRHR1
CRIM1
CRIP2
CRIP3
CRLF1
CRLF3
CROCC
CRTAC1
CRTC3
CRY1
CRYBG2
CRYGN
CRYL1
CRYM
CRYZL1
CS
CSAD
CSDC2
CSF3R
CSMD1
CSMD3
CSN1S1
CSNK1A1
CSNK1E
CSNK1G1
CSNK1G2
CSNK1G3
CSNK2A1
CSNK2A2
CSTB
CTBP1
CTC1
CTDNEP1
CTDP1
CTDSP1
CTDSP2
CTDSPL
CTNNA1
CTNNA3
CTNNB1
CTNND1
CTPS2
CTR9
CTRB2
CTSA
CTSC
CTSD
CTSF
CTSW
CTTN
CTTNBP2
CTU2
CUBN
CUEDC1
CUL1
CUL3
CUL5
CUX1
CXorf58
CYB561
CYB5B
CYB5R1
CYB5RL
CYBA
CYBC1
CYFIP1
CYLD
CYP11B1
CYP19A1
CYP27B1
CYP2D7
CYP2E1
CYP2F1
CYP2S1
CYP2W1
CYP46A1
CYP4F2
CYP4F8
CYP51A1
CYTH2
CYTH4
CYTL1
D2HGDH
DAB2IP
DACH2
DALRD3
DAP3
DAPK3
DAPL1
DARS1
DARS2
DBH
DBNDD2
DBNL
DCAF11
DCAF15
DCAF17
DCAF8
DCC
DCDC2
DCN
DCP2
DCTN2
DCTN3
DCUN1D4
DCUN1D5
DCXR
DDAH2
DDC
DDHD1
DDHD2
DDR1
DDT
DDX11
DDX18
DDX19A
DDX23
DDX25
DDX27
DDX39A
DDX39B
DDX3X
DDX5
DDX54
DDX56
DDX59
DDX60
DDX60L
DEAF1
DEF6
DELE1
DENND2A
DENND2B
DENND3
DENND4A
DENND4B
DENND4C
DENND5A
DENND5B
DENND6A
DEPDC4
DEPDC5
DERL2
DGAT2
DGKA
DGKD
DGKE
DGKG
DGKH
DGKQ
DGKZ
DGLUCY
DHCR7
DHDDS
DHODH
DHPS
DHRS11
DHRS12
DHRS2
DHRS4
DHRS4L2
DHRS7
DHRS7B
DHRS7C
DHTKD1
DHX29
DHX33
DHX35
DHX36
DHX37
DHX38
DHX40
DHX57
DHX8
DIABLO
DICER1
DIO2
DIP2C
DIS3L2
DKC1
DKKL1
DLAT
DLC1
DLG1
DLG2
DLG5
DLGAP2
DLK2
DLST
DMAC2
DMAP1
DMBT1
DMD
DMGDH
DMKN
DMPK
DMTF1
DMWD
DMXL2
DNA2
DNAAF1
DNAAF3
DNAAF5
DNAH1
DNAH10
DNAH11
DNAH12
DNAH14
DNAH2
DNAH7
DNAH8
DNAH9
DNAI1
DNAJB12
DNAJB13
DNAJC11
DNAJC18
DNAJC2
DNAJC4
DNAJC7
DNAJC8
DNASE1
DNASE1L2
DNASE1L3
DNHD1
DNM1
DNM2
DNM3
DNMT1
DNPH1
DNTTIP1
DOCK10
DOCK11
DOCK2
DOCK4
DOCK5
DOCK6
DOCK7
DOCK9
DOHH
DOK6
DONSON
DOP1A
DOT1L
DPAGT1
DPCD
DPF2
DPH1
DPH2
DPH6
DPM1
DPP7
DPP8
DPP9
DPY19L1
DPY19L4
DPYS
DPYSL3
DRAM1
DRC3
DRC7
DROSHA
DSC3
DSCAM
DST
DTX2
DTX3
DTYMK
DUS1L
DUS3L
DUSP11
DUSP13
DUSP15
DUSP3
DUSP7
DVL1
DVL2
DXO
DYM
DYNC1H1
DYNC1LI2
DYNC2H1
DYNC2LI1
DYRK4
DZANK1
DZIP1L
E2F4
E2F5
E2F7
EBF3
EBF4
ECD
ECE2
ECEL1
ECH1
ECHDC1
ECPAS
ECT2
EDC3
EDC4
EDN3
EDNRB
EDRF1
EED
EEF1D
EEF1E1
EEF2
EEPD1
EFCAB1
EFCAB13
EFCAB2
EFCAB5
EFEMP1
EFEMP2
EFHB
EFHC1
EFHD2
EFL1
EFR3B
EFTUD2
EGLN1
EGLN2
EHBP1
EHBP1L1
EHMT1
EHMT2
EIF1
EIF2A
EIF2AK1
EIF2AK4
EIF2B1
EIF2B2
EIF2B3
EIF2S1
EIF2S3
EIF3D
EIF3E
EIF3F
EIF3G
EIF3J
EIF3L
EIF3M
EIF4A1
EIF4E
EIF4E1B
EIF4E2
EIF4ENIF1
EIF4G1
EIF4G2
ELAC2
ELAVL1
ELL2
ELMO1
ELMO2
ELOB
ELP3
ELP4
ELP5
ELSPBP1
EMC1
EMC2
EMC4
EMC7
EMCN
EME1
EMG1
EMID1
EMILIN1
EML1
EML2
EML3
EML5
EML6
EMSY
EMX2
ENAH
ENDOV
ENGASE
ENKD1
ENO2
ENO4
ENPP7
ENTPD4
ENTPD5
ENTPD6
ENTPD8
ENTR1
EP300
EP400
EPB41
EPB41L1
EPB41L2
EPB41L3
EPB42
EPC2
EPG5
EPGN
EPHA4
EPHA6
EPHB6
EPHX2
EPM2A
EPM2AIP1
EPN1
EPS15L1
ERAL1
ERAP1
ERAP2
ERBB2
ERBB3
ERBB4
ERBIN
ERC1
ERC2
ERCC1
ERCC3
ERCC6L2
ERFE
ERGIC2
ERGIC3
ERI3
ERICH1
ERO1B
ERP29
ESCO2
ESD
ESPN
ESR1
ESRP1
ESRRA
ESRRB
ETFA
ETNK2
ETV2
ETV6
EVI5
EVI5L
EVL
EVPL
EVX1
EWSR1
EXO1
EXOC3L4
EXOC6
EXOC7
EXOG
EXOSC1
EXOSC2
EXOSC5
EXOSC8
EXOSC9
EXTL3
EYA2
EYS
F11
F13A1
F13B
FA2H
FAAP20
FADS1
FADS3
FADS6
FAIM2
FAM110A
FAM120A
FAM126A
FAM133B
FAM13C
FAM149A
FAM149B1
FAM160B1
FAM161B
FAM166C
FAM184A
FAM186B
FAM193B
FAM210A
FAM210B
FAM214A
FAM227B
FAM228A
FAM228B
FAM229A
FAM234A
FAM234B
FAM32A
FAM47E
FAM47E-STBD1
FAM53A
FAM71D
FAM71F1
FAM76A
FAM78A
FAM81B
FAM83G
FAM86B1
FAM92A
FAM92B
FAM98B
FAM98C
FAM9C
FANCA
FANCD2OS
FANCI
FANCL
FANCM
FANK1
FAR2
FARP1
FARP2
FARS2
FARSA
FASN
FAT1
FAT2
FATE1
FBF1
FBL
FBLN1
FBLN2
FBLN7
FBN3
FBXL17
FBXL18
FBXL19
FBXL20
FBXL22
FBXL5
FBXO11
FBXO15
FBXO16
FBXO17
FBXO21
FBXO22
FBXO27
FBXO44
FBXO6
FBXO9
FCGR2A
FCGR3A
FCGRT
FCHSD2
FECH
FEM1B
FEN1
FERMT2
FERMT3
FEZ1
FEZ2
FGD5
FGD6
FGF20
FGF6
FGFR2
FGFR3
FGFR4
FHAD1
FHOD3
FIBCD1
FICD
FIG4
FILIP1L
FIP1L1
FIZ1
FKBP10
FKBP4
FKBP8
FKTN
FLACC1
FLII
FLNA
FLNB
FLOT1
FLOT2
FLT3LG
FLVCR1
FLYWCH1
FMN1
FMNL1
FMR1
FN1
FNBP1
FNBP1L
FNDC1
FNDC7
FNIP2
FNTA
FO681492.1
FO681492.2
FOS
FOXJ3
FOXK1
FOXK2
FOXM1
FOXN3
FOXN4
FOXP1
FOXP2
FOXR1
FP565260.2
FP565260.4
FP565260.6
FPGT
FRAS1
FRMD3
FRMD4A
FRMD4B
FRMD5
FRMD6
FRMPD3
FRY
FRYL
FSD1
FSIP1
FST
FSTL1
FTCD
FTO
FUCA2
FUOM
FUZ
FXR1
FXYD1
FYCO1
G2E3
G6PC3
GAB1
GAB3
GABBR2
GABPB1
GABRA6
GABRD
GABRG2
GABRG3
GAD1
GAGE12B
GAK
GAL3ST2
GALC
GALE
GALK1
GALK2
GALM
GALNT13
GALNT15
GALNT17
GALNT7
GALNT8
GALNT9
GAMT
GAPVD1
GAREM1
GART
GASK1B
GATAD2B
GATD1
GATD3A
GATD3B
GBP3
GCA
GCAT
GCC2
GCDH
GCFC2
GCKR
GCLC
GCSH
GDA
GDAP1L1
GDE1
GDF11
GDI2
GDPD3
GDPD5
GEMIN2
GEN1
GET1
GFAP
GFER
GFM1
GFOD2
GGA2
GGA3
GGNBP2
GGT5
GGT7
GID4
GINM1
GIPC1
GIT1
GJC1
GK
GK5
GLB1L
GLCCI1
GLDC
GLDN
GLI2
GLI4
GLIPR1L1
GLMN
GLMP
GLOD4
GLOD5
GLRX5
GLS
GLTP
GLYAT
GLYR1
GM2A
GMIP
GMPPA
GMPR2
GNA11
GNAI1
GNAL
GNAO1
GNAS
GNB4
GNL1
GNL2
GNLY
GNPDA2
GNPTAB
GNPTG
GNS
GOLGA2
GOLGA4
GOLGA5
GOLGA6L4
GOLGB1
GON7
GOSR1
GOSR2
GOT1L1
GPATCH3
GPC1
GPC3
GPC5
GPCPD1
GPHN
GPI
GPN3
GPR108
GPR137
GPR137B
GPR137C
GPR157
GPR162
GPR182
GPRC5A
GPRC5C
GPS1
GPS2
GPSM2
GPX2
GPX3
GRAMD4
GRAPL
GRB10
GRB2
GREB1L
GRIA2
GRID2
GRIK2
GRIN2A
GRIN2B
GRINA
GRIP1
GRIPAP1
GRK1
GRM5
GRM8
GRN
GRP
GRSF1
GSAP
GSDME
GSE1
GSPT1
GSS
GSTM5
GSTP1
GTF2A1L
GTF2B
GTF2F1
GTF2H3
GTF2IRD1
GTF3C1
GTF3C2
GTF3C3
GTF3C5
GTPBP1
GTPBP2
GU182343.5
GULP1
GYG2
GYS1
H2BC11
H2BW2
HACD1
HACD2
HACE1
HADH
HAGH
HAL
HAP1
HAS1
HAUS2
HAUS4
HAUS5
HAUS7
HBA2
HBP1
HBS1L
HCFC1
HDAC2
HDAC4
HDAC5
HDAC6
HDAC7
HDAC8
HDDC3
HDGFL2
HDGFL3
HDLBP
HEATR5A
HEATR5B
HEATR6
[truncated: 3,237 more rows]

## Sheet: Hu 3 CDS incomplete
A1BG		8523
AAK1
AARS1
ABCA13
ABCC3
ABCC8
ABHD14A-ACY1
ABI2
ABI3BP
ABITRAM
ABR
AC002996.1
AC008878.3
AC008982.1
AC008982.3
AC009163.5
AC010422.5
AC010724.2
AC011530.1
AC024592.3
AC025165.3
AC026464.4
AC034102.2
AC068580.4
AC068631.3
AC083800.1
AC092073.1
AC093668.1
AC117378.1
AC138894.1
ACAA1
ACAD10
ACADVL
ACAP2
ACE
ACOT9
ACOXL
ACSF3
ACSL1
ACSM3
ACTN1
ACTN4
ADAD2
ADAMTS1
ADAMTS17
ADAMTS18
ADAMTSL5
ADAP1
ADAP2
ADCY3
ADCY4
ADCY9
ADCYAP1R1
ADD1
ADGRA2
ADGRB2
ADGRE1
ADGRG1
ADGRL1
ADH5
ADSL
AEBP1
AFF1
AFF4
AFG3L2
AGA
AGAP1
AGAP3
AGAP4
AGR3
AHRR
AICDA
AIPL1
AK9
AKAP1
AKAP10
AKAP13
AKAP9
AKR1C1
AKT2
AL121845.2
AL121845.3
AL132671.2
AL136295.3
AL136295.9
AL139011.2
AL603832.3
AL713999.1
ALAS1
ALB
ALDH3A2
ALDH7A1
ALDH8A1
ALDOA
ALG13
ALG3
ALG8
ALOX12
AMBP
AMFR
AMN
AMY2A
ANK2
ANK3
ANKHD1
ANKMY1
ANKRD13A
ANKRD18B
ANKRD44
ANKRD54
ANKRD6
ANKS3
ANLN
ANO1
ANO7
ANXA2
AOX1
AP000295.1
AP000646.1
AP000781.2
AP001781.2
AP1B1
AP1G2
AP1M2
AP1S1
AP2A2
APBA1
APBB2
APC
APEH
APEX1
API5
APLP1
APP
APPL2
AREL1
ARFGAP2
ARFGAP3
ARHGAP1
ARHGAP11A
ARHGAP12
ARHGAP21
ARHGAP23
ARHGAP28
ARHGAP4
ARHGAP42
ARHGAP9
ARHGEF1
ARHGEF17
ARHGEF19
ARID1B
ARID3A
ARID4B
ARIH1
ARL13A
ARMC10
ARMC9
ARMH1
ARMH3
ARPC4-TTLL3
ARPP21
ART3
ART5
ARX
ASAP1
ASAP2
ASB9
ASCC1
ASCC2
ASH2L
ASPG
ASPH
ASPSCR1
ASTE1
ASXL2
ATF6B
ATG13
ATG16L2
ATG4A
ATG4D
ATG9A
ATL2
ATP10A
ATP11B
ATP11C
ATP13A1
ATP13A2
ATP2B1
ATP2C1
ATP5F1B
ATP6V0A1
ATP6V0D1
ATP6V1B1
ATRNL1
ATRX
ATXN2
ATXN2L
ATXN3
AUTS2
B4GALNT1
BAG6
BAIAP3
BAZ2A
BAZ2B
BBS4
BBX
BCAR1
BCAS3
BCKDHA
BCKDK
BCL11A
BCL3
BCO2
BCORL1
BCR
BDH1
BIRC6
BLMH
BMI1
BMP7
BORA
BPTF
BRCA1
BRD2
BRD8
BRF1
BRWD1
BSCL2
BTBD11
BTBD2
C10orf67
C11orf80
C11orf95
C12orf43
C12orf56
C15orf40
C17orf99
C19orf54
C1RL
C2
C21orf59-TCP10L
C2CD3
C2CD5
C3
C7orf61
C8orf82
C9orf24
CABLES2
CACNA1A
CACNA1B
CACNA1D
CACNA1E
CACNA2D1
CACTIN
CAD
CADM1
CADPS
CALB2
CALR3
CAMK2A
CAMK2B
CAMK2D
CAMTA2
CANX
CAPN3
CAPN7
CARD10
CARD11
CARNMT1
CASP4
CAST
CASZ1
CATSPERG
CC2D2A
CCAR1
CCAR2
CCBE1
CCDC138
CCDC14
CCDC144A
CCDC159
CCDC18
CCDC191
CCDC30
CCDC7
CCDC74B
CCDC80
CCDC88A
CCM2
CCNQ
CCP110
CCT8
CD163L1
CD38
CD44
CD55
CD58
CD6
CD81
CDADC1
CDAN1
CDC14B
CDC25C
CDC42BPA
CDC42BPB
CDCA5
CDH16
CDHR3
CDK12
CDK13
CDK16
CDK8
CDKL1
CDON
CDRT1
CDT1
CDV3
CEACAM5
CELA2B
CEP104
CEP131
CEP164
CEP170
CEP250
CEP295
CEP350
CEP57
CEP63
CEP76
CEP95
CERS5
CERT1
CFAP157
CFAP47
CFAP69
CFAP73
CFAP99
CGN
CHADL
CHD1
CHD2
CHD3
CHD4
CHI3L2
CHN2
CHRNA7
CHRNB1
CHTF18
CHURC1-FNTB
CIC
CIT
CIZ1
CKAP5
CKB
CLASP2
CLCN2
CLCN3
CLEC2L
CLEC4C
CLINT1
CLIP1
CLIP2
CLK3
CLTC
CLU
CLUH
CNGB1
CNKSR3
CNN1
CNN2
CNOT1
CNOT10
CNOT3
CNTNAP3B
CNTROB
COBLL1
COL11A2
COL12A1
COL13A1
COL14A1
COL16A1
COL18A1
COL20A1
COL3A1
COL5A1
COL6A2
COL6A6
COLGALT1
COLQ
COMMD3-BMI1
COP1
COPA
COPS3
CPA1
CPAMD8
CPEB4
CPLANE1
CPLANE2
CPNE2
CPNE3
CPNE5
CPNE7
CPNE9
CPSF1
CPSF2
CPSF4
CR1
CRAMP1
CREB3L2
CREBBP
CRHR1
CRIM1
CRLF1
CROCC
CRTC3
CRYBG2
CSN1S1
CSNK1G2
CTC1
CTDNEP1
CTDP1
CTDSP1
CTDSP2
CTNNB1
CTR9
CTSA
CTSC
CTSF
CTSW
CTTNBP2
CUL1
CUL3
CUL5
CYBA
CYFIP1
CYP27B1
CYP2E1
D2HGDH
DAP3
DARS2
DBH
DCAF15
DCTN2
DCXR
DDHD1
DDHD2
DDR1
DDX18
DDX25
DDX27
DDX39A
DDX39B
DDX54
DDX60L
DEF6
DENND2A
DENND4B
DENND5A
DENND6A
DGAT2
DGKA
DGKD
DGKG
DGKZ
DGLUCY
DHRS7
DHTKD1
DHX29
DHX36
DHX40
DIABLO
DIS3L2
DKC1
DLG1
DLG2
DLST
DMAP1
DMBT1
DMD
DMKN
DMPK
DNAAF5
DNAH1
DNAH11
DNAH14
DNAH2
DNAH8
DNAH9
DNAJC2
DNAJC4
DNASE1L2
DNHD1
DNM1
DNM2
DNMT1
DOCK10
DOCK6
DOCK7
DOCK9
DONSON
DOP1A
DOT1L
DPH6
DPP7
DPP8
DPP9
DPY19L1
DPY19L4
DROSHA
DST
DTYMK
DUSP13
DVL2
DYM
ECH1
ECHDC1
ECT2
EDC3
EDC4
EFHB
EFL1
EHBP1
EHBP1L1
EHMT1
EHMT2
EIF3E
EIF3M
EIF4A1
EIF4E1B
EIF4ENIF1
EIF4G1
EIF4G2
ELAC2
ELMO1
EMC1
EMC2
EME1
EMID1
EML1
EML2
EML5
EML6
EMSY
ENKD1
ENTPD4
ENTPD6
ENTPD8
EP300
EPB41
EPB41L1
EPB41L2
EPB41L3
EPB42
EPHA4
EPHX2
ERAL1
ERAP2
ERBB2
ERBB4
ERBIN
ERC2
ERCC3
ERGIC3
ERP29
ESCO2
ESPN
ESR1
ETFA
ETNK2
EVI5
EVI5L
EXOC3L4
EXOC6
EXOSC2
EXOSC9
EXTL3
EYA2
FADS1
FAIM2
FAM120A
FAM214A
FAM228A
FAM71F1
FAM83G
FAM92A
FAM98B
FAM98C
FANCA
FANCI
FANCL
FARP1
FARP2
FARSA
FAT1
FBL
FBLN1
FBLN7
FBN3
FBXL5
FBXO22
FBXO27
FBXO9
FCGR2A
FCGRT
IGHD1-1
IGHD1-14
IGHD1-20
IGHD1-26
IGHD1-7
IGHD1OR15-1A
IGHD1OR15-1B
IGHD2-15
IGHD2-2
IGHD2-21
IGHD2-8
IGHD2OR15-2A
IGHD2OR15-2B
IGHD3-16
IGHD3-22
IGHD3-3
IGHD3OR15-3A
IGHD3OR15-3B
IGHD4-11
IGHD4-17
IGHD4-23
IGHD4-4
IGHD4OR15-4A
IGHD4OR15-4B
IGHD5-12
IGHD5-18
IGHD5-24
IGHD5-5
IGHD5OR15-5A
IGHD5OR15-5B
IGHD6-13
IGHD6-19
IGHD6-25
IGHD6-6
IGHD7-27
IGHJ1
IGHJ2
IGHJ3
IGHJ4
IGHJ5
IGHJ6
IGHV3OR16-9
IGKJ1
IGKJ2
IGKJ3
IGKJ4
IGKJ5
IGKV2-40
IGLJ1
IGLJ4
IGLJ5
IGLJ6
IGLJ7
FEZ1
FGD5
FGFR3
FGFR4
FHAD1
FILIP1L
FLII
FLNA
FLNB
FLOT1
FLOT2
FLYWCH1
FMNL1
FN1
FNIP2
FNTA
FOS
FOXM1
FOXN3
FOXP2
FOXR1
FPGT
FRMD4A
FRMD4B
FRYL
FXR1
G2E3
GAB3
GABBR2
GABRA6
GABRD
GABRG3
GAK
GALNT17
GAPVD1
GASK1B
GATAD2B
GATD3B
GBP3
GCAT
GDPD5
GEMIN2
GGA2
GIT1
GK
GLB1L
GLCCI1
GLI2
GLMN
GMIP
GNAS
GNL1
GNL2
GNLY
GNPTG
GNS
GOLGA2
GOLGB1
GPC1
GPHN
GPI
GPN3
GPR108
GPR137C
GPR157
GPR162
GPSM2
GRAMD4
GREB1L
GRIK2
GRIN2B
GRINA
GRIP1
GRIPAP1
GSAP
GTF2H3
GTF2IRD1
GTF3C1
GTF3C3
GTPBP2
GYG2
HBA2
HDAC4
HDAC5
HDAC6
HDDC3
HDLBP
HEATR5A
HEATR6
HECTD1
HECW1
HEG1
HELZ
HERC1
HERC2
HERC6
HGS
HGSNAT
HIBADH
HINT1
HJURP
HK3
HLA-C
HLA-DMA
HLA-DOB
HLA-DPB1
HLA-DRB1
HLA-F
HLTF
HMCN1
HMCN2
HNRNPD
HNRNPH1
HNRNPL
HNRNPM
HOMER2
HOMEZ
HOOK3
HP1BP3
HPS1
HSF2
HSF4
HSPG2
HTT
HUNK
HUWE1
ICAM3
IDE
IDH3G
IDUA
IFT122
IGSF1
IGSF9B
IKZF1
IL12RB2
IL17RC
IL2RA
IL4R
IL6R
IMPA1
INO80C
INO80E
INPP5A
INTS1
INTS10
INTS13
INTS8
INTS9
INTU
IQCA1
IQCE
IQCH
IRAK1
IRF2
ITGA3
ITGAE
ITGAM
ITGB2
ITGB4
ITGB5
ITPR1
ITSN1
IVD
IZUMO3
JAKMIP3
JUND
KALRN
KANSL1
KAT5
KATNAL2
KATNB1
KCND1
KCND2
KCNJ11
KCNK1
KCNMA1
KCNQ2
KCNT1
KCP
KCTD7
KCTD8
KDM1A
KDM4C
KDM5B
KDM5D
KDM6A
KEL
KHDRBS3
KHSRP
KIAA0100
KIAA0319L
KIAA0556
KIAA1109
KIAA1217
KIAA1324L
KIAA1614
KIAA1755
KIDINS220
KIF13A
KIF16B
KIF21A
KIF2A
KIF2C
KLHL26
KMT2A
KMT2C
KMT2D
KMT2E
KNL1
KNOP1
KNSTRN
KNTC1
KPNA4
KPNA6
KPNB1
KRI1
KRT17
KRT5
KRT72
KYAT1
L1CAM
L34079.1
L3MBTL2
LAD1
LAMA2
LAMA5
LANCL1
LAP3
LARGE2
LARP1
LARP7
LATS1
LDLR
LEMD2
LGALS9
LGI2
LIPE
LIPH
LIPI
LIPJ
LIPT2
LMBR1L
LMBRD1
LMNA
LMO7
LONP1
LOXL2
LOXL3
LPIN1
LPIN3
LRBA
LRCH3
LRP1
LRP1B
LRP8
LRRC37A3
LRRFIP2
LRRIQ1
LSG1
LSM14A
LSR
LSS
LTBP1
LTBP2
LTBP3
LTBP4
LYST
LZTR1
M6PR
MACF1
MAGI1
MAGI2
MAML3
MAN1B1
MAN2A2
MAP2
MAP3K13
MAP4
MAP4K4
MAP7D1
MAPKAP1
MARCHF8
MARS1
MAST1
MAT1A
MATK
MATN2
MATR3
MAU2
MBD1
MBD6
MCF2L
MCM9
MCTP1
MDC1
MDGA1
MDGA2
MDM4
MECOM
MECP2
MED12
MED13L
MED15
MED16
MEF2C
MEGF6
MEIS1
MEIS2
MEIS3
MERTK
MET
METRN
METTL1
METTL25
METTL26
METTL9
MFRP
MFSD1
MFSD12
MFSD8
MGA
MGAT4B
MGRN1
MIA3
MICAL1
MICAL2
MICAL3
MICALL1
MIDN
MINK1
MLH1
MLIP
MLLT10
MLPH
MLXIP
MLXIPL
MMP2
MMP28
MMP3
MMS22L
MORF4L1
MPDU1
MPHOSPH9
MPL
MPO
MPRIP
MRPL9
MRPS2
MRPS22
MRPS28
MRS2
MSH5
MSI1
MSLN
MST1R
MTCH1
MTDH
MTERF4
MTHFD1L
MTIF2
MTMR1
MTRR
MTSS1
MTSS2
MUC19
MUC5B
MUC6
MUS81
MYBBP1A
MYEF2
MYL7
MYO15B
MYO1B
MYO1E
MYO5A
MYO6
MYO7A
MYO7B
MYO9A
MYO9B
MYORG
MYT1L
NAA25
NAGLU
NAGPA
NAIP
NAPA
NARF
NAV1
NAV3
NBAS
NBEAL2
NBPF26
NCAM1
NCAPG
NCF1
NCK1
NCKIPSD
NCL
NCOA6
NCOR1
NCOR2
NCSTN
NDE1
NDEL1
NDRG2
NDRG4
NDST2
NEB
NECAB2
NECTIN3
NEK3
NEK8
NELFA
NELL2
NETO2
NEURL4
NFASC
NFIA
NHSL1
NIN
NINL
NIPBL
NIPSNAP1
NIT2
NLGN2
NLRC3
NLRC5
NMRAL1
NOD2
NOL11
NOL3
NOLC1
NONO
NOSTRIN
NOTCH3
NPAS2
NPAT
NPHP3-ACAD11
NPIPA1
NPIPA8
NPIPA9
NPR2
NR4A2
NR5A2
NRCAM
NRDE2
NRXN1
NRXN2
NRXN3
NSD2
NSMF
NT5C2
NT5DC2
NT5E
NTRK3
NUCB1
NUMBL
NUP205
NUP214
NUP85
NUP98
NXF3
OAS3
OBSCN
ODF2
ODF2L
OGA
OGFOD3
OGG1
OIP5
OPA1
OSBP2
OSBPL10
OTOG
P2RX5
P3H4
P4HTM
PAAF1
PABPC1
PABPC4
PAF1
PAH
PALLD
PARL
PARN
PASK
PAXIP1
PBRM1
PBX3
PCCA
PCCB
PCDH17
PCDH19
PCDHB2
PCDHB3
PCMTD2
PCNX1
PCNX2
PCNX4
PCSK5
PCSK6
PCYT1A
PDCD1
PDCD7
PDE11A
PDE2A
PDE4A
PDE4DIP
PDGFD
PDIA2
PDS5A
PDS5B
PDSS2
PDXDC1
PEG3
PELP1
PFAS
PFKP
PGD
PGGHG
PGM5
PGS1
PHACTR1
PHB2
PHC1
PHF1
PHF12
PHF21A
PHF8
PHLDB2
PHLDB3
PHLPP1
PICALM
PIEZO1
PIEZO2
PIGA
PIGU
PIH1D2
PIK3C3
PIK3CB
PIK3R1
PIP4K2C
PITPNA
PKD1
PKN1
PKN2
PLA2G4C
PLA2G6
PLAA
PLAUR
PLCB1
PLCZ1
PLD2
PLD3
PLEK2
PLEKHA4
PLK4
PLK5
PLOD3
PLPBP
PLPPR3
PLS3
PLSCR1
PLXDC1
PLXNB2
PLXNB3
PLXND1
PMEL
PNKP
PNPLA6
PNPO
PODNL1
POFUT2
POGLUT1
POGZ
POLD1
POLD2
POLG
POLI
POLR1B
POLR1C
POLRMT
POMT2
POU2F2
POU2F3
POU6F1
PPA2
PPFIA1
PPFIA2
PPFIA4
PPFIBP1
PPFIBP2
PPIL6
PPIP5K1
PPIP5K2
PPM1M
PPP1R12A
PPP1R12B
PPP1R7
PPP2R1B
PPP2R3C
PPP2R5D
PPP3CC
PPP4R3A
PPT2
PQBP1
PRAME
PRC1
PRDM4
PRELID1
PRICKLE2
PRIM1
PRIMPOL
PRKD3
PRMT1
PRMT2
PRMT5
PRODH
PRPF40A
PRPF8
PRRC2B
PRRT2
PRSS16
PRXL2B
PSAP
PSD2
PSG1
PSG4
PSMC3
PSMC6
PSMD1
PSMD2
PSMF1
PSRC1
PSTPIP1
PTBP1
PTCH1
PTGES3L-AARSD1
PTK2B
PTK7
PTMA
PTOV1
PTPN11
PTPN12
PTPRD
PTPRK
PTPRM
PTPRN2
PTPRQ
PUF60
PUM1
PUS7
PXDN
PXN
PYGB
QARS1
QRICH2
QSER1
QSOX2
QTRT1
R3HDM1
R3HDM2
RAB17
RAB18
RAB34
RAB3GAP2
RAB40C
RABEP1
RABEP2
RABEPK
RACGAP1
RAD51AP1
RAD51C
RAD51D
RAD54L
RALGAPA2
RALGDS
RALGPS2
RANBP17
RANGAP1
RAP1GDS1
RAPGEF1
RAPGEF2
RARS2
RASA4
RASGEF1A
RASIP1
RB1
RBBP4
RBBP7
RBBP8
RBCK1
RBFOX2
RBL1
RBM17
RBM33
RBM39
RBPJ
RCOR3
RECQL4
RECQL5
REEP2
RELA
RENBP
REPS1
RERE
RETSAT
REXO5
RFC1
RFFL
RFX2
RFXANK
RGPD6
RGS3
RHOT1
RHOT2
RIC8A
RIC8B
RIF1
RIPOR1
RNASEH2B
RNF10
RNF135
RNF212B
RNF220
RNPC3
RNPEP
RO60
ROBO1
ROBO2
ROGDI
RPAP1
RPGR
RPGRIP1
RPL3
RPS10-NUDT3
RPS6KA1
RPS6KA3
RPS6KA4
RRAD
RRNAD1
RSF1
RTEL1
RTTN
RUBCN
RUFY1
RUSC1
RXRB
RYR1
RYR2
RYR3
SAFB
SAMD4B
SASH1
SBF2
SBK3
SCAPER
SCN8A
SCNN1D
SCP2
SCRIB
SCUBE1
SCUBE2
SDC1
SDF4
SDR39U1
SEC14L3
SEC16B
SEC23IP
SEC24C
SEC31A
SEC61A2
SECISBP2
SELENBP1
SELENOF
SEMA3F
SEMA4B
SEMA4G
SEMA6D
SENP2
SEPTIN2
SEPTIN5
SEPTIN7
SERGEF
SERPINB10
SETD5
SEZ6L2
SF1
SF3A1
SF3B1
SF3B2
SFI1
SFSWAP
SGCE
SGSH
SH2B1
SH2B3
SH2D4A
SH3TC1
SHANK2
SHCBP1
SHISA8
SHKBP1
SHOX2
SIGLEC9
SIL1
SIPA1L1
SIRT6
SLAMF7
SLBP
SLC12A7
SLC12A8
SLC13A3
SLC1A1
SLC1A5
SLC20A1
SLC22A5
SLC23A1
SLC23A2
SLC25A23
SLC25A27
SLC26A11
SLC26A6
SLC27A3
SLC28A2
SLC2A8
SLC30A3
SLC33A1
SLC35F5
SLC37A3
SLC38A10
SLC38A11
SLC38A4
SLC38A6
SLC39A11
SLC3A2
SLC41A2
SLC43A1
SLC44A4
SLC45A2
SLC51A
SLC66A2
SLC6A1
SLC6A6
SLC6A8
SLC7A7
SLC9A5
SLC9A6
SLIT1
SLK
SLMAP
SLTM
SMARCA2
SMARCA4
SMARCAL1
SMARCB1
SMC1A
SMPD2
SMPD4
SMS
SMTN
SNAP91
SND1
SNED1
SNTB2
SNTG2
SNX14
SOCS7
SORBS1
SORBS2
SORBS3
SORCS3
SP100
SPAG5
SPAG9
SPAST
SPATA24
SPC24
SPCS2
SPDL1
SPEG
SPEN
SPG11
SPINT1
SPNS1
SPNS2
SPO11
SPOCD1
SPPL2B
SPRED2
SPTAN1
SPTLC3
SREBF1
SREBF2
SRGAP2
SRM
SRP72
SRPK3
SRSF9
SSC5D
SSH3
SSRP1
ST3GAL3
ST6GALNAC1
ST6GALNAC2
ST7L
ST8SIA1
STAG1
STAR
STARD10
STARD9
STAT6
STIL
STIM1
STK33
STRA6
STRN3
STRN4
STT3A
STX10
STXBP5
STYK1
STYXL1
SUCLA2
SUGCT
SULT1A3
SUMF2
SUN1
SUPT5H
SUSD1
SUSD3
SUSD5
SVIL
SYCP2
SYDE1
SYNE4
SYNGAP1
SYNGR3
SYNRG
SYT13
TACC2
TAF1
TAF1C
TAF2
TAF4
TANC2
TAOK3
TAS1R1
TASOR2
TATDN1
TBC1D1
TBC1D14
TBC1D16
TBC1D4
TBC1D8B
TBCB
TBCD
TBL3
TBR1
TBRG4
TCF25
TCF3
TCF7L2
TCIRG1
TEAD4
TEF
TELO2
TENM3
TENM4
TEP1
TERF2
TFIP11
TFRC
TG
TGFBI
TH
THEM5
THEMIS
THOC1
THOC2
THOC5
THUMPD3
TIMM50
TKTL1
TLE1
TLE2
TLE4
TLK2
TLX1
TM7SF2
TM7SF3
TMC4
TMCO3
TMEM106C
TMEM126B
TMEM131
TMEM132A
TMEM150B
TMEM161A
TMEM191B
TMEM214
TMEM25
TMEM259
TRAJ1
TRAJ10
TRAJ11
TRAJ12
TRAJ13
TRAJ14
TRAJ16
TRAJ17
TRAJ18
TRAJ19
TRAJ2
TRAJ20
TRAJ21
TRAJ22
TRAJ23
TRAJ24
TRAJ25
TRAJ26
TRAJ27
TRAJ28
TRAJ29
TRAJ3
TRAJ30
TRAJ31
TRAJ32
TRAJ33
TRAJ34
TRAJ35
TRAJ36
TRAJ37
TRAJ38
TRAJ39
TRAJ4
TRAJ40
TRAJ41
TRAJ42
TRAJ43
TRAJ44
TRAJ45
TRAJ46
TRAJ47
TRAJ48
TRAJ49
TRAJ5
TRAJ50
TRAJ52
TRAJ53
TRAJ54
TRAJ56
TRAJ57
TRAJ58
TRAJ59
TRAJ6
TRAJ61
TRAJ7
TRAJ9
TMEM59L
TMEM67
TRBD1
TRBJ1-1
TRBJ1-2
TRBJ1-3
TRBJ1-4
TRBJ1-5
TRBJ1-6
TRBJ2-1
TRBJ2-2
TRBJ2-2P
TRBJ2-3
TRBJ2-4
TRBJ2-5
TRBJ2-6
TRBJ2-7
TRDD1
TRDD2
TRDD3
TRDJ1
TRDJ2
TRDJ3
TRDJ4
TRGJ1
TRGJ2
TRGJP
TRGJP1
TRGJP2
TMEM87A
TMEM87B
TMEM94
TMPO
TMPRSS11D
TNC
TNK1
TNK2
TNNI3K
TNR
TNRC18
TNRC6A
TNS2
TNXB
TOGARAM1
TOM1L1
TOR1AIP1
TP53BP1
TP53BP2
TPCN1
TPD52
TPGS2
TPO
TPP1
TRAF3
TRAK1
TRAP1
TRAPPC8
TRDMT1
TRHDE
TRIM11
TRIM15
TRIM16
TRIM37
TRIM65
TRIM66
TRIM69
TRIM77
TRIM8
TRIOBP
TRIP12
TRIP13
TRIP6
TRMT2A
TRMT44
TRPS1
TRPV2
TSC2
TSC22D4
TSN
TSNAXIP1
TSPOAP1
TTC13
TTC28
TTC3
TTC7B
TTC8
TTLL3
TTLL4
TTN
TUBGCP5
TUBGCP6
TUT4
TXLNB
TXNDC11
TYK2
TYMP
TYRO3
UBA2
UBA6
UBAP2
UBE2O
UBE4B
UBN1
UBQLN1
UBR4
UBR5
UBR7
UBXN7
UCP2
UFSP2
ULK2
UNC13B
UNC13C
UNC13D
UNK
UROD
USF2
USP10
USP13
USP19
USP22
USP25
USP28
USP32
USP40
UTP4
UTRN
VAC14
VARS1
VAV3
VGLL1
VGLL3
VIL1
VPS11
VPS13B
VPS33A
VPS8
VWA3B
VWDE
WDFY3
WDR13
WDR17
WDR46
WDR49
WDR59
WDR62
WDR81
WDR83
WDR90
WEE2
WLS
WNK1
WNK2
WNK4
WNT10A
WRN
WWP1
XPO5
XPO6
XPO7
XRCC1
YIF1B
YIPF3
ZBP1
ZBTB17
ZBTB44
ZBTB49
ZC3H12A
ZC3H18
ZC3H7A
ZDHHC14
ZDHHC5
ZDHHC9
ZFHX4
ZFPL1
ZFYVE19
ZNF142
ZNF143
ZNF18
ZNF185
ZNF205
ZNF212
ZNF236
ZNF292
ZNF385A
ZNF397
ZNF414
ZNF521
ZNF532
ZNF688
ZNF709
ZNFX1
ZSCAN18
ZSWIM4
ZYX
AC009286.3
AC135068.2
AC135068.8
AC145029.2
AC229888.1
AC233282.1
AC233282.2
AC234301.1
AC234301.3
AC234301.4
AC234635.1
AC234635.3
AC242528.1
AC244226.1
AC247036.3
AC247036.4
ACP2
AQP4
A1CF
A2M
A2ML1
AADAT
AAGAB
AAMP
AANAT
AARSD1
AASDHPPT
AATK
ABAT
ABCA2
ABCA5
ABCA7
ABCA8
ABCA9
ABCB1
ABCB4
ABCB7
ABCB8
ABCB9
ABCC10
ABCC11
ABCC12
ABCC4
ABCC5
ABCE1
ABCF1
ABCF2
ABCG1
ABCG2
ABCG4
ABCG8
ABHD1
ABHD12
ABHD14A
ABHD16A
ABHD18
ABHD2
ABHD4
ABHD5
ABHD6
ABHD8
ABL1
ABLIM1
ABLIM2
ABRAXAS1
AC000120.3
AC000120.4
AC003002.1
AC003002.3
AC003006.1
AC004151.1
AC004223.3
AC004593.2
AC005726.1
AC005747.1
AC006486.1
AC006538.2
AC007846.2
AC008403.1
AC008687.1
AC008758.5
AC009879.2
AC010255.3
AC010319.2
AC010522.1
AC010646.1
AC012184.2
AC012488.2
[truncated: 6,523 more rows]
